# Supplementary material for: Testing and validation of reciprocating positive displacement pump for benchtop pulsating flow model of cerebrospinal fluid production and other physiologic systems
Source: PLoS One. 2022 May 12;17(5):e0262372. doi: 10.1371/journal.pone.0262372 (PMC9098063; doi:10.1371/journal.pone.0262372)
Supplement: S1 File — (ZIP) [file pone.0262372.s001.zip]

Archive with 9 entries (9 files):
- Flow Waveforms/130BPM 01systolic 03mlmin.xlsx
- Flow Waveforms/200BPM 01systolic 03mlmin.xlsx
- Flow Waveforms/20BPM 01systolic 03mlmin.xlsx
- Flow Waveforms/70BPM 005systolic 03mlmin.xlsx
- Flow Waveforms/70BPM 01systolic 01mlmin.xlsx
- Flow Waveforms/70BPM 01systolic 035mlmin.xlsx
- Flow Waveforms/70BPM 01systolic 03mlmin.xlsx
- Flow Waveforms/70BPM 01systolic 08mlmin.xlsx
- Flow Waveforms/70BPM 03systolic 03mlmin.xlsx
