# Supplementary material for: Testing and validation of reciprocating positive displacement pump for benchtop pulsating flow model of cerebrospinal fluid production and other physiologic systems
Source: PLoS One. 2022 May 12;17(5):e0262372. doi: 10.1371/journal.pone.0262372 (PMC9098063; doi:10.1371/journal.pone.0262372)
Supplement: S1 File — (ZIP) [file pone.0262372.s001.zip › Flow Waveforms/130BPM 01systolic 03mlmin.xlsx]

## Sheet: Heartrate 130 BPM
	-30		-60	-74.7
	-30		-60	-74.7
	-30		-60	-74.7
	-30		-60	-74.7
	-30		-60	-74.7
	-30		-60	-74.7
	-30		-60	-74.7
	-30		-60	-74.7
	-30		-60	-74.7
	-30		-60	-74.7
	-30		-60	-74.7
	-30		-60	-74.7
	-30		-60	-74.7
	-30		-60	-74.7
	-30		-60	-74.7
	-30		-60	-74.7
	-29.8037	0.022	-59.8037	-74.5037
	-29.7997	0.028	-59.7997	-74.4997
	-29.7958	0.032	-59.7958	-74.4958
	-29.7919	0.032	-59.7919	-74.4919
	-29.7839	0.032	-59.7839	-74.4839
	-29.776	0.014	-59.776	-74.476
	-29.7706	-0.012	-59.7706	-74.4706
	-29.7652	-0.024	-59.7652	-74.4652
	-29.7599	-0.024	-59.7599	-74.4599
	-29.7559	-0.012	-59.7559	-74.4559
	-29.7519	-0.006	-59.7519	-74.4519
	-29.7479	0.006	-59.7479	-74.4479
	-29.7439	0.018	-59.7439	-74.4439
	-29.7385	0.03	-59.7385	-74.4385
	-29.7332	0.044	-59.7332	-74.4332
	-29.7279	0.05	-59.7279	-74.4279
	-29.7226	0.036	-59.7226	-74.4226
	-29.7173	0.026	-59.7173	-74.4173
	-29.712	-0.002	-59.712	-74.412
	-29.7067	-0.008	-59.7067	-74.4067
	-29.7013	-0.01	-59.7013	-74.4013
	-29.696	-0.018	-59.696	-74.396
	-29.6906	-0.014	-59.6906	-74.3906
	-29.6852	0.002	-59.6852	-74.3852
	-29.6798	0.032	-59.6798	-74.3798
	-29.6745	0.032	-59.6745	-74.3745
	-29.6691	0.058	-59.6691	-74.3691
	-29.6638	0.076	-59.6638	-74.3638
	-29.6599	0.062	-59.6599	-74.3599
	-29.6559	0.036	-59.6559	-74.3559
	-29.6519	0.016	-59.6519	-74.3519
	-29.648	0.01	-59.648	-74.348
	-29.6427	-0.016	-59.6427	-74.3427
	-29.6373	-0.014	-59.6373	-74.3373
	-29.632	-0.01	-59.632	-74.332
	-29.6267	0.014	-59.6267	-74.3267
	-29.6214	0.028	-59.6214	-74.3214
	-29.616	0.054	-59.616	-74.316
	-29.6106	0.08	-59.6106	-74.3106
	-29.6051	0.082	-59.6051	-74.3051
	-29.5996	0.084	-59.5996	-74.2996
	-29.5957	0.042	-59.5957	-74.2957
	-29.5918	0.022	-59.5918	-74.2918
	-29.5879	-0.002	-59.5879	-74.2879
	-29.5839	-0.01	-59.5839	-74.2839
	-29.5786	-0.014	-59.5786	-74.2786
	-29.5733	-0.016	-59.5733	-74.2733
	-29.568	0.018	-59.568	-74.268
	-29.5627	0.024	-59.5627	-74.2627
	-29.5574	0.064	-59.5574	-74.2574
	-29.5521	0.086	-59.5521	-74.2521
	-29.5467	0.09	-59.5467	-74.2467
	-29.5414	0.068	-59.5414	-74.2414
	-29.5361	0.042	-59.5361	-74.2361
	-29.5321	0.032	-59.5321	-74.2321
	-29.5281	0.002	-59.5281	-74.2281
	-29.5241	-0.014	-59.5241	-74.2241
	-29.5202	-0.024	-59.5202	-74.2202
	-29.5122	-0.018	-59.5122	-74.2122
	-29.5042	0	-59.5042	-74.2042
	-29.5001	0.028	-59.5001	-74.2001
	-29.4961	0.062	-59.4961	-74.1961
	-29.4921	0.068	-59.4921	-74.1921
	-29.4881	0.068	-59.4881	-74.1881
	-29.4827	0.06	-59.4827	-74.1827
	-29.4773	0.05	-59.4773	-74.1773
	-29.472	0.034	-59.472	-74.172
	-29.468	0.004	-59.468	-74.168
	-29.464	-0.018	-59.464	-74.164
	-29.4601	-0.026	-59.4601	-74.1601
	-29.4561	-0.014	-59.4561	-74.1561
	-29.4481	0.002	-59.4481	-74.1481
	-29.4401	0.02	-59.4401	-74.1401
	-29.4348	0.036	-59.4348	-74.1348
	-29.4294	0.046	-59.4294	-74.1294
	-29.4241	0.048	-59.4241	-74.1241
	-29.4201	0.058	-59.4201	-74.1201
	-29.4161	0.05	-59.4161	-74.1161
	-29.4121	0.032	-59.4121	-74.1121
	-29.4082	0.002	-59.4082	-74.1082
	-29.4041	-0.012	-59.4041	-74.1041
	-29.4001	-0.01	-59.4001	-74.1001
	-29.3961	-0.01	-59.3961	-74.0961
	-29.3921	-0.002	-59.3921	-74.0921
	-29.3842	0.006	-59.3842	-74.0842
	-29.3762	0.016	-59.3762	-74.0762
	-29.3709	0.036	-59.3709	-74.0709
	-29.3655	0.05	-59.3655	-74.0655
	-29.3602	0.052	-59.3602	-74.0602
	-29.3547	0.038	-59.3547	-74.0547
	-29.3492	0.024	-59.3492	-74.0492
	-29.3438	0.01	-59.3438	-74.0438
	-29.3398	-0.008	-59.3398	-74.0398
	-29.3359	-0.002	-59.3359	-74.0359
	-29.332	-0.002	-59.332	-74.032
	-29.3281	-0.002	-59.3281	-74.0281
	-29.3228	0.006	-59.3228	-74.0228
	-29.3175	0.012	-59.3175	-74.0175
	-29.3122	0.038	-59.3122	-74.0122
	-29.3069	0.032	-59.3069	-74.0069
	-29.3016	0.026	-59.3016	-74.0016
	-29.2962	0.016	-59.2962	-73.9962
	-29.2909	0.008	-59.2909	-73.9909
	-29.2856	0.01	-59.2856	-73.9856
	-29.2803	0	-59.2803	-73.9803
	-29.2762	0.004	-59.2762	-73.9762
	-29.2722	0.012	-59.2722	-73.9722
	-29.2682	0.026	-59.2682	-73.9682
	-29.2642	0.026	-59.2642	-73.9642
	-29.2589	0.038	-59.2589	-73.9589
	-29.2535	0.024	-59.2535	-73.9535
	-29.2482	0.018	-59.2482	-73.9482
	-29.2429	0.012	-59.2429	-73.9429
	-29.2376	0.008	-59.2376	-73.9376
	-29.2323	0	-59.2323	-73.9323
	-29.2269	-0.002	-59.2269	-73.9269
	-29.2216	0.016	-59.2216	-73.9216
	-29.2163	0.028	-59.2163	-73.9163
	-29.2109	0.048	-59.2109	-73.9109
	-29.2056	0.044	-59.2056	-73.9056
	-29.2002	0.056	-59.2002	-73.9002
	-29.1949	0.038	-59.1949	-73.8949
	-29.1896	0.028	-59.1896	-73.8896
	-29.1843	0.012	-59.1843	-73.8843
	-29.1803	0.006	-59.1803	-73.8803
	-29.1763	0.008	-59.1763	-73.8763
	-29.1723	0.006	-59.1723	-73.8723
	-29.1683	0.02	-59.1683	-73.8683
	-29.1629	0.03	-59.1629	-73.8629
	-29.1576	0.05	-59.1576	-73.8576
	-29.1523	0.064	-59.1523	-73.8523
	-29.147	0.074	-59.147	-73.847
	-29.1416	0.076	-59.1416	-73.8416
	-29.1363	0.056	-59.1363	-73.8363
	-29.131	0.056	-59.131	-73.831
	-29.1256	0.04	-59.1256	-73.8256
	-29.1203	0.038	-59.1203	-73.8203
	-29.115	0.022	-59.115	-73.815
	-29.1096	0.018	-59.1096	-73.8096
	-29.1043	0.026	-59.1043	-73.8043
	-29.1003	0.04	-59.1003	-73.8003
	-29.0963	0.06	-59.0963	-73.7963
	-29.0923	0.078	-59.0923	-73.7923
	-29.0883	0.084	-59.0883	-73.7883
	-29.0829	0.08	-59.0829	-73.7829
	-29.0776	0.076	-59.0776	-73.7776
	-29.0723	0.072	-59.0723	-73.7723
	-29.0669	0.05	-59.0669	-73.7669
	-29.0615	0.032	-59.0615	-73.7615
	-29.0562	0.012	-59.0562	-73.7562
	-29.0509	0.008	-59.0509	-73.7509
	-29.0456	0.008	-59.0456	-73.7456
	-29.0403	0.026	-59.0403	-73.7403
	-29.035	0.054	-59.035	-73.735
	-29.0296	0.058	-59.0296	-73.7296
	-29.0243	0.074	-59.0243	-73.7243
	-29.0203	0.092	-59.0203	-73.7203
	-29.0163	0.096	-59.0163	-73.7163
	-29.0123	0.066	-59.0123	-73.7123
	-29.0083	0.04	-59.0083	-73.7083
	-29.003	0.03	-59.003	-73.703
	-28.9976	0.012	-58.9976	-73.6976
	-28.9923	-0.014	-58.9923	-73.6923
	-28.9869	-0.006	-58.9869	-73.6869
	-28.9816	0.02	-58.9816	-73.6816
	-28.9763	0.04	-58.9763	-73.6763
	-28.9709	0.054	-58.9709	-73.6709
	-28.9656	0.082	-58.9656	-73.6656
	-28.9602	0.092	-58.9602	-73.6602
	-28.9544	0.082	-58.9544	-73.6544
	-28.9485	0.066	-58.9485	-73.6485
	-28.9426	0.054	-58.9426	-73.6426
	-28.9367	0.024	-58.9367	-73.6367
	-28.9308	-0.004	-58.9308	-73.6308
	-28.9249	-0.02	-58.9249	-73.6249
	-28.919	-0.008	-58.919	-73.619
	-28.9131	0.008	-58.9131	-73.6131
	-28.9072	0.032	-58.9072	-73.6072
	-28.9041	0.046	-58.9041	-73.6041
	-28.9009	0.064	-58.9009	-73.6009
	-28.8977	0.09	-58.8977	-73.5977
	-28.8945	0.086	-58.8945	-73.5945
	-28.8913	0.07	-58.8913	-73.5913
	-28.8859	0.048	-58.8859	-73.5859
	-28.8806	0.008	-58.8806	-73.5806
	-28.8753	-0.012	-58.8753	-73.5753
	-28.8713	-0.012	-58.8713	-73.5713
	-28.8673	0.004	-58.8673	-73.5673
	-28.8633	0.01	-58.8633	-73.5633
	-28.8593	0.02	-58.8593	-73.5593
	-28.854	0.048	-58.854	-73.554
	-28.8486	0.06	-58.8486	-73.5486
	-28.8433	0.07	-58.8433	-73.5433
	-28.8379	0.064	-58.8379	-73.5379
	-28.8324	0.05	-58.8324	-73.5324
	-28.827	0.028	-58.827	-73.527
	-28.8218	0.016	-58.8218	-73.5218
	-28.8165	0.014	-58.8165	-73.5165
	-28.8113	0.028	-58.8113	-73.5113
	-28.8059	0.032	-58.8059	-73.5059
	-28.8005	0.026	-58.8005	-73.5005
	-28.7951	0.042	-58.7951	-73.4951
	-28.7897	0.058	-58.7897	-73.4897
	-28.7843	0.084	-58.7843	-73.4843
	-28.7789	0.078	-58.7789	-73.4789
	-28.775	0.074	-58.775	-73.475
	-28.7711	0.07	-58.7711	-73.4711
	-28.7672	0.072	-58.7672	-73.4672
	-28.7633	0.076	-58.7633	-73.4633
	-28.758	0.066	-58.758	-73.458
	-28.7527	0.074	-58.7527	-73.4527
	-28.7474	0.06	-58.7474	-73.4474
	-28.742	0.074	-58.742	-73.442
	-28.7367	0.082	-58.7367	-73.4367
	-28.7314	0.104	-58.7314	-73.4314
	-28.7261	0.12	-58.7261	-73.4261
	-28.7207	0.11	-58.7207	-73.4207
	-28.7154	0.122	-58.7154	-73.4154
	-28.71	0.116	-58.71	-73.41
	-28.7047	0.14	-58.7047	-73.4047
	-28.6994	0.134	-58.6994	-73.3994
	-28.6941	0.136	-58.6941	-73.3941
	-28.6887	0.134	-58.6887	-73.3887
	-28.6834	0.138	-58.6834	-73.3834
	-28.6794	0.172	-58.6794	-73.3794
	-28.6754	0.162	-58.6754	-73.3754
	-28.6714	0.186	-58.6714	-73.3714
	-28.6674	0.186	-58.6674	-73.3674
	-28.6621	0.21	-58.6621	-73.3621
	-28.6568	0.218	-58.6568	-73.3568
	-28.6514	0.22	-58.6514	-73.3514
	-28.6461	0.254	-58.6461	-73.3461
	-28.6407	0.244	-58.6407	-73.3407
	-28.6354	0.24	-58.6354	-73.3354
	-28.6301	0.254	-58.6301	-73.3301
	-28.6247	0.268	-58.6247	-73.3247
	-28.6194	0.256	-58.6194	-73.3194
	-28.6154	0.23	-58.6154	-73.3154
	-28.6114	0.234	-58.6114	-73.3114
	-28.6074	0.222	-58.6074	-73.3074
	-28.6035	0.19	-58.6035	-73.3035
	-28.5981	0.188	-58.5981	-73.2981
	-28.5928	0.186	-58.5928	-73.2928
	-28.5875	0.194	-58.5875	-73.2875
	-28.5821	0.198	-58.5821	-73.2821
	-28.5768	0.22	-58.5768	-73.2768
	-28.5715	0.238	-58.5715	-73.2715
	-28.5661	0.236	-58.5661	-73.2661
	-28.5608	0.222	-58.5608	-73.2608
	-28.5554	0.194	-58.5554	-73.2554
	-28.5522	0.178	-58.5522	-73.2522
	-28.549	0.166	-58.549	-73.249
	-28.5458	0.146	-58.5458	-73.2458
	-28.5426	0.126	-58.5426	-73.2426
	-28.5395	0.142	-58.5395	-73.2395
	-28.5235	0.156	-58.5235	-73.2235
	-28.5195	0.174	-58.5195	-73.2195
	-28.5155	0.19	-58.5155	-73.2155
	-28.5114	0.206	-58.5114	-73.2114
	-28.5074	0.184	-58.5074	-73.2074
	-28.5021	0.164	-58.5021	-73.2021
	-28.4968	0.16	-58.4968	-73.1968
	-28.4915	0.144	-58.4915	-73.1915
	-28.4861	0.112	-58.4861	-73.1861
	-28.4808	0.104	-58.4808	-73.1808
	-28.4755	0.116	-58.4755	-73.1755
	-28.4702	0.14	-58.4702	-73.1702
	-28.4649	0.14	-58.4649	-73.1649
	-28.4595	0.156	-58.4595	-73.1595
	-28.4542	0.162	-58.4542	-73.1542
	-28.4488	0.162	-58.4488	-73.1488
	-28.4435	0.148	-58.4435	-73.1435
	-28.4395	0.128	-58.4395	-73.1395
	-28.4355	0.114	-58.4355	-73.1355
	-28.4315	0.108	-58.4315	-73.1315
	-28.4275	0.1	-58.4275	-73.1275
	-28.4222	0.098	-58.4222	-73.1222
	-28.4168	0.098	-58.4168	-73.1168
	-28.4115	0.12	-58.4115	-73.1115
	-28.4061	0.134	-58.4061	-73.1061
	-28.4008	0.138	-58.4008	-73.1008
	-28.3955	0.138	-58.3955	-73.0955
	-28.3902	0.136	-58.3902	-73.0902
	-28.3848	0.118	-58.3848	-73.0848
	-28.3795	0.096	-58.3795	-73.0795
	-28.3742	0.09	-58.3742	-73.0742
	-28.3689	0.102	-58.3689	-73.0689
	-28.3636	0.082	-58.3636	-73.0636
	-28.3596	0.084	-58.3596	-73.0596
	-28.3556	0.1	-58.3556	-73.0556
	-28.3515	0.13	-58.3515	-73.0515
	-28.3475	0.142	-58.3475	-73.0475
	-28.3422	0.152	-58.3422	-73.0422
	-28.3369	0.186	-58.3369	-73.0369
	-28.3316	0.17	-58.3316	-73.0316
	-28.3262	0.166	-58.3262	-73.0262
	-28.3209	0.172	-58.3209	-73.0209
	-28.3156	0.182	-58.3156	-73.0156
	-28.3102	0.176	-58.3102	-73.0102
	-28.3049	0.166	-58.3049	-73.0049
	-28.2995	0.21	-58.2995	-72.9995
	-28.2955	0.226	-58.2955	-72.9955
	-28.2915	0.254	-58.2915	-72.9915
	-28.2875	0.282	-58.2875	-72.9875
	-28.2835	0.32	-58.2835	-72.9835
	-28.2782	0.32	-58.2782	-72.9782
	-28.2729	0.316	-58.2729	-72.9729
	-28.2675	0.344	-58.2675	-72.9675
	-28.2622	0.348	-58.2622	-72.9622
	-28.2569	0.384	-58.2569	-72.9569
	-28.2516	0.38	-58.2516	-72.9516
	-28.2462	0.43	-58.2462	-72.9462
	-28.2409	0.466	-58.2409	-72.9409
	-28.2355	0.518	-58.2355	-72.9355
	-28.2323	0.592	-58.2323	-72.9323
	-28.2291	0.626	-58.2291	-72.9291
	-28.2259	0.708	-58.2259	-72.9259
	-28.2227	0.696	-58.2227	-72.9227
	-28.2195	0.732	-58.2195	-72.9195
	-28.2035	0.714	-58.2035	-72.9035
	-28.1995	0.73	-58.1995	-72.8995
	-28.1955	0.728	-58.1955	-72.8955
	-28.1915	0.68	-58.1915	-72.8915
	-28.1875	0.73	-58.1875	-72.8875
	-28.1822	0.716	-58.1822	-72.8822
	-28.1769	0.724	-58.1769	-72.8769
	-28.1716	0.68	-58.1716	-72.8716
	-28.1662	0.652	-58.1662	-72.8662
	-28.1609	0.608	-58.1609	-72.8609
	-28.1556	0.528	-58.1556	-72.8556
	-28.1502	0.49	-58.1502	-72.8502
	-28.1449	0.42	-58.1449	-72.8449
	-28.1395	0.38	-58.1395	-72.8395
	-28.1341	0.354	-58.1341	-72.8341
	-28.1288	0.326	-58.1288	-72.8288
	-28.1234	0.36	-58.1234	-72.8234
	-28.1194	0.346	-58.1194	-72.8194
	-28.1154	0.38	-58.1154	-72.8154
	-28.1114	0.362	-58.1114	-72.8114
	-28.1074	0.378	-58.1074	-72.8074
	-28.1034	0.34	-58.1034	-72.8034
	-28.0994	0.318	-58.0994	-72.7994
	-28.0955	0.29	-58.0955	-72.7955
	-28.0915	0.252	-58.0915	-72.7915
	-28.0835	0.228	-58.0835	-72.7835
	-28.0755	0.226	-58.0755	-72.7755
	-28.0701	0.224	-58.0701	-72.7701
	-28.0648	0.236	-58.0648	-72.7648
	-28.0595	0.23	-58.0595	-72.7595
	-28.0542	0.26	-58.0542	-72.7542
	-28.0489	0.242	-58.0489	-72.7489
	-28.0436	0.25	-58.0436	-72.7436
	-28.0404	0.228	-58.0404	-72.7404
	-28.0372	0.236	-58.0372	-72.7372
	-28.034	0.21	-58.034	-72.734
	-28.0307	0.188	-58.0307	-72.7307
	-28.0275	0.176	-58.0275	-72.7275
	-28.0196	0.168	-58.0196	-72.7196
	-28.0116	0.16	-58.0116	-72.7116
	-28.0063	0.152	-58.0063	-72.7063
	-28.0009	0.164	-58.0009	-72.7009
	-27.9956	0.172	-57.9956	-72.6956
	-27.9903	0.176	-57.9903	-72.6903
	-27.985	0.18	-57.985	-72.685
	-27.9797	0.186	-57.9797	-72.6797
	-27.9757	0.182	-57.9757	-72.6757
	-27.9717	0.154	-57.9717	-72.6717
	-27.9677	0.144	-57.9677	-72.6677
	-27.9637	0.134	-57.9637	-72.6637
	-27.9583	0.124	-57.9583	-72.6583
	-27.953	0.124	-57.953	-72.653
	-27.9476	0.122	-57.9476	-72.6476
	-27.9422	0.13	-57.9422	-72.6422
	-27.9369	0.136	-57.9369	-72.6369
	-27.9315	0.148	-57.9315	-72.6315
	-27.9262	0.146	-57.9262	-72.6262
	-27.9209	0.146	-57.9209	-72.6209
	-27.9157	0.142	-57.9157	-72.6157
	-27.9111	0.122	-57.9111	-72.6111
	-27.9065	0.114	-57.9065	-72.6065
	-27.9019	0.112	-57.9019	-72.6019
	-27.8974	0.116	-57.8974	-72.5974
	-27.8928	0.116	-57.8928	-72.5928
	-27.8882	0.136	-57.8882	-72.5882
	-27.8836	0.146	-57.8836	-72.5836
	-27.8783	0.176	-57.8783	-72.5783
	-27.873	0.174	-57.873	-72.573
	-27.8677	0.206	-57.8677	-72.5677
	-27.8624	0.208	-57.8624	-72.5624
	-27.857	0.222	-57.857	-72.557
	-27.8517	0.218	-57.8517	-72.5517
	-27.8463	0.234	-57.8463	-72.5463
	-27.8408	0.262	-57.8408	-72.5408
	-27.8354	0.256	-57.8354	-72.5354
	-27.8315	0.276	-57.8315	-72.5315
	-27.8275	0.292	-57.8275	-72.5275
	-27.8236	0.332	-57.8236	-72.5236
	-27.8196	0.344	-57.8196	-72.5196
	-27.8116	0.392	-57.8116	-72.5116
	-27.8036	0.458	-57.8036	-72.5036
	-27.7996	0.494	-57.7996	-72.4996
	-27.7956	0.546	-57.7956	-72.4956
	-27.7916	0.556	-57.7916	-72.4916
	-27.7876	0.604	-57.7876	-72.4876
	-27.7823	0.608	-57.7823	-72.4823
	-27.7769	0.612	-57.7769	-72.4769
	-27.7716	0.642	-57.7716	-72.4716
	-27.7676	0.632	-57.7676	-72.4676
	-27.7636	0.674	-57.7636	-72.4636
	-27.7596	0.69	-57.7596	-72.4596
	-27.7556	0.782	-57.7556	-72.4556
	-27.7462	0.832	-57.7462	-72.4462
	-27.7367	0.856	-57.7367	-72.4367
	-27.7334	0.888	-57.7334	-72.4334
	-27.7302	0.852	-57.7302	-72.4302
	-27.7269	0.864	-57.7269	-72.4269
	-27.7236	0.766	-57.7236	-72.4236
	-27.7182	0.684	-57.7182	-72.4182
	-27.7127	0.588	-57.7127	-72.4127
	-27.7073	0.518	-57.7073	-72.4073
	-27.7034	0.466	-57.7034	-72.4034
	-27.6995	0.438	-57.6995	-72.3995
	-27.6956	0.444	-57.6956	-72.3956
	-27.6917	0.42	-57.6917	-72.3917
	-27.6827	0.418	-57.6827	-72.3827
	-27.6736	0.43	-57.6736	-72.3736
	-27.6701	0.448	-57.6701	-72.3701
	-27.6666	0.434	-57.6666	-72.3666
	-27.6631	0.384	-57.6631	-72.3631
	-27.6597	0.35	-57.6597	-72.3597
	-27.6517	0.298	-57.6517	-72.3517
	-27.6438	0.272	-57.6438	-72.3438
	-27.6398	0.24	-57.6398	-72.3398
	-27.6357	0.24	-57.6357	-72.3357
	-27.6317	0.238	-57.6317	-72.3317
	-27.6277	0.232	-57.6277	-72.3277
	-27.6224	0.26	-57.6224	-72.3224
	-27.6171	0.29	-57.6171	-72.3171
	-27.6118	0.308	-57.6118	-72.3118
	-27.6064	0.282	-57.6064	-72.3064
	-27.6011	0.27	-57.6011	-72.3011
	-27.5957	0.244	-57.5957	-72.2957
	-27.5903	0.21	-57.5903	-72.2903
	-27.5848	0.168	-57.5848	-72.2848
	-27.5793	0.16	-57.5793	-72.2793
	-27.5754	0.146	-57.5754	-72.2754
	-27.5716	0.15	-57.5716	-72.2716
	-27.5677	0.168	-57.5677	-72.2677
	-27.5638	0.194	-57.5638	-72.2638
	-27.5585	0.206	-57.5585	-72.2585
	-27.5531	0.212	-57.5531	-72.2531
	-27.5478	0.224	-57.5478	-72.2478
	-27.5425	0.2	-57.5425	-72.2425
	-27.5371	0.182	-57.5371	-72.2371
	-27.5318	0.15	-57.5318	-72.2318
	-27.5265	0.132	-57.5265	-72.2265
	-27.5211	0.122	-57.5211	-72.2211
	-27.5157	0.116	-57.5157	-72.2157
	-27.5118	0.118	-57.5118	-72.2118
	-27.5078	0.126	-57.5078	-72.2078
	-27.5038	0.14	-57.5038	-72.2038
	-27.4998	0.162	-57.4998	-72.1998
	-27.4918	0.158	-57.4918	-72.1918
	-27.4838	0.166	-57.4838	-72.1838
	-27.4798	0.156	-57.4798	-72.1798
	-27.4758	0.14	-57.4758	-72.1758
	-27.4718	0.114	-57.4718	-72.1718
	-27.4678	0.098	-57.4678	-72.1678
	-27.4625	0.09	-57.4625	-72.1625
	-27.4572	0.088	-57.4572	-72.1572
	-27.4518	0.096	-57.4518	-72.1518
	-27.4465	0.106	-57.4465	-72.1465
	-27.4412	0.128	-57.4412	-72.1412
	-27.4358	0.14	-57.4358	-72.1358
	-27.4305	0.158	-57.4305	-72.1305
	-27.4251	0.17	-57.4251	-72.1251
	-27.4198	0.17	-57.4198	-72.1198
	-27.4145	0.17	-57.4145	-72.1145
	-27.4092	0.162	-57.4092	-72.1092
	-27.4039	0.15	-57.4039	-72.1039
	-27.3985	0.158	-57.3985	-72.0985
	-27.3931	0.158	-57.3931	-72.0931
	-27.3877	0.188	-57.3877	-72.0877
	-27.3837	0.186	-57.3837	-72.0837
	-27.3798	0.244	-57.3798	-72.0798
	-27.3758	0.25	-57.3758	-72.0758
	-27.3719	0.328	-57.3719	-72.0719
	-27.3665	0.326	-57.3665	-72.0665
	-27.3612	0.362	-57.3612	-72.0612
	-27.3559	0.368	-57.3559	-72.0559
	-27.3504	0.368	-57.3504	-72.0504
	-27.345	0.386	-57.345	-72.045
	-27.3396	0.356	-57.3396	-72.0396
	-27.3343	0.416	-57.3343	-72.0343
	-27.329	0.382	-57.329	-72.029
	-27.3237	0.462	-57.3237	-72.0237
	-27.3205	0.478	-57.3205	-72.0205
	-27.3174	0.546	-57.3174	-72.0174
	-27.3142	0.608	-57.3142	-72.0142
	-27.311	0.614	-57.311	-72.011
	-27.3078	0.72	-57.3078	-72.0078
	-27.299	0.67	-57.299	-71.999
	-27.2903	0.732	-57.2903	-71.9903
	-27.2855	0.702	-57.2855	-71.9855
	-27.2807	0.718	-57.2807	-71.9807
	-27.2758	0.724	-57.2758	-71.9758
	-27.2705	0.68	-57.2705	-71.9705
	-27.2652	0.718	-57.2652	-71.9652
	-27.2598	0.698	-57.2598	-71.9598
	-27.2566	0.698	-57.2566	-71.9566
	-27.2535	0.656	-57.2535	-71.9535
	-27.2503	0.618	-57.2503	-71.9503
	-27.2471	0.592	-57.2471	-71.9471
	-27.2439	0.522	-57.2439	-71.9439
	-27.2359	0.468	-57.2359	-71.9359
	-27.228	0.424	-57.228	-71.928
	-27.2226	0.376	-57.2226	-71.9226
	-27.2172	0.352	-57.2172	-71.9172
	-27.2118	0.326	-57.2118	-71.9118
	-27.2065	0.328	-57.2065	-71.9065
	-27.2012	0.324	-57.2012	-71.9012
	-27.1959	0.34	-57.1959	-71.8959
	-27.1927	0.312	-57.1927	-71.8927
	-27.1895	0.314	-57.1895	-71.8895
	-27.1863	0.31	-57.1863	-71.8863
	-27.1831	0.288	-57.1831	-71.8831
	-27.1799	0.276	-57.1799	-71.8799
	-27.1639	0.25	-57.1639	-71.8639
	-27.1586	0.252	-57.1586	-71.8586
	-27.1533	0.21	-57.1533	-71.8533
	-27.148	0.224	-57.148	-71.848
	-27.144	0.222	-57.144	-71.844
	-27.14	0.228	-57.14	-71.84
	-27.136	0.226	-57.136	-71.836
	-27.132	0.206	-57.132	-71.832
	-27.1266	0.218	-57.1266	-71.8266
	-27.1213	0.188	-57.1213	-71.8213
	-27.1159	0.21	-57.1159	-71.8159
	-27.1106	0.188	-57.1106	-71.8106
	-27.1053	0.182	-57.1053	-71.8053
	-27.1	0.174	-57.1	-71.8
	-27.0946	0.164	-57.0946	-71.7946
	-27.0893	0.178	-57.0893	-71.7893
	-27.0839	0.16	-57.0839	-71.7839
	-27.0786	0.164	-57.0786	-71.7786
	-27.0733	0.146	-57.0733	-71.7733
	-27.068	0.146	-57.068	-71.768
	-27.064	0.162	-57.064	-71.764
	-27.06	0.154	-57.06	-71.76
	-27.056	0.158	-57.056	-71.756
	-27.052	0.142	-57.052	-71.752
	-27.0467	0.142	-57.0467	-71.7467
	-27.0413	0.124	-57.0413	-71.7413
	-27.0359	0.132	-57.0359	-71.7359
	-27.0306	0.126	-57.0306	-71.7306
	-27.0252	0.12	-57.0252	-71.7252
	-27.0199	0.12	-57.0199	-71.7199
	-27.0145	0.118	-57.0145	-71.7145
	-27.0091	0.13	-57.0091	-71.7091
	-27.0037	0.132	-57.0037	-71.7037
	-26.9998	0.13	-56.9998	-71.6998
	-26.9958	0.12	-56.9958	-71.6958
	-26.9918	0.11	-56.9918	-71.6918
	-26.9879	0.112	-56.9879	-71.6879
	-26.9821	0.108	-56.9821	-71.6821
	-26.9763	0.112	-56.9763	-71.6763
	-26.9705	0.11	-56.9705	-71.6705
	-26.9656	0.13	-56.9656	-71.6656
	-26.9608	0.134	-56.9608	-71.6608
	-26.9559	0.162	-56.9559	-71.6559
	-26.9506	0.16	-56.9506	-71.6506
	-26.9453	0.178	-56.9453	-71.6453
	-26.9399	0.188	-56.9399	-71.6399
	-26.9346	0.192	-56.9346	-71.6346
	-26.9293	0.206	-56.9293	-71.6293
	-26.924	0.196	-56.924	-71.624
	-26.9186	0.222	-56.9186	-71.6186
	-26.9133	0.22	-56.9133	-71.6133
	-26.908	0.246	-56.908	-71.608
	-26.904	0.262	-56.904	-71.604
	-26.9	0.304	-56.9	-71.6
	-26.896	0.35	-56.896	-71.596
	-26.892	0.38	-56.892	-71.592
	-26.8866	0.428	-56.8866	-71.5866
	-26.8813	0.448	-56.8813	-71.5813
	-26.8759	0.514	-56.8759	-71.5759
	-26.8727	0.522	-56.8727	-71.5727
	-26.8695	0.522	-56.8695	-71.5695
	-26.8663	0.546	-56.8663	-71.5663
	-26.8631	0.594	-56.8631	-71.5631
	-26.8598	0.638	-56.8598	-71.5598
	-26.8441	0.602	-56.8441	-71.5441
	-26.8387	0.728	-56.8387	-71.5387
	-26.8333	0.724	-56.8333	-71.5333
	-26.828	0.786	-56.828	-71.528
	-26.824	0.764	-56.824	-71.524
	-26.82	0.84	-56.82	-71.52
	-26.816	0.862	-56.816	-71.516
	-26.812	0.796	-56.812	-71.512
	-26.8056	0.802	-56.8056	-71.5056
	-26.7992	0.772	-56.7992	-71.4992
	-26.7928	0.744	-56.7928	-71.4928
	-26.7864	0.636	-56.7864	-71.4864
	-26.78	0.608	-56.78	-71.48
	-26.776	0.564	-56.776	-71.476
	-26.772	0.516	-56.772	-71.472
	-26.768	0.454	-56.768	-71.468
	-26.764	0.44	-56.764	-71.464
	-26.7587	0.406	-56.7587	-71.4587
	-26.7533	0.378	-56.7533	-71.4533
	-26.748	0.362	-56.748	-71.448
	-26.744	0.352	-56.744	-71.444
	-26.74	0.374	-56.74	-71.44
	-26.736	0.34	-56.736	-71.436
	-26.732	0.334	-56.732	-71.432
	-26.7266	0.322	-56.7266	-71.4266
	-26.7211	0.314	-56.7211	-71.4211
	-26.7157	0.298	-56.7157	-71.4157
	-26.7105	0.258	-56.7105	-71.4105
	-26.7052	0.264	-56.7052	-71.4052
	-26.7	0.246	-56.7	-71.4
	-26.6947	0.24	-56.6947	-71.3947
	-26.6894	0.21	-56.6894	-71.3894
	-26.684	0.222	-56.684	-71.384
	-26.6796	0.244	-56.6796	-71.3796
	-26.6753	0.212	-56.6753	-71.3753
	-26.6709	0.228	-56.6709	-71.3709
	-26.6665	0.23	-56.6665	-71.3665
	-26.6617	0.246	-56.6617	-71.3617
	-26.6569	0.204	-56.6569	-71.3569
	-26.6521	0.192	-56.6521	-71.3521
	-26.6467	0.19	-56.6467	-71.3467
	-26.6414	0.174	-56.6414	-71.3414
	-26.636	0.154	-56.636	-71.336
	-26.6307	0.142	-56.6307	-71.3307
	-26.6254	0.154	-56.6254	-71.3254
	-26.62	0.16	-56.62	-71.32
	-26.616	0.16	-56.616	-71.316
	-26.612	0.176	-56.612	-71.312
	-26.608	0.194	-56.608	-71.308
	-26.604	0.182	-56.604	-71.304
	-26.596	0.158	-56.596	-71.296
	-26.5881	0.15	-56.5881	-71.2881
	-26.584	0.156	-56.584	-71.284
	-26.58	0.12	-56.58	-71.28
	-26.576	0.098	-56.576	-71.276
	-26.5719	0.106	-56.5719	-71.2719
	-26.5666	0.122	-56.5666	-71.2666
	-26.5613	0.118	-56.5613	-71.2613
	-26.5559	0.126	-56.5559	-71.2559
	-26.5519	0.156	-56.5519	-71.2519
	-26.5479	0.158	-56.5479	-71.2479
	-26.5439	0.148	-56.5439	-71.2439
	-26.5399	0.136	-56.5399	-71.2399
	-26.532	0.128	-56.532	-71.232
	-26.524	0.106	-56.524	-71.224
	-26.5187	0.09	-56.5187	-71.2187
	-26.5134	0.08	-56.5134	-71.2134
	-26.508	0.09	-56.508	-71.208
	-26.504	0.118	-56.504	-71.204
	-26.4999	0.122	-56.4999	-71.1999
	-26.4958	0.15	-56.4958	-71.1958
	-26.4917	0.18	-56.4917	-71.1917
	-26.4878	0.212	-56.4878	-71.1878
	-26.4839	0.208	-56.4839	-71.1839
	-26.48	0.204	-56.48	-71.18
	-26.4761	0.22	-56.4761	-71.1761
	-26.4681	0.19	-56.4681	-71.1681
	-26.46	0.19	-56.46	-71.16
	-26.4546	0.188	-56.4546	-71.1546
	-26.4492	0.208	-56.4492	-71.1492
	-26.4437	0.224	-56.4437	-71.1437
	-26.4385	0.234	-56.4385	-71.1385
	-26.4333	0.292	-56.4333	-71.1333
	-26.4281	0.32	-56.4281	-71.1281
	-26.4241	0.398	-56.4241	-71.1241
	-26.4201	0.402	-56.4201	-71.1201
	-26.4162	0.454	-56.4162	-71.1162
	-26.4122	0.478	-56.4122	-71.1122
	-26.4068	0.46	-56.4068	-71.1068
	-26.4015	0.446	-56.4015	-71.1015
	-26.3961	0.436	-56.3961	-71.0961
	-26.3907	0.474	-56.3907	-71.0907
	-26.3852	0.45	-56.3852	-71.0852
	-26.3798	0.49	-56.3798	-71.0798
	-26.3746	0.548	-56.3746	-71.0746
	-26.3694	0.628	-56.3694	-71.0694
	-26.3641	0.67	-56.3641	-71.0641
	-26.3595	0.686	-56.3595	-71.0595
	-26.3548	0.766	-56.3548	-71.0548
	-26.3502	0.738	-56.3502	-71.0502
	-26.3455	0.702	-56.3455	-71.0455
	-26.3409	0.642	-56.3409	-71.0409
	-26.3362	0.62	-56.3362	-71.0362
	-26.3316	0.568	-56.3316	-71.0316
	-26.3264	0.514	-56.3264	-71.0264
	-26.3211	0.472	-56.3211	-71.0211
	-26.3159	0.466	-56.3159	-71.0159
	-26.3107	0.442	-56.3107	-71.0107
	-26.3054	0.406	-56.3054	-71.0054
	-26.3002	0.394	-56.3002	-71.0002
	-26.2948	0.396	-56.2948	-70.9948
	-26.2895	0.376	-56.2895	-70.9895
	-26.2842	0.344	-56.2842	-70.9842
	-26.2802	0.338	-56.2802	-70.9802
	-26.2762	0.332	-56.2762	-70.9762
	-26.2722	0.298	-56.2722	-70.9722
	-26.2682	0.28	-56.2682	-70.9682
	-26.2629	0.272	-56.2629	-70.9629
	-26.2576	0.266	-56.2576	-70.9576
	-26.2522	0.254	-56.2522	-70.9522
	-26.2469	0.244	-56.2469	-70.9469
	-26.2416	0.26	-56.2416	-70.9416
	-26.2363	0.248	-56.2363	-70.9363
	-26.2309	0.238	-56.2309	-70.9309
	-26.2256	0.228	-56.2256	-70.9256
	-26.2203	0.224	-56.2203	-70.9203
	-26.2163	0.212	-56.2163	-70.9163
	-26.2123	0.19	-56.2123	-70.9123
	-26.2083	0.176	-56.2083	-70.9083
	-26.2043	0.186	-56.2043	-70.9043
	-26.1963	0.182	-56.1963	-70.8963
	-26.1883	0.182	-56.1883	-70.8883
	-26.1843	0.178	-56.1843	-70.8843
	-26.1803	0.194	-56.1803	-70.8803
	-26.1762	0.186	-56.1762	-70.8762
	-26.1722	0.178	-56.1722	-70.8722
	-26.1669	0.172	-56.1669	-70.8669
	-26.1616	0.17	-56.1616	-70.8616
	-26.1562	0.158	-56.1562	-70.8562
	-26.1509	0.14	-56.1509	-70.8509
	-26.1456	0.136	-56.1456	-70.8456
	-26.1403	0.136	-56.1403	-70.8403
	-26.1348	0.136	-56.1348	-70.8348
	-26.1293	0.134	-56.1293	-70.8293
	-26.1238	0.134	-56.1238	-70.8238
	-26.1186	0.144	-56.1186	-70.8186
	-26.1134	0.138	-56.1134	-70.8134
	-26.1082	0.14	-56.1082	-70.8082
	-26.1041	0.134	-56.1041	-70.8041
	-26.1001	0.13	-56.1001	-70.8001
	-26.096	0.122	-56.096	-70.796
	-26.0919	0.112	-56.0919	-70.7919
	-26.0867	0.11	-56.0867	-70.7867
	-26.0814	0.116	-56.0814	-70.7814
	-26.0762	0.1	-56.0762	-70.7762
	-26.0709	0.108	-56.0709	-70.7709
	-26.0655	0.11	-56.0655	-70.7655
	-26.0602	0.124	-56.0602	-70.7602
	-26.0548	0.11	-56.0548	-70.7548
	-26.0495	0.114	-56.0495	-70.7495
	-26.0442	0.148	-56.0442	-70.7442
	-26.0389	0.136	-56.0389	-70.7389
	-26.0336	0.136	-56.0336	-70.7336
	-26.0283	0.14	-56.0283	-70.7283
	-26.0243	0.172	-56.0243	-70.7243
	-26.0203	0.16	-56.0203	-70.7203
	-26.0163	0.156	-56.0163	-70.7163
	-26.0123	0.2	-56.0123	-70.7123
	-26.007	0.21	-56.007	-70.707
	-26.0017	0.214	-56.0017	-70.7017
	-25.9963	0.208	-55.9963	-70.6963
	-25.991	0.248	-55.991	-70.691
	-25.9857	0.242	-55.9857	-70.6857
	-25.9804	0.25	-55.9804	-70.6804
	-25.975	0.288	-55.975	-70.675
	-25.9697	0.298	-55.9697	-70.6697
	-25.9644	0.352	-55.9644	-70.6644
	-25.9604	0.362	-55.9604	-70.6604
	-25.9564	0.446	-55.9564	-70.6564
	-25.9524	0.468	-55.9524	-70.6524
	-25.9483	0.52	-55.9483	-70.6483
	-25.943	0.546	-55.943	-70.643
	-25.9377	0.56	-55.9377	-70.6377
	-25.9324	0.622	-55.9324	-70.6324
	-25.9271	0.598	-55.9271	-70.6271
	-25.9217	0.65	-55.9217	-70.6217
	-25.9164	0.626	-55.9164	-70.6164
	-25.9111	0.67	-55.9111	-70.6111
	-25.9057	0.728	-55.9057	-70.6057
	-25.9004	0.724	-55.9004	-70.6004
	-25.8964	0.82	-55.8964	-70.5964
	-25.8923	0.814	-55.8923	-70.5923
	-25.8883	0.848	-55.8883	-70.5883
	-25.8843	0.792	-55.8843	-70.5843
	-25.8764	0.744	-55.8764	-70.5764
	-25.8684	0.718	-55.8684	-70.5684
	-25.8631	0.614	-55.8631	-70.5631
	-25.8577	0.526	-55.8577	-70.5577
	-25.8524	0.468	-55.8524	-70.5524
	-25.8484	0.466	-55.8484	-70.5484
	-25.8444	0.412	-55.8444	-70.5444
	-25.8404	0.394	-55.8404	-70.5404
	-25.8364	0.41	-55.8364	-70.5364
	-25.8324	0.432	-55.8324	-70.5324
	-25.8284	0.396	-55.8284	-70.5284
	-25.8244	0.382	-55.8244	-70.5244
	-25.8204	0.362	-55.8204	-70.5204
	-25.8124	0.334	-55.8124	-70.5124
	-25.8043	0.288	-55.8043	-70.5043
	-25.799	0.262	-55.799	-70.499
	-25.7937	0.256	-55.7937	-70.4937
	-25.7884	0.25	-55.7884	-70.4884
	-25.7831	0.25	-55.7831	-70.4831
	-25.7778	0.256	-55.7778	-70.4778
	-25.7724	0.266	-55.7724	-70.4724
	-25.7679	0.264	-55.7679	-70.4679
	-25.7633	0.256	-55.7633	-70.4633
	-25.7587	0.242	-55.7587	-70.4587
	-25.7541	0.232	-55.7541	-70.4541
	-25.7496	0.21	-55.7496	-70.4496
	-25.745	0.194	-55.745	-70.445
	-25.7404	0.186	-55.7404	-70.4404
	-25.7351	0.184	-55.7351	-70.4351
	-25.7298	0.172	-55.7298	-70.4298
	-25.7245	0.174	-55.7245	-70.4245
	-25.7191	0.184	-55.7191	-70.4191
	-25.7138	0.19	-55.7138	-70.4138
	-25.7085	0.188	-55.7085	-70.4085
	-25.7031	0.188	-55.7031	-70.4031
	-25.6978	0.176	-55.6978	-70.3978
	-25.6925	0.166	-55.6925	-70.3925
	-25.6879	0.156	-55.6879	-70.3879
	-25.6833	0.154	-55.6833	-70.3833
	-25.6787	0.134	-55.6787	-70.3787
	-25.6741	0.138	-55.6741	-70.3741
	-25.6696	0.126	-55.6696	-70.3696
	-25.665	0.118	-55.665	-70.365
	-25.6604	0.124	-55.6604	-70.3604
	-25.6551	0.14	-55.6551	-70.3551
	-25.6498	0.146	-55.6498	-70.3498
	-25.6445	0.136	-55.6445	-70.3445
	-25.6391	0.152	-55.6391	-70.3391
	-25.6338	0.152	-55.6338	-70.3338
	-25.6284	0.136	-55.6284	-70.3284
	-25.6231	0.122	-55.6231	-70.3231
	-25.6177	0.11	-55.6177	-70.3177
	-25.6124	0.1	-55.6124	-70.3124
	-25.6083	0.088	-55.6083	-70.3083
	-25.6043	0.094	-55.6043	-70.3043
	-25.6002	0.106	-55.6002	-70.3002
	-25.5961	0.116	-55.5961	-70.2961
	-25.5908	0.118	-55.5908	-70.2908
	-25.5856	0.14	-55.5856	-70.2856
	-25.5803	0.152	-55.5803	-70.2803
	-25.575	0.162	-55.575	-70.275
	-25.5697	0.158	-55.5697	-70.2697
	-25.5644	0.172	-55.5644	-70.2644
	-25.5591	0.182	-55.5591	-70.2591
	-25.5537	0.166	-55.5537	-70.2537
	-25.5484	0.184	-55.5484	-70.2484
	-25.5452	0.174	-55.5452	-70.2452
	-25.542	0.2	-55.542	-70.242
	-25.5388	0.18	-55.5388	-70.2388
	-25.5356	0.222	-55.5356	-70.2356
	-25.5324	0.256	-55.5324	-70.2324
	-25.5244	0.262	-55.5244	-70.2244
	-25.5164	0.306	-55.5164	-70.2164
	-25.5111	0.322	-55.5111	-70.2111
	-25.5058	0.388	-55.5058	-70.2058
	-25.5005	0.378	-55.5005	-70.2005
	-25.4952	0.428	-55.4952	-70.1952
	-25.4898	0.438	-55.4898	-70.1898
	-25.4845	0.448	-55.4845	-70.1845
	-25.4805	0.5	-55.4805	-70.1805
	-25.4765	0.524	-55.4765	-70.1765
	-25.4725	0.582	-55.4725	-70.1725
	-25.4685	0.604	-55.4685	-70.1685
	-25.4604	0.638	-55.4604	-70.1604
	-25.4524	0.654	-55.4524	-70.1524
	-25.4484	0.672	-55.4484	-70.1484
	-25.4444	0.698	-55.4444	-70.1444
	-25.4404	0.672	-55.4404	-70.1404
	-25.4365	0.634	-55.4365	-70.1365
	-25.4311	0.626	-55.4311	-70.1311
	-25.4258	0.574	-55.4258	-70.1258
	-25.4204	0.538	-55.4204	-70.1204
	-25.414	0.496	-55.414	-70.114
	-25.4076	0.46	-55.4076	-70.1076
	-25.4012	0.428	-55.4012	-70.1012
	-25.3949	0.388	-55.3949	-70.0949
	-25.3885	0.406	-55.3885	-70.0885
	-25.3844	0.388	-55.3844	-70.0844
	-25.3804	0.388	-55.3804	-70.0804
	-25.3764	0.38	-55.3764	-70.0764
	-25.3724	0.374	-55.3724	-70.0724
	-25.3684	0.36	-55.3684	-70.0684
	-25.3644	0.324	-55.3644	-70.0644
	-25.3604	0.296	-55.3604	-70.0604
	-25.3565	0.256	-55.3565	-70.0565
	-25.3501	0.234	-55.3501	-70.0501
	-25.3437	0.22	-55.3437	-70.0437
	-25.3373	0.224	-55.3373	-70.0373
	-25.3309	0.232	-55.3309	-70.0309
	-25.3245	0.258	-55.3245	-70.0245
	-25.3205	0.26	-55.3205	-70.0205
	-25.3165	0.278	-55.3165	-70.0165
	-25.3125	0.27	-55.3125	-70.0125
	-25.3085	0.262	-55.3085	-70.0085
	-25.3032	0.224	-55.3032	-70.0032
	-25.2979	0.202	-55.2979	-69.9979
	-25.2926	0.174	-55.2926	-69.9926
	-25.2886	0.16	-55.2886	-69.9886
	-25.2846	0.144	-55.2846	-69.9846
	-25.2806	0.146	-55.2806	-69.9806
	-25.2766	0.154	-55.2766	-69.9766
	-25.2712	0.17	-55.2712	-69.9712
	-25.2659	0.184	-55.2659	-69.9659
	-25.2606	0.208	-55.2606	-69.9606
	-25.2552	0.224	-55.2552	-69.9552
	-25.2498	0.208	-55.2498	-69.9498
	-25.2444	0.18	-55.2444	-69.9444
	-25.239	0.166	-55.239	-69.939
	-25.2337	0.144	-55.2337	-69.9337
	-25.2283	0.12	-55.2283	-69.9283
	-25.2244	0.11	-55.2244	-69.9244
	-25.2204	0.108	-55.2204	-69.9204
	-25.2165	0.104	-55.2165	-69.9165
	-25.2126	0.116	-55.2126	-69.9126
	-25.2071	0.144	-55.2071	-69.9071
	-25.2017	0.156	-55.2017	-69.9017
	-25.1963	0.158	-55.1963	-69.8963
	-25.191	0.162	-55.191	-69.891
	-25.1857	0.158	-55.1857	-69.8857
	-25.1804	0.134	-55.1804	-69.8804
	-25.1751	0.112	-55.1751	-69.8751
	-25.1698	0.096	-55.1698	-69.8698
	-25.1645	0.078	-55.1645	-69.8645
	-25.1613	0.076	-55.1613	-69.8613
	-25.1581	0.086	-55.1581	-69.8581
	-25.1549	0.104	-55.1549	-69.8549
	-25.1517	0.112	-55.1517	-69.8517
	-25.1485	0.136	-55.1485	-69.8485
	-25.1326	0.152	-55.1326	-69.8326
	-25.1286	0.148	-55.1286	-69.8286
	-25.1246	0.156	-55.1246	-69.8246
	-25.1205	0.146	-55.1205	-69.8205
	-25.1165	0.136	-55.1165	-69.8165
	-25.1112	0.124	-55.1112	-69.8112
	-25.1058	0.12	-55.1058	-69.8058
	-25.1004	0.132	-55.1004	-69.8004
	-25.094	0.138	-55.094	-69.794
	-25.0877	0.162	-55.0877	-69.7877
	-25.0813	0.178	-55.0813	-69.7813
	-25.0749	0.214	-55.0749	-69.7749
	-25.0686	0.244	-55.0686	-69.7686
	-25.0646	0.26	-55.0646	-69.7646
	-25.0606	0.292	-55.0606	-69.7606
	-25.0567	0.28	-55.0567	-69.7567
	-25.0527	0.3	-55.0527	-69.7527
	-25.0487	0.272	-55.0487	-69.7487
	-25.0447	0.294	-55.0447	-69.7447
	-25.0407	0.292	-55.0407	-69.7407
	-25.0367	0.316	-55.0367	-69.7367
	-25.0314	0.356	-55.0314	-69.7314
	-25.026	0.392	-55.026	-69.726
	-25.0207	0.492	-55.0207	-69.7207
	-25.0154	0.55	-55.0154	-69.7154
	-25.01	0.646	-55.01	-69.71
	-25.0047	0.682	-55.0047	-69.7047
	-24.9994	0.742	-54.9994	-69.6994
	-24.994	0.806	-54.994	-69.694
	-24.9887	0.77	-54.9887	-69.6887
	-24.9834	0.816	-54.9834	-69.6834
	-24.9781	0.784	-54.9781	-69.6781
	-24.9728	0.788	-54.9728	-69.6728
	-24.9688	0.764	-54.9688	-69.6688
	-24.9647	0.752	-54.9647	-69.6647
	-24.9607	0.746	-54.9607	-69.6607
	-24.9567	0.71	-54.9567	-69.6567
	-24.9514	0.71	-54.9514	-69.6514
	-24.9461	0.646	-54.9461	-69.6461
	-24.9408	0.606	-54.9408	-69.6408
	-24.9353	0.538	-54.9353	-69.6353
	-24.9298	0.48	-54.9298	-69.6298
	-24.9243	0.412	-54.9243	-69.6243
	-24.9191	0.386	-54.9191	-69.6191
	-24.914	0.348	-54.914	-69.614
	-24.9088	0.338	-54.9088	-69.6088
	-24.9048	0.324	-54.9048	-69.6048
	-24.9007	0.352	-54.9007	-69.6007
	-24.8967	0.354	-54.8967	-69.5967
	-24.8927	0.366	-54.8927	-69.5927
	-24.8872	0.374	-54.8872	-69.5872
	-24.8818	0.352	-54.8818	-69.5818
	-24.8764	0.314	-54.8764	-69.5764
	-24.8711	0.28	-54.8711	-69.5711
	-24.8659	0.264	-54.8659	-69.5659
	-24.8606	0.228	-54.8606	-69.5606
	-24.8552	0.202	-54.8552	-69.5552
	-24.8499	0.194	-54.8499	-69.5499
	-24.8445	0.198	-54.8445	-69.5445
	-24.8413	0.216	-54.8413	-69.5413
	-24.8381	0.24	-54.8381	-69.5381
	-24.835	0.256	-54.835	-69.535
	-24.8318	0.264	-54.8318	-69.5318
	-24.8286	0.25	-54.8286	-69.5286
	-24.8127	0.24	-54.8127	-69.5127
	-24.8087	0.216	-54.8087	-69.5087
	-24.8046	0.192	-54.8046	-69.5046
	-24.8006	0.158	-54.8006	-69.5006
	-24.7966	0.134	-54.7966	-69.4966
	-24.7913	0.136	-54.7913	-69.4913
	-24.7859	0.138	-54.7859	-69.4859
	-24.7806	0.152	-54.7806	-69.4806
	-24.7766	0.162	-54.7766	-69.4766
	-24.7726	0.18	-54.7726	-69.4726
	-24.7686	0.186	-54.7686	-69.4686
	-24.7647	0.184	-54.7647	-69.4647
	-24.7567	0.188	-54.7567	-69.4567
	-24.7487	0.178	-54.7487	-69.4487
	-24.7434	0.144	-54.7434	-69.4434
	-24.7381	0.124	-54.7381	-69.4381
	-24.7328	0.116	-54.7328	-69.4328
	-24.7288	0.116	-54.7288	-69.4288
	-24.7248	0.098	-54.7248	-69.4248
	-24.7208	0.106	-54.7208	-69.4208
	-24.7168	0.124	-54.7168	-69.4168
	-24.7115	0.136	-54.7115	-69.4115
	-24.7062	0.144	-54.7062	-69.4062
	-24.7008	0.148	-54.7008	-69.4008
	-24.6955	0.154	-54.6955	-69.3955
	-24.6902	0.142	-54.6902	-69.3902
	-24.6848	0.12	-54.6848	-69.3848
	-24.6795	0.108	-54.6795	-69.3795
	-24.6742	0.098	-54.6742	-69.3742
	-24.6688	0.088	-54.6688	-69.3688
	-24.6635	0.104	-54.6635	-69.3635
	-24.6582	0.12	-54.6582	-69.3582
	-24.6528	0.156	-54.6528	-69.3528
	-24.6488	0.166	-54.6488	-69.3488
	-24.6448	0.21	-54.6448	-69.3448
	-24.6409	0.222	-54.6409	-69.3409
	-24.6369	0.218	-54.6369	-69.3369
	-24.6315	0.222	-54.6315	-69.3315
	-24.6262	0.214	-54.6262	-69.3262
	-24.6208	0.204	-54.6208	-69.3208
	-24.6155	0.196	-54.6155	-69.3155
	-24.6102	0.216	-54.6102	-69.3102
	-24.6049	0.25	-54.6049	-69.3049
	-24.5995	0.248	-54.5995	-69.2995
	-24.5942	0.306	-54.5942	-69.2942
	-24.5889	0.322	-54.5889	-69.2889
	-24.5848	0.392	-54.5848	-69.2848
	-24.5808	0.402	-54.5808	-69.2808
	-24.5768	0.456	-54.5768	-69.2768
	-24.5728	0.456	-54.5728	-69.2728
	-24.5675	0.464	-54.5675	-69.2675
	-24.5622	0.506	-54.5622	-69.2622
	-24.5569	0.5	-54.5569	-69.2569
	-24.5515	0.544	-54.5515	-69.2515
	-24.5462	0.56	-54.5462	-69.2462
	-24.5409	0.648	-54.5409	-69.2409
	-24.5355	0.658	-54.5355	-69.2355
	-24.5302	0.778	-54.5302	-69.2302
	-24.5249	0.888	-54.5249	-69.2249
	-24.5209	0.96	-54.5209	-69.2209
	-24.5169	1.012	-54.5169	-69.2169
	-24.5129	1.01	-54.5129	-69.2129
	-24.5088	0.96	-54.5088	-69.2088
	-24.5007	0.896	-54.5007	-69.2007
	-24.4926	0.808	-54.4926	-69.1926
	-24.4887	0.688	-54.4887	-69.1887
	-24.4847	0.604	-54.4847	-69.1847
	-24.4808	0.556	-54.4808	-69.1808
	-24.4768	0.512	-54.4768	-69.1768
	-24.4715	0.486	-54.4715	-69.1715
	-24.4662	0.478	-54.4662	-69.1662
	-24.4608	0.478	-54.4608	-69.1608
	-24.4568	0.446	-54.4568	-69.1568
	-24.4528	0.432	-54.4528	-69.1528
	-24.4488	0.42	-54.4488	-69.1488
	-24.4448	0.394	-54.4448	-69.1448
	-24.4355	0.346	-54.4355	-69.1355
	-24.4263	0.324	-54.4263	-69.1263
	-24.4228	0.308	-54.4228	-69.1228
	-24.4194	0.302	-54.4194	-69.1194
	-24.416	0.294	-54.416	-69.116
	-24.4126	0.298	-54.4126	-69.1126
	-24.4072	0.302	-54.4072	-69.1072
	-24.4018	0.29	-54.4018	-69.1018
	-24.3964	0.284	-54.3964	-69.0964
	-24.3925	0.272	-54.3925	-69.0925
	-24.3886	0.264	-54.3886	-69.0886
	-24.3847	0.242	-54.3847	-69.0847
	-24.3808	0.226	-54.3808	-69.0808
	-24.3728	0.214	-54.3728	-69.0728
	-24.3648	0.202	-54.3648	-69.0648
	-24.3595	0.214	-54.3595	-69.0595
	-24.3542	0.212	-54.3542	-69.0542
	-24.3488	0.206	-54.3488	-69.0488
	-24.3434	0.206	-54.3434	-69.0434
	-24.3379	0.214	-54.3379	-69.0379
	-24.3324	0.208	-54.3324	-69.0324
	-24.3285	0.202	-54.3285	-69.0285
	-24.3246	0.192	-54.3246	-69.0246
	-24.3207	0.178	-54.3207	-69.0207
	-24.3168	0.154	-54.3168	-69.0168
	-24.3114	0.146	-54.3114	-69.0114
	-24.3059	0.152	-54.3059	-69.0059
	-24.3005	0.152	-54.3005	-69.0005
	-24.2953	0.146	-54.2953	-68.9953
	-24.2901	0.15	-54.2901	-68.9901
	-24.2848	0.158	-54.2848	-68.9848
	-24.2795	0.162	-54.2795	-68.9795
	-24.2741	0.168	-54.2741	-68.9741
	-24.2688	0.174	-54.2688	-68.9688
	-24.2648	0.158	-54.2648	-68.9648
	-24.2608	0.134	-54.2608	-68.9608
	-24.2568	0.122	-54.2568	-68.9568
	-24.2529	0.114	-54.2529	-68.9529
	-24.2449	0.1	-54.2449	-68.9449
	-24.2369	0.092	-54.2369	-68.9369
	-24.2328	0.102	-54.2328	-68.9328
	-24.2288	0.116	-54.2288	-68.9288
	-24.2247	0.118	-54.2247	-68.9247
	-24.2207	0.138	-54.2207	-68.9207
	-24.2153	0.162	-54.2153	-68.9153
	-24.2099	0.162	-54.2099	-68.9099
	-24.2045	0.152	-54.2045	-68.9045
	-24.2006	0.144	-54.2006	-68.9006
	-24.1967	0.136	-54.1967	-68.8967
	-24.1928	0.12	-54.1928	-68.8928
	-24.1889	0.116	-54.1889	-68.8889
	-24.1809	0.134	-54.1809	-68.8809
	-24.173	0.118	-54.173	-68.873
	-24.1676	0.148	-54.1676	-68.8676
	-24.1623	0.172	-54.1623	-68.8623
	-24.1569	0.222	-54.1569	-68.8569
	-24.153	0.226	-54.153	-68.853
	-24.149	0.264	-54.149	-68.849
	-24.145	0.282	-54.145	-68.845
	-24.141	0.258	-54.141	-68.841
	-24.1357	0.256	-54.1357	-68.8357
	-24.1304	0.232	-54.1304	-68.8304
	-24.125	0.246	-54.125	-68.825
	-24.1197	0.242	-54.1197	-68.8197
	-24.1144	0.282	-54.1144	-68.8144
	-24.109	0.326	-54.109	-68.809
	-24.1037	0.348	-54.1037	-68.8037
	-24.0984	0.444	-54.0984	-68.7984
	-24.0931	0.482	-54.0931	-68.7931
	-24.0877	0.562	-54.0877	-68.7877
	-24.0824	0.554	-54.0824	-68.7824
	-24.0771	0.594	-54.0771	-68.7771
	-24.073	0.588	-54.073	-68.773
	-24.069	0.56	-54.069	-68.769
	-24.065	0.618	-54.065	-68.765
	-24.061	0.614	-54.061	-68.761
	-24.0557	0.712	-54.0557	-68.7557
	-24.0503	0.72	-54.0503	-68.7503
	-24.045	0.828	-54.045	-68.745
	-24.0397	0.912	-54.0397	-68.7397
	-24.0343	0.93	-54.0343	-68.7343
	-24.029	0.898	-54.029	-68.729
	-24.0237	0.804	-54.0237	-68.7237
	-24.0184	0.738	-54.0184	-68.7184
	-24.0131	0.656	-54.0131	-68.7131
	-24.009	0.57	-54.009	-68.709
	-24.005	0.504	-54.005	-68.705
	-24.001	0.45	-54.001	-68.701
	-23.997	0.402	-53.997	-68.697
	-23.9915	0.388	-53.9915	-68.6915
	-23.986	0.4	-53.986	-68.686
	-23.9805	0.406	-53.9805	-68.6805
	-23.9754	0.402	-53.9754	-68.6754
	-23.9702	0.398	-53.9702	-68.6702
	-23.965	0.392	-53.965	-68.665
	-23.9597	0.364	-53.9597	-68.6597
	-23.9543	0.34	-53.9543	-68.6543
	-23.949	0.308	-53.949	-68.649
	-23.945	0.288	-53.945	-68.645
	-23.941	0.268	-53.941	-68.641
	-23.937	0.262	-53.937	-68.637
	-23.933	0.262	-53.933	-68.633
	-23.925	0.266	-53.925	-68.625
	-23.917	0.258	-53.917	-68.617
	-23.913	0.262	-53.913	-68.613
	-23.909	0.256	-53.909	-68.609
	-23.905	0.25	-53.905	-68.605
	-23.901	0.212	-53.901	-68.601
	-23.8955	0.202	-53.8955	-68.5955
	-23.8901	0.21	-53.8901	-68.5901
	-23.8846	0.196	-53.8846	-68.5846
	-23.8807	0.188	-53.8807	-68.5807
	-23.8768	0.194	-53.8768	-68.5768
	-23.8729	0.2	-53.8729	-68.5729
	-23.869	0.2	-53.869	-68.569
	-23.8608	0.202	-53.8608	-68.5608
	-23.8526	0.21	-53.8526	-68.5526
	-23.8474	0.176	-53.8474	-68.5474
	-23.8423	0.158	-53.8423	-68.5423
	-23.8371	0.142	-53.8371	-68.5371
	-23.833	0.144	-53.833	-68.533
	-23.8289	0.144	-53.8289	-68.5289
	-23.8248	0.148	-53.8248	-68.5248
	-23.8208	0.15	-53.8208	-68.5208
	-23.8168	0.148	-53.8168	-68.5168
	-23.8129	0.162	-53.8129	-68.5129
	-23.809	0.166	-53.809	-68.509
	-23.8051	0.16	-53.8051	-68.5051
	-23.7971	0.15	-53.7971	-68.4971
	-23.7891	0.122	-53.7891	-68.4891
	-23.7837	0.112	-53.7837	-68.4837
	-23.7784	0.112	-53.7784	-68.4784
	-23.773	0.118	-53.773	-68.473
	-23.7676	0.12	-53.7676	-68.4676
	-23.7622	0.116	-53.7622	-68.4622
	-23.7569	0.128	-53.7569	-68.4569
	-23.7537	0.128	-53.7537	-68.4537
	-23.7505	0.14	-53.7505	-68.4505
	-23.7474	0.146	-53.7474	-68.4474
	-23.7442	0.126	-53.7442	-68.4442
	-23.7411	0.118	-53.7411	-68.4411
	-23.7331	0.118	-53.7331	-68.4331
	-23.7251	0.13	-53.7251	-68.4251
	-23.7197	0.148	-53.7197	-68.4197
	-23.7143	0.146	-53.7143	-68.4143
	-23.7088	0.164	-53.7088	-68.4088
	-23.7035	0.162	-53.7035	-68.4035
	-23.6982	0.196	-53.6982	-68.3982
	-23.6929	0.222	-53.6929	-68.3929
	-23.6889	0.232	-53.6889	-68.3889
	-23.685	0.23	-53.685	-68.385
	-23.681	0.206	-53.681	-68.381
	-23.6771	0.23	-53.6771	-68.3771
	-23.6717	0.24	-53.6717	-68.3717
	-23.6664	0.266	-53.6664	-68.3664
	-23.6611	0.284	-53.6611	-68.3611
	-23.6558	0.292	-53.6558	-68.3558
	-23.6505	0.324	-53.6505	-68.3505
	-23.6452	0.346	-53.6452	-68.3452
	-23.6398	0.42	-53.6398	-68.3398
	-23.6345	0.44	-53.6345	-68.3345
	-23.6291	0.478	-53.6291	-68.3291
	-23.6251	0.47	-53.6251	-68.3251
	-23.6211	0.506	-53.6211	-68.3211
	-23.6172	0.568	-53.6172	-68.3172
	-23.6132	0.586	-53.6132	-68.3132
	-23.6052	0.614	-53.6052	-68.3052
	-23.5972	0.606	-53.5972	-68.2972
	-23.5932	0.662	-53.5932	-68.2932
	-23.5892	0.672	-53.5892	-68.2892
	-23.5852	0.706	-53.5852	-68.2852
	-23.5812	0.7	-53.5812	-68.2812
	-23.5759	0.656	-53.5759	-68.2759
	-23.5705	0.594	-53.5705	-68.2705
	-23.5652	0.55	-53.5652	-68.2652
	-23.5612	0.498	-53.5612	-68.2612
	-23.5572	0.464	-53.5572	-68.2572
	-23.5532	0.44	-53.5532	-68.2532
	-23.5492	0.404	-53.5492	-68.2492
	-23.5412	0.4	-53.5412	-68.2412
	-23.5332	0.41	-53.5332	-68.2332
	-23.5279	0.412	-53.5279	-68.2279
	-23.5225	0.368	-53.5225	-68.2225
	-23.5172	0.354	-53.5172	-68.2172
	-23.5132	0.322	-53.5132	-68.2132
	-23.5092	0.29	-53.5092	-68.2092
	-23.5051	0.25	-53.5051	-68.2051
	-23.5011	0.236	-53.5011	-68.2011
	-23.4958	0.228	-53.4958	-68.1958
	-23.4905	0.232	-53.4905	-68.1905
	-23.4852	0.258	-53.4852	-68.1852
	-23.4798	0.262	-53.4798	-68.1798
	-23.4744	0.276	-53.4744	-68.1744
	-23.469	0.286	-53.469	-68.169
	-23.4636	0.276	-53.4636	-68.1636
	-23.4582	0.25	-53.4582	-68.1582
	-23.4527	0.226	-53.4527	-68.1527
	-23.4475	0.178	-53.4475	-68.1475
	-23.4423	0.148	-53.4423	-68.1423
	-23.4371	0.144	-53.4371	-68.1371
	-23.4339	0.15	-53.4339	-68.1339
	-23.4307	0.156	-53.4307	-68.1307
	-23.4275	0.176	-53.4275	-68.1275
	-23.4243	0.21	-53.4243	-68.1243
	-23.4211	0.228	-53.4211	-68.1211
	-23.4131	0.23	-53.4131	-68.1131
	-23.4052	0.222	-53.4052	-68.1052
	-23.3998	0.198	-53.3998	-68.0998
	-23.3945	0.164	-53.3945	-68.0945
	-23.3892	0.126	-53.3892	-68.0892
	-23.3838	0.096	-53.3838	-68.0838
	-23.3784	0.086	-53.3784	-68.0784
	-23.373	0.1	-53.373	-68.073
	-23.3698	0.114	-53.3698	-68.0698
	-23.3667	0.132	-53.3667	-68.0667
	-23.3636	0.162	-53.3636	-68.0636
	-23.3604	0.192	-53.3604	-68.0604
	-23.3573	0.198	-53.3573	-68.0573
	-23.3491	0.192	-53.3491	-68.0491
	-23.3408	0.168	-53.3408	-68.0408
	-23.3355	0.126	-53.3355	-68.0355
	-23.3302	0.086	-53.3302	-68.0302
	-23.3249	0.066	-53.3249	-68.0249
	-23.3195	0.06	-53.3195	-68.0195
	-23.3142	0.066	-53.3142	-68.0142
	-23.3089	0.078	-53.3089	-68.0089
	-23.3058	0.098	-53.3058	-68.0058
	-23.3026	0.132	-53.3026	-68.0026
	-23.2995	0.192	-53.2995	-67.9995
	-23.2964	0.206	-53.2964	-67.9964
	-23.2932	0.22	-53.2932	-67.9932
	-23.2768	0.202	-53.2768	-67.9768
	-23.2729	0.168	-53.2729	-67.9729
	-23.269	0.136	-53.269	-67.969
	-23.2651	0.112	-53.2651	-67.9651
	-23.2613	0.102	-53.2613	-67.9613
	-23.2559	0.096	-53.2559	-67.9559
	-23.2506	0.118	-53.2506	-67.9506
	-23.2452	0.148	-53.2452	-67.9452
	-23.2388	0.214	-53.2388	-67.9388
	-23.2324	0.256	-53.2324	-67.9324
	-23.226	0.312	-53.226	-67.926
	-23.2196	0.376	-53.2196	-67.9196
	-23.2133	0.356	-53.2133	-67.9133
	-23.2092	0.328	-53.2092	-67.9092
	-23.2052	0.288	-53.2052	-67.9052
	-23.2012	0.27	-53.2012	-67.9012
	-23.1972	0.24	-53.1972	-67.8972
	-23.1933	0.25	-53.1933	-67.8933
	-23.1893	0.288	-53.1893	-67.8893
	-23.1853	0.328	-53.1853	-67.8853
	-23.1813	0.416	-53.1813	-67.8813
	-23.1773	0.506	-53.1773	-67.8773
	-23.1733	0.652	-53.1733	-67.8733
	-23.1693	0.712	-53.1693	-67.8693
	-23.1653	0.748	-53.1653	-67.8653
	-23.1573	0.696	-53.1573	-67.8573
	-23.1493	0.652	-53.1493	-67.8493
	-23.1439	0.672	-53.1439	-67.8439
	-23.1386	0.624	-53.1386	-67.8386
	-23.1333	0.646	-53.1333	-67.8333
	-23.128	0.652	-53.128	-67.828
	-23.1227	0.724	-53.1227	-67.8227
	-23.1174	0.744	-53.1174	-67.8174
	-23.1133	0.806	-53.1133	-67.8133
	-23.1093	0.806	-53.1093	-67.8093
	-23.1053	0.736	-53.1053	-67.8053
	-23.1013	0.622	-53.1013	-67.8013
	-23.096	0.526	-53.096	-67.796
	-23.0907	0.484	-53.0907	-67.7907
	-23.0854	0.424	-53.0854	-67.7854
	-23.0801	0.376	-53.0801	-67.7801
	-23.0747	0.338	-53.0747	-67.7747
	-23.0694	0.338	-53.0694	-67.7694
	-23.0641	0.356	-53.0641	-67.7641
	-23.0588	0.372	-53.0588	-67.7588
	-23.0534	0.386	-53.0534	-67.7534
	-23.0494	0.366	-53.0494	-67.7494
	-23.0454	0.328	-53.0454	-67.7454
	-23.0414	0.3	-53.0414	-67.7414
	-23.0374	0.292	-53.0374	-67.7374
	-23.0294	0.272	-53.0294	-67.7294
	-23.0214	0.234	-53.0214	-67.7214
	-23.0174	0.214	-53.0174	-67.7174
	-23.0134	0.218	-53.0134	-67.7134
	-23.0094	0.23	-53.0094	-67.7094
	-23.0054	0.23	-53.0054	-67.7054
	-23.0001	0.24	-53.0001	-67.7001
	-22.9947	0.246	-52.9947	-67.6947
	-22.9894	0.238	-52.9894	-67.6894
	-22.9854	0.232	-52.9854	-67.6854
	-22.9814	0.228	-52.9814	-67.6814
	-22.9774	0.212	-52.9774	-67.6774
	-22.9734	0.176	-52.9734	-67.6734
	-22.9654	0.152	-52.9654	-67.6654
	-22.9574	0.154	-52.9574	-67.6574
	-22.9521	0.148	-52.9521	-67.6521
	-22.9468	0.158	-52.9468	-67.6468
	-22.9414	0.168	-52.9414	-67.6414
	-22.9374	0.19	-52.9374	-67.6374
	-22.9334	0.184	-52.9334	-67.6334
	-22.9294	0.196	-52.9294	-67.6294
	-22.9254	0.186	-52.9254	-67.6254
	-22.9201	0.166	-52.9201	-67.6201
	-22.9147	0.134	-52.9147	-67.6147
	-22.9094	0.122	-52.9094	-67.6094
	-22.904	0.118	-52.904	-67.604
	-22.8987	0.116	-52.8987	-67.5987
	-22.8934	0.118	-52.8934	-67.5934
	-22.8879	0.126	-52.8879	-67.5879
	-22.8824	0.144	-52.8824	-67.5824
	-22.8769	0.148	-52.8769	-67.5769
	-22.8729	0.154	-52.8729	-67.5729
	-22.8689	0.148	-52.8689	-67.5689
	-22.8649	0.14	-52.8649	-67.5649
	-22.8609	0.12	-52.8609	-67.5609
	-22.857	0.106	-52.857	-67.557
	-22.8531	0.1	-52.8531	-67.5531
	-22.8492	0.09	-52.8492	-67.5492
	-22.8453	0.092	-52.8453	-67.5453
	-22.8373	0.108	-52.8373	-67.5373
	-22.8293	0.118	-52.8293	-67.5293
	-22.824	0.156	-52.824	-67.524
	-22.8187	0.166	-52.8187	-67.5187
	-22.8133	0.192	-52.8133	-67.5133
	-22.808	0.192	-52.808	-67.508
	-22.8026	0.192	-52.8026	-67.5026
	-22.7972	0.188	-52.7972	-67.4972
	-22.7941	0.172	-52.7941	-67.4941
	-22.7909	0.168	-52.7909	-67.4909
	-22.7877	0.164	-52.7877	-67.4877
	-22.7846	0.192	-52.7846	-67.4846
	-22.7814	0.202	-52.7814	-67.4814
	-22.7734	0.222	-52.7734	-67.4734
	-22.7654	0.29	-52.7654	-67.4654
	-22.76	0.318	-52.76	-67.46
	-22.7547	0.374	-52.7547	-67.4547
	-22.7494	0.374	-52.7494	-67.4494
	-22.7441	0.424	-52.7441	-67.4441
	-22.7387	0.416	-52.7387	-67.4387
	-22.7334	0.4	-52.7334	-67.4334
	-22.7294	0.432	-52.7294	-67.4294
	-22.7254	0.44	-52.7254	-67.4254
	-22.7214	0.49	-52.7214	-67.4214
	-22.7174	0.474	-52.7174	-67.4174
	-22.7093	0.566	-52.7093	-67.4093
	-22.7012	0.612	-52.7012	-67.4012
	-22.6972	0.636	-52.6972	-67.3972
	-22.6932	0.678	-52.6932	-67.3932
	-22.6892	0.704	-52.6892	-67.3892
	-22.6852	0.772	-52.6852	-67.3852
	-22.6799	0.708	-52.6799	-67.3799
	-22.6745	0.774	-52.6745	-67.3745
	-22.6692	0.77	-52.6692	-67.3692
	-22.6653	0.75	-52.6653	-67.3653
	-22.6613	0.716	-52.6613	-67.3613
	-22.6574	0.698	-52.6574	-67.3574
	-22.6535	0.666	-52.6535	-67.3535
	-22.6455	0.582	-52.6455	-67.3455
	-22.6375	0.54	-52.6375	-67.3375
	-22.6322	0.496	-52.6322	-67.3322
	-22.6268	0.46	-52.6268	-67.3268
	-22.6215	0.422	-52.6215	-67.3215
	-22.6174	0.406	-52.6174	-67.3174
	-22.6133	0.398	-52.6133	-67.3133
	-22.6093	0.366	-52.6093	-67.3093
	-22.6052	0.354	-52.6052	-67.3052
	-22.602	0.334	-52.602	-67.302
	-22.5989	0.318	-52.5989	-67.2989
	-22.5957	0.304	-52.5957	-67.2957
	-22.5926	0.286	-52.5926	-67.2926
	-22.5894	0.286	-52.5894	-67.2894
	-22.5735	0.276	-52.5735	-67.2735
	-22.5681	0.268	-52.5681	-67.2681
	-22.5628	0.26	-52.5628	-67.2628
	-22.5575	0.25	-52.5575	-67.2575
	-22.5522	0.242	-52.5522	-67.2522
	-22.5468	0.222	-52.5468	-67.2468
	-22.5415	0.214	-52.5415	-67.2415
	-22.5362	0.21	-52.5362	-67.2362
	-22.5308	0.21	-52.5308	-67.2308
	-22.5254	0.204	-52.5254	-67.2254
	-22.5201	0.204	-52.5201	-67.2201
	-22.5147	0.212	-52.5147	-67.2147
	-22.5093	0.208	-52.5093	-67.2093
	-22.504	0.196	-52.504	-67.204
	-22.4986	0.182	-52.4986	-67.1986
	-22.4946	0.162	-52.4946	-67.1946
	-22.4905	0.15	-52.4905	-67.1905
	-22.4865	0.146	-52.4865	-67.1865
	-22.4824	0.15	-52.4824	-67.1824
	-22.4771	0.156	-52.4771	-67.1771
	-22.4718	0.168	-52.4718	-67.1718
	-22.4665	0.178	-52.4665	-67.1665
	-22.4625	0.176	-52.4625	-67.1625
	-22.4585	0.178	-52.4585	-67.1585
	-22.4545	0.166	-52.4545	-67.1545
	-22.4505	0.14	-52.4505	-67.1505
	-22.4451	0.116	-52.4451	-67.1451
	-22.4396	0.104	-52.4396	-67.1396
	-22.4342	0.096	-52.4342	-67.1342
	-22.429	0.104	-52.429	-67.129
	-22.4237	0.106	-52.4237	-67.1237
	-22.4185	0.132	-52.4185	-67.1185
	-22.4132	0.132	-52.4132	-67.1132
	-22.4079	0.148	-52.4079	-67.1079
	-22.4026	0.156	-52.4026	-67.1026
	-22.3986	0.156	-52.3986	-67.0986
	-22.3946	0.136	-52.3946	-67.0946
	-22.3906	0.104	-52.3906	-67.0906
	-22.3865	0.094	-52.3865	-67.0865
	-22.3812	0.078	-52.3812	-67.0812
	-22.3759	0.088	-52.3759	-67.0759
	-22.3706	0.084	-52.3706	-67.0706
	-22.3653	0.114	-52.3653	-67.0653
	-22.3599	0.118	-52.3599	-67.0599
	-22.3546	0.154	-52.3546	-67.0546
	-22.3493	0.188	-52.3493	-67.0493
	-22.3439	0.214	-52.3439	-67.0439
	-22.3386	0.218	-52.3386	-67.0386
	-22.3346	0.206	-52.3346	-67.0346
	-22.3306	0.188	-52.3306	-67.0306
	-22.3266	0.168	-52.3266	-67.0266
	-22.3225	0.162	-52.3225	-67.0225
	-22.3146	0.16	-52.3146	-67.0146
	-22.3066	0.15	-52.3066	-67.0066
	-22.3026	0.176	-52.3026	-67.0026
	-22.2986	0.196	-52.2986	-66.9986
	-22.2946	0.27	-52.2946	-66.9946
	-22.2907	0.296	-52.2907	-66.9907
	-22.2853	0.354	-52.2853	-66.9853
	-22.28	0.386	-52.28	-66.98
	-22.2747	0.386	-52.2747	-66.9747
	-22.2707	0.41	-52.2707	-66.9707
	-22.2667	0.392	-52.2667	-66.9667
	-22.2626	0.392	-52.2626	-66.9626
	-22.2586	0.378	-52.2586	-66.9586
	-22.2505	0.392	-52.2505	-66.9505
	-22.2423	0.438	-52.2423	-66.9423
	-22.2371	0.45	-52.2371	-66.9371
	-22.2318	0.544	-52.2318	-66.9318
	-22.2266	0.558	-52.2266	-66.9266
	-22.2226	0.694	-52.2226	-66.9226
	-22.2186	0.694	-52.2186	-66.9186
	-22.2146	0.766	-52.2146	-66.9146
	-22.2106	0.762	-52.2106	-66.9106
	-22.2053	0.734	-52.2053	-66.9053
	-22.1999	0.684	-52.1999	-66.8999
	-22.1946	0.612	-52.1946	-66.8946
	-22.1893	0.582	-52.1893	-66.8893
	-22.1839	0.526	-52.1839	-66.8839
	-22.1786	0.476	-52.1786	-66.8786
	-22.1732	0.452	-52.1732	-66.8732
	-22.1678	0.452	-52.1678	-66.8678
	-22.1623	0.438	-52.1623	-66.8623
	-22.1571	0.422	-52.1571	-66.8571
	-22.1518	0.414	-52.1518	-66.8518
	-22.1465	0.41	-52.1465	-66.8465
	-22.1433	0.364	-52.1433	-66.8433
	-22.1401	0.332	-52.1401	-66.8401
	-22.1369	0.3	-52.1369	-66.8369
	-22.1338	0.28	-52.1338	-66.8338
	-22.1306	0.258	-52.1306	-66.8306
	-22.1226	0.248	-52.1226	-66.8226
	-22.1146	0.256	-52.1146	-66.8146
	-22.1093	0.262	-52.1093	-66.8093
	-22.1039	0.262	-52.1039	-66.8039
	-22.0985	0.264	-52.0985	-66.7985
	-22.0932	0.27	-52.0932	-66.7932
	-22.0878	0.256	-52.0878	-66.7878
	-22.0824	0.228	-52.0824	-66.7824
	-22.0792	0.22	-52.0792	-66.7792
	-22.076	0.214	-52.076	-66.776
	-22.0729	0.192	-52.0729	-66.7729
	-22.0697	0.178	-52.0697	-66.7697
	-22.0665	0.178	-52.0665	-66.7665
	-22.0585	0.18	-52.0585	-66.7585
	-22.0506	0.162	-52.0506	-66.7506
	-22.0452	0.178	-52.0452	-66.7452
	-22.0399	0.174	-52.0399	-66.7399
	-22.0346	0.18	-52.0346	-66.7346
	-22.0293	0.178	-52.0293	-66.7293
	-22.024	0.186	-52.024	-66.724
	-22.0187	0.172	-52.0187	-66.7187
	-22.0147	0.172	-52.0147	-66.7147
	-22.0107	0.16	-52.0107	-66.7107
	-22.0067	0.14	-52.0067	-66.7067
	-22.0026	0.124	-52.0026	-66.7026
	-21.9945	0.124	-51.9945	-66.6945
	-21.9863	0.116	-51.9863	-66.6863
	-21.9824	0.114	-51.9824	-66.6824
	-21.9785	0.126	-51.9785	-66.6785
	-21.9746	0.142	-51.9746	-66.6746
	-21.9707	0.142	-51.9707	-66.6707
	-21.9653	0.154	-51.9653	-66.6653
	-21.96	0.156	-51.96	-66.66
	-21.9546	0.148	-51.9546	-66.6546
	-21.9506	0.124	-51.9506	-66.6506
	-21.9466	0.114	-51.9466	-66.6466
	-21.9426	0.102	-51.9426	-66.6426
	-21.9386	0.09	-51.9386	-66.6386
	-21.9306	0.086	-51.9306	-66.6306
	-21.9226	0.09	-51.9226	-66.6226
	-21.916	0.102	-51.916	-66.616
	-21.9094	0.12	-51.9094	-66.6094
	-21.9029	0.126	-51.9029	-66.6029
	-21.8998	0.156	-51.8998	-66.5998
	-21.8967	0.162	-51.8967	-66.5967
	-21.8937	0.166	-51.8937	-66.5937
	-21.8906	0.174	-51.8906	-66.5906
	-21.8866	0.168	-51.8866	-66.5866
	-21.8827	0.178	-51.8827	-66.5827
	-21.8787	0.152	-51.8787	-66.5787
	-21.8747	0.184	-51.8747	-66.5747
	-21.8667	0.182	-51.8667	-66.5667
	-21.8587	0.208	-51.8587	-66.5587
	-21.8533	0.212	-51.8533	-66.5533
	-21.8478	0.244	-51.8478	-66.5478
	-21.8424	0.282	-51.8424	-66.5424
	-21.8371	0.294	-51.8371	-66.5371
	-21.8317	0.336	-51.8317	-66.5317
	-21.8264	0.34	-51.8264	-66.5264
	-21.8225	0.372	-51.8225	-66.5225
	-21.8185	0.394	-51.8185	-66.5185
	-21.8146	0.398	-51.8146	-66.5146
	-21.8107	0.432	-51.8107	-66.5107
	-21.8054	0.446	-51.8054	-66.5054
	-21.8	0.508	-51.8	-66.5
	-21.7947	0.498	-51.7947	-66.4947
	-21.7892	0.58	-51.7892	-66.4892
	-21.7838	0.65	-51.7838	-66.4838
	-21.7783	0.692	-51.7783	-66.4783
	-21.7731	0.716	-51.7731	-66.4731
	-21.7679	0.734	-51.7679	-66.4679
	-21.7627	0.81	-51.7627	-66.4627
	-21.7587	0.738	-51.7587	-66.4587
	-21.7547	0.792	-51.7547	-66.4547
	-21.7507	0.776	-51.7507	-66.4507
	-21.7467	0.73	-51.7467	-66.4467
	-21.7411	0.716	-51.7411	-66.4411
	-21.7354	0.678	-51.7354	-66.4354
	-21.7298	0.634	-51.7298	-66.4298
	-21.7246	0.578	-51.7246	-66.4246
	-21.7195	0.556	-51.7195	-66.4195
	-21.7143	0.506	-51.7143	-66.4143
	-21.709	0.496	-51.709	-66.409
	-21.7038	0.49	-51.7038	-66.4038
	-21.6985	0.472	-51.6985	-66.3985
	-21.6945	0.45	-51.6945	-66.3945
	-21.6906	0.414	-51.6906	-66.3906
	-21.6867	0.372	-51.6867	-66.3867
	-21.6828	0.324	-51.6828	-66.3828
	-21.6748	0.302	-51.6748	-66.3748
	-21.6668	0.278	-51.6668	-66.3668
	-21.6628	0.254	-51.6628	-66.3628
	-21.6588	0.226	-51.6588	-66.3588
	-21.6548	0.25	-51.6548	-66.3548
	-21.6508	0.27	-51.6508	-66.3508
	-21.6455	0.28	-51.6455	-66.3455
	-21.6402	0.288	-51.6402	-66.3402
	-21.6349	0.29	-51.6349	-66.3349
	-21.6295	0.288	-51.6295	-66.3295
	-21.6242	0.264	-51.6242	-66.3242
	-21.6189	0.242	-51.6189	-66.3189
	-21.6135	0.214	-51.6135	-66.3135
	-21.6082	0.178	-51.6082	-66.3082
	-21.6029	0.148	-51.6029	-66.3029
	-21.5975	0.146	-51.5975	-66.2975
	-21.5922	0.152	-51.5922	-66.2922
	-21.5869	0.166	-51.5869	-66.2869
	-21.5815	0.178	-51.5815	-66.2815
	-21.5762	0.198	-51.5762	-66.2762
	-21.5709	0.214	-51.5709	-66.2709
	-21.5668	0.228	-51.5668	-66.2668
	-21.5628	0.218	-51.5628	-66.2628
	-21.5588	0.204	-51.5588	-66.2588
	-21.5548	0.162	-51.5548	-66.2548
	-21.5495	0.136	-51.5495	-66.2495
	-21.5442	0.116	-51.5442	-66.2442
	-21.5389	0.11	-51.5389	-66.2389
	-21.5335	0.092	-51.5335	-66.2335
	-21.5282	0.11	-51.5282	-66.2282
	-21.5229	0.126	-51.5229	-66.2229
	-21.5175	0.15	-51.5175	-66.2175
	-21.5122	0.17	-51.5122	-66.2122
	-21.5069	0.19	-51.5069	-66.2069
	-21.5029	0.184	-51.5029	-66.2029
	-21.4988	0.16	-51.4988	-66.1988
	-21.4948	0.134	-51.4948	-66.1948
	-21.4908	0.104	-51.4908	-66.1908
	-21.4855	0.08	-51.4855	-66.1855
	-21.4802	0.07	-51.4802	-66.1802
	-21.4748	0.068	-51.4748	-66.1748
	-21.4695	0.082	-51.4695	-66.1695
	-21.4642	0.094	-51.4642	-66.1642
	-21.4589	0.124	-51.4589	-66.1589
	-21.4536	0.16	-51.4536	-66.1536
	-21.4483	0.176	-51.4483	-66.1483
	-21.4429	0.194	-51.4429	-66.1429
	-21.4389	0.176	-51.4389	-66.1389
	-21.4349	0.156	-51.4349	-66.1349
	-21.4309	0.144	-51.4309	-66.1309
	-21.4269	0.11	-51.4269	-66.1269
	-21.4189	0.122	-51.4189	-66.1189
	-21.4108	0.118	-51.4108	-66.1108
	-21.4068	0.148	-51.4068	-66.1068
	-21.4028	0.166	-51.4028	-66.1028
	-21.3988	0.212	-51.3988	-66.0988
	-21.3948	0.268	-51.3948	-66.0948
	-21.3895	0.29	-51.3895	-66.0895
	-21.3842	0.314	-51.3842	-66.0842
	-21.3789	0.296	-51.3789	-66.0789
	-21.3749	0.318	-51.3749	-66.0749
	-21.3709	0.288	-51.3709	-66.0709
	-21.3669	0.284	-51.3669	-66.0669
	-21.3629	0.282	-51.3629	-66.0629
	-21.3547	0.28	-51.3547	-66.0547
	-21.3466	0.33	-51.3466	-66.0466
	-21.3426	0.332	-51.3426	-66.0426
	-21.3387	0.42	-51.3387	-66.0387
	-21.3348	0.456	-51.3348	-66.0348
	-21.3308	0.544	-51.3308	-66.0308
	-21.3254	0.576	-51.3254	-66.0254
	-21.32	0.606	-51.32	-66.02
	-21.3146	0.658	-51.3146	-66.0146
	-21.3107	0.646	-51.3107	-66.0107
	-21.3068	0.66	-51.3068	-66.0068
	-21.3028	0.63	-51.3028	-66.0028
	-21.2989	0.658	-51.2989	-65.9989
	-21.2908	0.666	-51.2908	-65.9908
	-21.2827	0.654	-51.2827	-65.9827
	-21.2773	0.672	-51.2773	-65.9773
	-21.272	0.68	-51.272	-65.972
	-21.2666	0.676	-51.2666	-65.9666
	-21.2627	0.634	-51.2627	-65.9627
	-21.2587	0.602	-51.2587	-65.9587
	-21.2548	0.544	-51.2548	-65.9548
	-21.2509	0.486	-51.2509	-65.9509
	-21.2469	0.424	-51.2469	-65.9469
	-21.2429	0.392	-51.2429	-65.9429
	-21.2389	0.348	-51.2389	-65.9389
	-21.2348	0.324	-51.2348	-65.9348
	-21.2269	0.312	-51.2269	-65.9269
	-21.2189	0.316	-51.2189	-65.9189
	-21.2135	0.302	-51.2135	-65.9135
	-21.2081	0.314	-51.2081	-65.9081
	-21.2027	0.32	-51.2027	-65.9027
	-21.1974	0.304	-51.1974	-65.8974
	-21.1921	0.302	-51.1921	-65.8921
	-21.1867	0.29	-51.1867	-65.8867
	-21.1836	0.27	-51.1836	-65.8836
	-21.1804	0.25	-51.1804	-65.8804
	-21.1772	0.226	-51.1772	-65.8772
	-21.1741	0.226	-51.1741	-65.8741
	-21.1709	0.206	-51.1709	-65.8709
	-21.1628	0.21	-51.1628	-65.8628
	-21.1548	0.202	-51.1548	-65.8548
	-21.1495	0.206	-51.1495	-65.8495
	-21.1442	0.196	-51.1442	-65.8442
	-21.1389	0.212	-51.1389	-65.8389
	-21.1336	0.206	-51.1336	-65.8336
	-21.1282	0.198	-51.1282	-65.8282
	-21.1229	0.182	-51.1229	-65.8229
	-21.1197	0.178	-51.1197	-65.8197
	-21.1165	0.18	-51.1165	-65.8165
	-21.1133	0.166	-51.1133	-65.8133
	-21.1101	0.164	-51.1101	-65.8101
	-21.1069	0.148	-51.1069	-65.8069
	-21.0909	0.158	-51.0909	-65.7909
	-21.0869	0.146	-51.0869	-65.7869
	-21.0829	0.146	-51.0829	-65.7829
	-21.0788	0.146	-51.0788	-65.7788
	-21.0748	0.142	-51.0748	-65.7748
	-21.0695	0.14	-51.0695	-65.7695
	-21.0641	0.138	-51.0641	-65.7641
	-21.0588	0.144	-51.0588	-65.7588
	-21.0548	0.146	-51.0548	-65.7548
	-21.0509	0.13	-51.0509	-65.7509
	-21.047	0.126	-51.047	-65.747
	-21.043	0.118	-51.043	-65.743
	-21.035	0.118	-51.035	-65.735
	-21.027	0.112	-51.027	-65.727
	-21.0217	0.12	-51.0217	-65.7217
	-21.0163	0.126	-51.0163	-65.7163
	-21.011	0.128	-51.011	-65.711
	-21.0069	0.128	-51.0069	-65.7069
	-21.0029	0.126	-51.0029	-65.7029
	-20.9988	0.122	-50.9988	-65.6988
	-20.9948	0.112	-50.9948	-65.6948
	-20.9908	0.106	-50.9908	-65.6908
	-20.9869	0.118	-50.9869	-65.6869
	-20.983	0.114	-50.983	-65.683
	-20.9791	0.118	-50.9791	-65.6791
	-20.971	0.146	-50.971	-65.671
	-20.963	0.156	-50.963	-65.663
	-20.9577	0.194	-50.9577	-65.6577
	-20.9523	0.22	-50.9523	-65.6523
	-20.947	0.252	-50.947	-65.647
	-20.9416	0.244	-50.9416	-65.6416
	-20.9363	0.24	-50.9363	-65.6363
	-20.931	0.264	-50.931	-65.631
	-20.927	0.246	-50.927	-65.627
	-20.923	0.254	-50.923	-65.623
	-20.919	0.258	-50.919	-65.619
	-20.915	0.278	-50.915	-65.615
	-20.9097	0.294	-50.9097	-65.6097
	-20.9044	0.348	-50.9044	-65.6044
	-20.8991	0.444	-50.8991	-65.5991
	-20.8937	0.468	-50.8937	-65.5937
	-20.8883	0.526	-50.8883	-65.5883
	-20.8829	0.534	-50.8829	-65.5829
	-20.8776	0.64	-50.8776	-65.5776
	-20.8723	0.602	-50.8723	-65.5723
	-20.867	0.652	-50.867	-65.567
	-20.863	0.616	-50.863	-65.563
	-20.859	0.612	-50.859	-65.559
	-20.855	0.634	-50.855	-65.555
	-20.851	0.656	-50.851	-65.551
	-20.8457	0.726	-50.8457	-65.5457
	-20.8403	0.678	-50.8403	-65.5403
	-20.835	0.808	-50.835	-65.535
	-20.8296	0.816	-50.8296	-65.5296
	-20.8242	0.842	-50.8242	-65.5242
	-20.8188	0.802	-50.8188	-65.5188
	-20.8135	0.754	-50.8135	-65.5135
	-20.8082	0.698	-50.8082	-65.5082
	-20.803	0.582	-50.803	-65.503
	-20.7966	0.528	-50.7966	-65.4966
	-20.7901	0.452	-50.7901	-65.4901
	-20.7837	0.398	-50.7837	-65.4837
	-20.7773	0.362	-50.7773	-65.4773
	-20.7709	0.356	-50.7709	-65.4709
	-20.7677	0.402	-50.7677	-65.4677
	-20.7645	0.39	-50.7645	-65.4645
	-20.7613	0.38	-50.7613	-65.4613
	-20.7581	0.364	-50.7581	-65.4581
	-20.7549	0.362	-50.7549	-65.4549
	-20.7496	0.358	-50.7496	-65.4496
	-20.7443	0.296	-50.7443	-65.4443
	-20.739	0.284	-50.739	-65.439
	-20.735	0.242	-50.735	-65.435
	-20.731	0.242	-50.731	-65.431
	-20.727	0.23	-50.727	-65.427
	-20.7231	0.242	-50.7231	-65.4231
	-20.715	0.248	-50.715	-65.415
	-20.7069	0.236	-50.7069	-65.4069
	-20.7015	0.23	-50.7015	-65.4015
	-20.6961	0.232	-50.6961	-65.3961
	-20.6907	0.226	-50.6907	-65.3907
	-20.6867	0.21	-50.6867	-65.3867
	-20.6827	0.19	-50.6827	-65.3827
	-20.6787	0.18	-50.6787	-65.3787
	-20.6747	0.186	-50.6747	-65.3747
	-20.6708	0.178	-50.6708	-65.3708
	-20.6669	0.176	-50.6669	-65.3669
	-20.663	0.174	-50.663	-65.363
	-20.6591	0.178	-50.6591	-65.3591
	-20.6511	0.17	-50.6511	-65.3511
	-20.6432	0.164	-50.6432	-65.3432
	-20.6376	0.174	-50.6376	-65.3376
	-20.6321	0.156	-50.6321	-65.3321
	-20.6266	0.154	-50.6266	-65.3266
	-20.6214	0.142	-50.6214	-65.3214
	-20.6163	0.15	-50.6163	-65.3163
	-20.6111	0.146	-50.6111	-65.3111
	-20.6071	0.14	-50.6071	-65.3071
	-20.6031	0.14	-50.6031	-65.3031
	-20.5991	0.124	-50.5991	-65.2991
	-20.5951	0.126	-50.5951	-65.2951
	-20.5897	0.12	-50.5897	-65.2897
	-20.5844	0.116	-50.5844	-65.2844
	-20.579	0.11	-50.579	-65.279
	-20.5736	0.128	-50.5736	-65.2736
	-20.5682	0.132	-50.5682	-65.2682
	-20.5627	0.13	-50.5627	-65.2627
	-20.5575	0.138	-50.5575	-65.2575
	-20.5523	0.146	-50.5523	-65.2523
	-20.547	0.118	-50.547	-65.247
	-20.543	0.108	-50.543	-65.243
	-20.5391	0.092	-50.5391	-65.2391
	-20.5351	0.094	-50.5351	-65.2351
	-20.5311	0.078	-50.5311	-65.2311
	-20.5258	0.098	-50.5258	-65.2258
	-20.5205	0.128	-50.5205	-65.2205
	-20.5151	0.138	-50.5151	-65.2151
	-20.5098	0.172	-50.5098	-65.2098
	-20.5045	0.2	-50.5045	-65.2045
	-20.4991	0.244	-50.4991	-65.1991
	-20.4938	0.218	-50.4938	-65.1938
	-20.4884	0.202	-50.4884	-65.1884
	-20.4831	0.182	-50.4831	-65.1831
	-20.4791	0.172	-50.4791	-65.1791
	-20.4751	0.164	-50.4751	-65.1751
	-20.4711	0.152	-50.4711	-65.1711
	-20.4671	0.204	-50.4671	-65.1671
	-20.4591	0.224	-50.4591	-65.1591
	-20.4511	0.298	-50.4511	-65.1511
	-20.4472	0.332	-50.4472	-65.1472
	-20.4432	0.41	-50.4432	-65.1432
	-20.4392	0.436	-50.4392	-65.1392
	-20.4352	0.416	-50.4352	-65.1352
	-20.4298	0.438	-50.4298	-65.1298
	-20.4245	0.39	-50.4245	-65.1245
	-20.4192	0.39	-50.4192	-65.1192
	-20.4152	0.346	-50.4152	-65.1152
	-20.4112	0.376	-50.4112	-65.1112
	-20.4072	0.41	-50.4072	-65.1072
	-20.4032	0.458	-50.4032	-65.1032
	-20.3953	0.584	-50.3953	-65.0953
	-20.3873	0.64	-50.3873	-65.0873
	-20.3819	0.738	-50.3819	-65.0819
	-20.3766	0.784	-50.3766	-65.0766
	-20.3712	0.794	-50.3712	-65.0712
	-20.3672	0.796	-50.3672	-65.0672
	-20.3632	0.74	-50.3632	-65.0632
	-20.3592	0.678	-50.3592	-65.0592
	-20.3552	0.56	-50.3552	-65.0552
	-20.3499	0.494	-50.3499	-65.0499
	-20.3446	0.522	-50.3446	-65.0446
	-20.3392	0.464	-50.3392	-65.0392
	-20.3338	0.48	-50.3338	-65.0338
	-20.3284	0.462	-50.3284	-65.0284
	-20.3231	0.506	-50.3231	-65.0231
	-20.3178	0.49	-50.3178	-65.0178
	-20.3125	0.486	-50.3125	-65.0125
	-20.3072	0.472	-50.3072	-65.0072
	-20.3019	0.37	-50.3019	-65.0019
	-20.2965	0.296	-50.2965	-64.9965
	-20.2912	0.248	-50.2912	-64.9912
	-20.2872	0.236	-50.2872	-64.9872
	-20.2832	0.216	-50.2832	-64.9832
	-20.2792	0.21	-50.2792	-64.9792
	-20.2752	0.244	-50.2752	-64.9752
	-20.2698	0.29	-50.2698	-64.9698
	-20.2643	0.33	-50.2643	-64.9643
	-20.2589	0.33	-50.2589	-64.9589
	-20.2536	0.338	-50.2536	-64.9536
	-20.2483	0.304	-50.2483	-64.9483
	-20.243	0.228	-50.243	-64.943
	-20.2376	0.192	-50.2376	-64.9376
	-20.2322	0.17	-50.2322	-64.9322
	-20.2269	0.154	-50.2269	-64.9269
	-20.223	0.124	-50.223	-64.923
	-20.2191	0.136	-50.2191	-64.9191
	-20.2152	0.172	-50.2152	-64.9152
	-20.2113	0.214	-50.2113	-64.9113
	-20.2059	0.22	-50.2059	-64.9059
	-20.2006	0.24	-50.2006	-64.9006
	-20.1953	0.242	-50.1953	-64.8953
	-20.19	0.228	-50.19	-64.89
	-20.1846	0.188	-50.1846	-64.8846
	-20.1793	0.152	-50.1793	-64.8793
	-20.1738	0.122	-50.1738	-64.8738
	-20.1683	0.1	-50.1683	-64.8683
	-20.1628	0.094	-50.1628	-64.8628
	-20.1589	0.106	-50.1589	-64.8589
	-20.155	0.134	-50.155	-64.855
	-20.1511	0.148	-50.1511	-64.8511
	-20.1472	0.166	-50.1472	-64.8472
	-20.1392	0.174	-50.1392	-64.8392
	-20.1312	0.19	-50.1312	-64.8312
	-20.1272	0.168	-50.1272	-64.8272
	-20.1231	0.136	-50.1231	-64.8231
	-20.1191	0.116	-50.1191	-64.8191
	-20.115	0.094	-50.115	-64.815
	-20.1096	0.086	-50.1096	-64.8096
	-20.1043	0.078	-50.1043	-64.8043
	-20.0989	0.104	-50.0989	-64.7989
	-20.095	0.1	-50.095	-64.795
	-20.0911	0.114	-50.0911	-64.7911
	-20.0872	0.128	-50.0872	-64.7872
	-20.0833	0.142	-50.0833	-64.7833
	-20.0752	0.152	-50.0752	-64.7752
	-20.067	0.126	-50.067	-64.767
	-20.0618	0.142	-50.0618	-64.7618
	-20.0565	0.134	-50.0565	-64.7565
	-20.0513	0.128	-50.0513	-64.7513
	-20.0458	0.13	-50.0458	-64.7458
	-20.0404	0.126	-50.0404	-64.7404
	-20.035	0.142	-50.035	-64.735
	-20.0318	0.144	-50.0318	-64.7318
	-20.0287	0.166	-50.0287	-64.7287
	-20.0256	0.198	-50.0256	-64.7256
	-20.0224	0.22	-50.0224	-64.7224
	-20.0193	0.26	-50.0193	-64.7193
	-20.0101	0.246	-50.0101	-64.7101
	-20.0008	0.28	-50.0008	-64.7008
	-19.9974	0.282	-49.9974	-64.6974
	-19.994	0.29	-49.994	-64.694
	-19.9905	0.314	-49.9905	-64.6905
	-19.9871	0.324	-49.9871	-64.6871
	-19.9792	0.364	-49.9792	-64.6792
	-19.9713	0.394	-49.9713	-64.6713
	-19.9681	0.446	-49.9681	-64.6681
	-19.9649	0.472	-49.9649	-64.6649
	-19.9617	0.522	-49.9617	-64.6617
	-19.9585	0.56	-49.9585	-64.6585
	-19.9553	0.594	-49.9553	-64.6553
	-19.9473	0.624	-49.9473	-64.6473
	-19.9393	0.64	-49.9393	-64.6393
	-19.9339	0.714	-49.9339	-64.6339
	-19.9285	0.726	-49.9285	-64.6285
	-19.9231	0.766	-49.9231	-64.6231
	-19.9178	0.806	-49.9178	-64.6178
	-19.9125	0.812	-49.9125	-64.6125
	-19.9071	0.824	-49.9071	-64.6071
	-19.904	0.806	-49.904	-64.604
	-19.9008	0.794	-49.9008	-64.6008
	-19.8977	0.742	-49.8977	-64.5977
	-19.8945	0.662	-49.8945	-64.5945
	-19.8914	0.646	-49.8914	-64.5914
[truncated: 1,046,576+ more rows]
