# Supplementary material for: Testing and validation of reciprocating positive displacement pump for benchtop pulsating flow model of cerebrospinal fluid production and other physiologic systems
Source: PLoS One. 2022 May 12;17(5):e0262372. doi: 10.1371/journal.pone.0262372 (PMC9098063; doi:10.1371/journal.pone.0262372)
Supplement: S1 File — (ZIP) [file pone.0262372.s001.zip › Flow Waveforms/200BPM 01systolic 03mlmin.xlsx]

## Sheet: Test2Exp2 SF06
					-11.16
					-11.16
					-11.16
					-11.16
					-11.16
					-11.16
					-11.16
					-11.16
					-11.16
					-11.16
					-11.16
					-11.16
					-11.16
					-11.16
					-11.16
					-11.16
	-69.7404	-0.01			-80.9004
	-69.7363	-0.008			-80.8963
	-69.7323	-0.004			-80.8923
	-69.7282	-0.008			-80.8882
	-69.7228	-0.002			-80.8828
	-69.7174	0.006			-80.8774
	-69.7119	0.008			-80.8719
	-69.7066	0.004			-80.8666
	-69.7013	0.01			-80.8613
	-69.696	0.014			-80.856
	-69.6908	0.01			-80.8508
	-69.6857	0.002			-80.8457
	-69.6805	0			-80.8405
	-69.6751	-0.002			-80.8351
	-69.6698	-0.008			-80.8298
	-69.6644	-0.01			-80.8244
	-69.6591	-0.012			-80.8191
	-69.6538	-0.004			-80.8138
	-69.6484	-0.002			-80.8084
	-69.6445	-0.002			-80.8045
	-69.6405	0.002			-80.8005
	-69.6365	0.008			-80.7965
	-69.6325	0.014			-80.7925
	-69.627	0.008			-80.787
	-69.6215	0.006			-80.7815
	-69.6161	0.006			-80.7761
	-69.6122	0.006			-80.7722
	-69.6083	-0.002			-80.7683
	-69.6044	-0.004			-80.7644
	-69.6004	-0.004			-80.7604
	-69.5925	-0.006			-80.7525
	-69.5845	-0.002			-80.7445
	-69.5792	-0.004			-80.7392
	-69.5739	-0.004			-80.7339
	-69.5686	-0.002			-80.7286
	-69.5646	0.002			-80.7246
	-69.5606	0.004			-80.7206
	-69.5566	0.002			-80.7166
	-69.5526	0.006			-80.7126
	-69.5472	0.008			-80.7072
	-69.5418	0.004			-80.7018
	-69.5364	0.004			-80.6964
	-69.5312	0.006			-80.6912
	-69.5259	0			-80.6859
	-69.5206	-0.002			-80.6806
	-69.5153	0.002			-80.6753
	-69.51	-0.002			-80.67
	-69.5046	-0.012			-80.6646
	-69.4993	-0.002			-80.6593
	-69.494	0.002			-80.654
	-69.4886	-0.002			-80.6486
	-69.4846	-0.006			-80.6446
	-69.4806	0.006			-80.6406
	-69.4766	0.01			-80.6366
	-69.4726	0.004			-80.6326
	-69.4673	0.004			-80.6273
	-69.462	0.008			-80.622
	-69.4567	0.004			-80.6167
	-69.4513	0			-80.6113
	-69.446	-0.002			-80.606
	-69.4406	-0.002			-80.6006
	-69.4353	-0.004			-80.5953
	-69.43	-0.008			-80.59
	-69.4246	-0.004			-80.5846
	-69.4206	-0.002			-80.5806
	-69.4166	0.004			-80.5766
	-69.4126	0.004			-80.5726
	-69.4086	0.002			-80.5686
	-69.4006	0.006			-80.5606
	-69.3927	0.008			-80.5527
	-69.3886	0.004			-80.5486
	-69.3846	0.002			-80.5446
	-69.3806	0.002			-80.5406
	-69.3766	0.004			-80.5366
	-69.3713	-0.002			-80.5313
	-69.366	-0.004			-80.526
	-69.3607	-0.002			-80.5207
	-69.3567	-0.002			-80.5167
	-69.3527	-0.002			-80.5127
	-69.3487	-0.004			-80.5087
	-69.3447	0			-80.5047
	-69.3367	0.002			-80.4967
	-69.3287	0.006			-80.4887
	-69.3233	0.002			-80.4833
	-69.318	0.004			-80.478
	-69.3127	0.012			-80.4727
	-69.3087	0.002			-80.4687
	-69.3047	0.002			-80.4647
	-69.3007	0.006			-80.4607
	-69.2967	0.004			-80.4567
	-69.2927	-0.006			-80.4527
	-69.2887	-0.01			-80.4487
	-69.2847	-0.004			-80.4447
	-69.2807	0.002			-80.4407
	-69.2727	-0.002			-80.4327
	-69.2647	-0.01			-80.4247
	-69.2594	0			-80.4194
	-69.2541	0.012			-80.4141
	-69.2488	0.01			-80.4088
	-69.2434	0.004			-80.4034
	-69.2381	0			-80.3981
	-69.2328	0.01			-80.3928
	-69.2288	0.002			-80.3888
	-69.2248	-0.004			-80.3848
	-69.2208	-0.006			-80.3808
	-69.2168	-0.002			-80.3768
	-69.2115	0			-80.3715
	-69.2062	-0.004			-80.3662
	-69.2008	0.002			-80.3608
	-69.1955	0.004			-80.3555
	-69.1902	0.006			-80.3502
	-69.1849	0.004			-80.3449
	-69.1795	0.006			-80.3395
	-69.1742	0.002			-80.3342
	-69.1689	-0.002			-80.3289
	-69.1649	-0.004			-80.3249
	-69.1608	-0.002			-80.3208
	-69.1568	-0.004			-80.3168
	-69.1528	-0.01			-80.3128
	-69.1475	-0.002			-80.3075
	-69.1422	0.004			-80.3022
	-69.1368	0.004			-80.2968
	-69.1315	0.002			-80.2915
	-69.1262	0.006			-80.2862
	-69.1209	0.012			-80.2809
	-69.1156	0.006			-80.2756
	-69.1103	0.004			-80.2703
	-69.1049	0.004			-80.2649
	-69.0996	-0.002			-80.2596
	-69.0942	-0.004			-80.2542
	-69.0889	-0.01			-80.2489
	-69.0835	-0.008			-80.2435
	-69.0782	-0.008			-80.2382
	-69.0729	-0.006			-80.2329
	-69.0688	-0.008			-80.2288
	-69.0648	-0.002			-80.2248
	-69.0608	0.006			-80.2208
	-69.0568	0.008			-80.2168
	-69.0514	0.01			-80.2114
	-69.0461	0.008			-80.2061
	-69.0408	0.012			-80.2008
	-69.0368	0.008			-80.1968
	-69.0328	0.006			-80.1928
	-69.0288	0			-80.1888
	-69.0248	-0.002			-80.1848
	-69.0168	-0.006			-80.1768
	-69.0088	-0.012			-80.1688
	-69.0035	-0.012			-80.1635
	-68.9981	-0.012			-80.1581
	-68.9928	-0.004			-80.1528
	-68.9888	-0.002			-80.1488
	-68.9848	-0.002			-80.1448
	-68.9808	0.01			-80.1408
	-68.9768	0.014			-80.1368
	-68.9728	0.016			-80.1328
	-68.9688	0.012			-80.1288
	-68.9648	0.01			-80.1248
	-68.9609	0.008			-80.1209
	-68.9529	0.002			-80.1129
	-68.9449	-0.004			-80.1049
	-68.9396	-0.01			-80.0996
	-68.9343	-0.012			-80.0943
	-68.929	-0.01			-80.089
	-68.9237	-0.008			-80.0837
	-68.9184	-0.004			-80.0784
	-68.9131	-0.004			-80.0731
	-68.909	0.002			-80.069
	-68.905	0.01			-80.065
	-68.9009	0.008			-80.0609
	-68.8969	0.008			-80.0569
	-68.8916	0.012			-80.0516
	-68.8862	0.012			-80.0462
	-68.8809	0.002			-80.0409
	-68.8754	-0.004			-80.0354
	-68.87	-0.002			-80.03
	-68.8645	-0.002			-80.0245
	-68.8592	-0.008			-80.0192
	-68.854	-0.01			-80.014
	-68.8487	-0.006			-80.0087
	-68.8448	-0.002			-80.0048
	-68.8408	0.002			-80.0008
	-68.8369	0.004			-79.9969
	-68.833	0.006			-79.993
	-68.825	0.006			-79.985
	-68.817	0.008			-79.977
	-68.813	0.006			-79.973
	-68.809	0.002			-79.969
	-68.805	0.002			-79.965
	-68.8009	0.002			-79.9609
	-68.7956	-0.002			-79.9556
	-68.7903	-0.006			-79.9503
	-68.785	-0.004			-79.945
	-68.781	-0.002			-79.941
	-68.777	-0.002			-79.937
	-68.7731	-0.002			-79.9331
	-68.7691	0			-79.9291
	-68.7611	0.002			-79.9211
	-68.7531	0.002			-79.9131
	-68.7477	0.002			-79.9077
	-68.7424	0			-79.9024
	-68.7371	0.002			-79.8971
	-68.7331	0.002			-79.8931
	-68.7291	0.002			-79.8891
	-68.7251	-0.002			-79.8851
	-68.7211	0			-79.8811
	-68.7157	0.006			-79.8757
	-68.7104	0.006			-79.8704
	-68.7051	0.002			-79.8651
	-68.6998	0			-79.8598
	-68.6945	0.006			-79.8545
	-68.6892	0.004			-79.8492
	-68.6839	-0.006			-79.8439
	-68.6785	-0.008			-79.8385
	-68.6732	-0.002			-79.8332
	-68.6679	-0.002			-79.8279
	-68.6625	-0.008			-79.8225
	-68.6572	-0.006			-79.8172
	-68.6532	-0.002			-79.8132
	-68.6492	0.004			-79.8092
	-68.6452	0.008			-79.8052
	-68.6412	0.008			-79.8012
	-68.6359	0.01			-79.7959
	-68.6305	0.01			-79.7905
	-68.6252	0.006			-79.7852
	-68.6199	0.002			-79.7799
	-68.6146	-0.002			-79.7746
	-68.6092	-0.002			-79.7692
	-68.6039	-0.008			-79.7639
	-68.5986	-0.012			-79.7586
	-68.5933	-0.008			-79.7533
	-68.588	-0.004			-79.748
	-68.5826	-0.004			-79.7426
	-68.5773	-0.002			-79.7373
	-68.5733	0.004			-79.7333
	-68.5693	0.012			-79.7293
	-68.5653	0.014			-79.7253
	-68.5613	0.01			-79.7213
	-68.5559	0.012			-79.7159
	-68.5506	0.006			-79.7106
	-68.5453	0			-79.7053
	-68.5399	-0.008			-79.6999
	-68.5346	-0.01			-79.6946
	-68.5293	-0.01			-79.6893
	-68.524	-0.014			-79.684
	-68.5186	-0.012			-79.6786
	-68.5133	-0.008			-79.6733
	-68.5093	0.002			-79.6693
	-68.5053	0.006			-79.6653
	-68.5013	0.008			-79.6613
	-68.4973	0.016			-79.6573
	-68.4892	0.02			-79.6492
	-68.4812	0.014			-79.6412
	-68.4772	0.006			-79.6372
	-68.4732	0.006			-79.6332
	-68.4692	0.002			-79.6292
	-68.4652	-0.01			-79.6252
	-68.4599	-0.014			-79.6199
	-68.4546	-0.012			-79.6146
	-68.4493	-0.014			-79.6093
	-68.4453	-0.012			-79.6053
	-68.4414	-0.006			-79.6014
	-68.4374	0.002			-79.5974
	-68.4334	0.008			-79.5934
	-68.4254	0.014			-79.5854
	-68.4174	0.014			-79.5774
	-68.4121	0.01			-79.5721
	-68.4067	0.012			-79.5667
	-68.4013	0.012			-79.5613
	-68.3974	0.002			-79.5574
	-68.3934	-0.008			-79.5534
	-68.3894	-0.008			-79.5494
	-68.3854	-0.006			-79.5454
	-68.3801	-0.014			-79.5401
	-68.3747	-0.016			-79.5347
	-68.3694	-0.002			-79.5294
	-68.3641	-0.002			-79.5241
	-68.3588	0.002			-79.5188
	-68.3535	0.006			-79.5135
	-68.3482	0.016			-79.5082
	-68.3428	0.014			-79.5028
	-68.3375	0.01			-79.4975
	-68.3322	0.01			-79.4922
	-68.3269	0.004			-79.4869
	-68.3215	-0.002			-79.4815
	-68.3175	-0.008			-79.4775
	-68.3135	-0.008			-79.4735
	-68.3095	-0.01			-79.4695
	-68.3055	-0.01			-79.4655
	-68.3002	-0.008			-79.4602
	-68.2949	-0.006			-79.4549
	-68.2895	0.002			-79.4495
	-68.2842	0.012			-79.4442
	-68.2789	0.01			-79.4389
	-68.2736	0.006			-79.4336
	-68.2682	0.01			-79.4282
	-68.2628	0.012			-79.4228
	-68.2574	0.006			-79.4174
	-68.2535	-0.002			-79.4135
	-68.2495	-0.002			-79.4095
	-68.2455	-0.004			-79.4055
	-68.2416	-0.01			-79.4016
	-68.2336	-0.01			-79.3936
	-68.2256	-0.006			-79.3856
	-68.2216	-0.002			-79.3816
	-68.2176	0			-79.3776
	-68.2136	0.002			-79.3736
	-68.2096	0.01			-79.3696
	-68.2043	0.012			-79.3643
	-68.1989	0.01			-79.3589
	-68.1936	0.004			-79.3536
	-68.1896	0.004			-79.3496
	-68.1856	0.008			-79.3456
	-68.1816	-0.002			-79.3416
	-68.1776	-0.01			-79.3376
	-68.1696	-0.008			-79.3296
	-68.1617	-0.008			-79.3217
	-68.1563	-0.008			-79.3163
	-68.151	-0.006			-79.311
	-68.1457	-0.002			-79.3057
	-68.1417	0.002			-79.3017
	-68.1377	0.004			-79.2977
	-68.1337	0.012			-79.2937
	-68.1297	0.01			-79.2897
	-68.1243	0.008			-79.2843
	-68.119	0.008			-79.279
	-68.1137	0.008			-79.2737
	-68.1083	0			-79.2683
	-68.103	-0.006			-79.263
	-68.0976	-0.008			-79.2576
	-68.0922	-0.01			-79.2522
	-68.0869	-0.012			-79.2469
	-68.0815	-0.01			-79.2415
	-68.0763	-0.008			-79.2363
	-68.071	-0.004			-79.231
	-68.0657	0.008			-79.2257
	-68.0617	0.012			-79.2217
	-68.0577	0.008			-79.2177
	-68.0537	0.012			-79.2137
	-68.0497	0.016			-79.2097
	-68.0443	0.01			-79.2043
	-68.039	0			-79.199
	-68.0336	0			-79.1936
	-68.0283	-0.004			-79.1883
	-68.023	-0.012			-79.183
	-68.0176	-0.014			-79.1776
	-68.0123	-0.012			-79.1723
	-68.007	-0.008			-79.167
	-68.0017	-0.008			-79.1617
	-67.9977	-0.004			-79.1577
	-67.9937	0.004			-79.1537
	-67.9897	0.01			-79.1497
	-67.9857	0.012			-79.1457
	-67.9804	0.012			-79.1404
	-67.9751	0.012			-79.1351
	-67.9698	0.008			-79.1298
	-67.9645	0.004			-79.1245
	-67.9592	0			-79.1192
	-67.9538	-0.004			-79.1138
	-67.9485	-0.008			-79.1085
	-67.9432	-0.01			-79.1032
	-67.9378	-0.008			-79.0978
	-67.9338	-0.008			-79.0938
	-67.9298	-0.006			-79.0898
	-67.9258	-0.002			-79.0858
	-67.9218	0.004			-79.0818
	-67.9138	0.006			-79.0738
	-67.9059	0.01			-79.0659
	-67.9019	0.008			-79.0619
	-67.8979	0.008			-79.0579
	-67.8939	0.01			-79.0539
	-67.8899	0.004			-79.0499
	-67.8845	-0.002			-79.0445
	-67.8792	-0.002			-79.0392
	-67.8739	-0.004			-79.0339
	-67.8686	-0.008			-79.0286
	-67.8632	-0.01			-79.0232
	-67.8579	-0.004			-79.0179
	-67.8525	0.002			-79.0125
	-67.8471	-0.002			-79.0071
	-67.8417	0			-79.0017
	-67.8363	0.004			-78.9963
	-67.8309	0.008			-78.9909
	-67.8255	0.014			-78.9855
	-67.8216	0.004			-78.9816
	-67.8177	0			-78.9777
	-67.8138	0.006			-78.9738
	-67.8098	0.004			-78.9698
	-67.8044	-0.006			-78.9644
	-67.7991	-0.008			-78.9591
	-67.7937	-0.002			-78.9537
	-67.7884	-0.002			-78.9484
	-67.7831	-0.01			-78.9431
	-67.7779	-0.002			-78.9379
	-67.7726	0.006			-78.9326
	-67.7672	0.004			-78.9272
	-67.7619	0.002			-78.9219
	-67.7566	0.006			-78.9166
	-67.7512	0.008			-78.9112
	-67.7459	0.004			-78.9059
	-67.7419	0.004			-78.9019
	-67.7379	-0.002			-78.8979
	-67.7339	-0.002			-78.8939
	-67.7299	-0.002			-78.8899
	-67.7246	-0.004			-78.8846
	-67.7192	-0.008			-78.8792
	-67.7138	-0.004			-78.8738
	-67.7085	0.002			-78.8685
	-67.7032	0.002			-78.8632
	-67.6979	-0.002			-78.8579
	-67.6926	0.01			-78.8526
	-67.6872	0.01			-78.8472
	-67.6819	0.002			-78.8419
	-67.6766	0.002			-78.8366
	-67.6713	0.008			-78.8313
	-67.666	0.002			-78.826
	-67.6606	-0.006			-78.8206
	-67.6553	-0.006			-78.8153
	-67.65	-0.004			-78.81
	-67.646	-0.008			-78.806
	-67.642	-0.006			-78.802
	-67.638	0			-78.798
	-67.634	0.002			-78.794
	-67.6287	0.004			-78.7887
	-67.6233	0.01			-78.7833
	-67.618	0.008			-78.778
	-67.6127	0.006			-78.7727
	-67.6073	0.008			-78.7673
	-67.602	0.006			-78.762
	-67.598	-0.006			-78.758
	-67.594	-0.008			-78.754
	-67.59	-0.006			-78.75
	-67.586	-0.008			-78.746
	-67.578	-0.01			-78.738
	-67.57	-0.004			-78.73
	-67.566	-0.002			-78.726
	-67.5621	0.002			-78.7221
	-67.5581	0.008			-78.7181
	-67.5541	0.014			-78.7141
	-67.5487	0.014			-78.7087
	-67.5434	0.01			-78.7034
	-67.5381	0.008			-78.6981
	-67.5328	0.004			-78.6928
	-67.5274	-0.004			-78.6874
	-67.5221	-0.004			-78.6821
	-67.5168	-0.008			-78.6768
	-67.5114	-0.012			-78.6714
	-67.506	-0.012			-78.666
	-67.5006	-0.008			-78.6606
	-67.4951	-0.002			-78.6551
	-67.4896	0.002			-78.6496
	-67.4857	0.008			-78.6457
	-67.4817	0.01			-78.6417
	-67.4777	0.014			-78.6377
	-67.4737	0.014			-78.6337
	-67.4698	0.012			-78.6298
	-67.4659	0.004			-78.6259
	-67.462	0			-78.622
	-67.4582	-0.004			-78.6182
	-67.4501	-0.008			-78.6101
	-67.4421	-0.014			-78.6021
	-67.4368	-0.014			-78.5968
	-67.4315	-0.01			-78.5915
	-67.4261	-0.006			-78.5861
	-67.4208	-0.002			-78.5808
	-67.4154	0.008			-78.5754
	-67.41	0.014			-78.57
	-67.4047	0.012			-78.5647
	-67.3994	0.012			-78.5594
	-67.3941	0.012			-78.5541
	-67.3887	0.008			-78.5487
	-67.3834	0.004			-78.5434
	-67.3781	-0.002			-78.5381
	-67.3741	-0.01			-78.5341
	-67.3701	-0.014			-78.5301
	-67.3661	-0.012			-78.5261
	-67.3621	-0.01			-78.5221
	-67.3568	-0.01			-78.5168
	-67.3515	-0.006			-78.5115
	-67.3462	0.002			-78.5062
	-67.3408	0.008			-78.5008
	-67.3354	0.01			-78.4954
	-67.3301	0.014			-78.4901
	-67.3261	0.014			-78.4861
	-67.3222	0.012			-78.4822
	-67.3182	0.006			-78.4782
	-67.3142	0.002			-78.4742
	-67.3089	0			-78.4689
	-67.3035	-0.006			-78.4635
	-67.2982	-0.01			-78.4582
	-67.2929	-0.012			-78.4529
	-67.2876	-0.01			-78.4476
	-67.2822	-0.006			-78.4422
	-67.2769	-0.002			-78.4369
	-67.2716	0.002			-78.4316
	-67.2663	0.004			-78.4263
	-67.2623	0.008			-78.4223
	-67.2583	0.012			-78.4183
	-67.2543	0.01			-78.4143
	-67.2503	0.004			-78.4103
	-67.2423	0.004			-78.4023
	-67.2343	0			-78.3943
	-67.2303	-0.002			-78.3903
	-67.2263	-0.006			-78.3863
	-67.2223	-0.006			-78.3823
	-67.2183	-0.004			-78.3783
	-67.213	-0.004			-78.373
	-67.2076	-0.002			-78.3676
	-67.2023	0			-78.3623
	-67.197	0.002			-78.357
	-67.1916	0.004			-78.3516
	-67.1863	0.004			-78.3463
	-67.181	0.002			-78.341
	-67.1757	0.004			-78.3357
	-67.1703	0.004			-78.3303
	-67.165	0.004			-78.325
	-67.1597	-0.002			-78.3197
	-67.1544	-0.002			-78.3144
	-67.1504	0.002			-78.3104
	-67.1464	0.002			-78.3064
	-67.1424	0			-78.3024
	-67.1384	-0.002			-78.2984
	-67.1331	-0.004			-78.2931
	-67.1277	0.002			-78.2877
	-67.1224	-0.002			-78.2824
	-67.1171	-0.004			-78.2771
	-67.1117	0			-78.2717
	-67.1064	0.004			-78.2664
	-67.1009	-0.002			-78.2609
	-67.0955	-0.002			-78.2555
	-67.09	0.006			-78.25
	-67.0848	0.002			-78.2448
	-67.0796	0.002			-78.2396
	-67.0743	0.002			-78.2343
	-67.0703	0.004			-78.2303
	-67.0664	-0.002			-78.2264
	-67.0624	0.002			-78.2224
	-67.0584	0.004			-78.2184
	-67.0529	-0.002			-78.2129
	-67.0474	-0.004			-78.2074
	-67.042	-0.002			-78.202
	-67.0368	-0.002			-78.1968
	-67.0315	-0.002			-78.1915
	-67.0263	0			-78.1863
	-67.021	-0.002			-78.181
	-67.0157	-0.004			-78.1757
	-67.0103	0.002			-78.1703
	-67.0071	0.01			-78.1671
	-67.0039	0.006			-78.1639
	-67.0007	0.004			-78.1607
	-66.9976	0.006			-78.1576
	-66.9944	0.008			-78.1544
	-66.9864	0.002			-78.1464
	-66.9784	-0.004			-78.1384
	-66.9731	-0.002			-78.1331
	-66.9677	-0.004			-78.1277
	-66.9624	-0.008			-78.1224
	-66.9571	-0.008			-78.1171
	-66.9518	-0.006			-78.1118
	-66.9465	-0.004			-78.1065
	-66.9425	-0.002			-78.1025
	-66.9385	0.004			-78.0985
	-66.9345	0.006			-78.0945
	-66.9305	0.01			-78.0905
	-66.9225	0.012			-78.0825
	-66.9145	0.008			-78.0745
	-66.9092	0.006			-78.0692
	-66.9039	0.004			-78.0639
	-66.8986	0			-78.0586
	-66.8946	-0.006			-78.0546
	-66.8906	-0.008			-78.0506
	-66.8866	-0.006			-78.0466
	-66.8826	-0.008			-78.0426
	-66.8772	-0.008			-78.0372
	-66.8719	-0.002			-78.0319
	-66.8666	0			-78.0266
	-66.8612	0.006			-78.0212
	-66.8558	0.008			-78.0158
	-66.8505	0.008			-78.0105
	-66.8451	0.006			-78.0051
	-66.8397	0.008			-77.9997
	-66.8343	0.01			-77.9943
	-66.829	-0.002			-77.989
	-66.8238	-0.008			-77.9838
	-66.8185	-0.004			-77.9785
	-66.8145	-0.006			-77.9745
	-66.8105	-0.01			-77.9705
	-66.8065	-0.008			-77.9665
	-66.8025	-0.004			-77.9625
	-66.7972	0			-77.9572
	-66.7918	0.002			-77.9518
	-66.7865	0.004			-77.9465
	-66.781	0.01			-77.941
	-66.7756	0.012			-77.9356
	-66.7701	0.016			-77.9301
	-66.7649	0.006			-77.9249
	-66.7597	-0.002			-77.9197
	-66.7545	0			-77.9145
	-66.7513	-0.002			-77.9113
	-66.7481	-0.012			-77.9081
	-66.7449	-0.016			-77.9049
	-66.7417	-0.008			-77.9017
	-66.7385	-0.006			-77.8985
	-66.7306	-0.008			-77.8906
	-66.7226	-0.002			-77.8826
	-66.7173	0.008			-77.8773
	-66.7119	0.014			-77.8719
	-66.7066	0.01			-77.8666
	-66.7012	0.012			-77.8612
	-66.6959	0.01			-77.8559
	-66.6905	0.006			-77.8505
	-66.6865	0			-77.8465
	-66.6825	-0.004			-77.8425
	-66.6785	-0.01			-77.8385
	-66.6745	-0.008			-77.8345
	-66.6666	-0.008			-77.8266
	-66.6586	-0.012			-77.8186
	-66.6546	-0.008			-77.8146
	-66.6506	0.004			-77.8106
	-66.6466	0.008			-77.8066
	-66.6426	0.004			-77.8026
	-66.6372	0.01			-77.7972
	-66.6318	0.014			-77.7918
	-66.6264	0.008			-77.7864
	-66.6225	0.002			-77.7825
	-66.6185	0.002			-77.7785
	-66.6146	0			-77.7746
	-66.6107	-0.006			-77.7707
	-66.6027	-0.006			-77.7627
	-66.5947	-0.008			-77.7547
	-66.5894	-0.006			-77.7494
	-66.5841	-0.002			-77.7441
	-66.5787	0			-77.7387
	-66.5747	0.002			-77.7347
	-66.5708	0.002			-77.7308
	-66.5668	0.008			-77.7268
	-66.5628	0.008			-77.7228
	-66.5574	0			-77.7174
	-66.5521	0.002			-77.7121
	-66.5467	0.006			-77.7067
	-66.5413	-0.002			-77.7013
	-66.5359	-0.006			-77.6959
	-66.5304	-0.002			-77.6904
	-66.5252	0			-77.6852
	-66.52	-0.002			-77.68
	-66.5147	0.002			-77.6747
	-66.5094	0			-77.6694
	-66.5041	0.002			-77.6641
	-66.4987	0.008			-77.6587
	-66.4947	0.004			-77.6547
	-66.4907	0			-77.6507
	-66.4867	0.002			-77.6467
	-66.4827	0.004			-77.6427
	-66.4774	-0.004			-77.6374
	-66.4721	-0.006			-77.6321
	-66.4668	0			-77.6268
	-66.4614	0			-77.6214
	-66.4561	-0.002			-77.6161
	-66.4508	-0.002			-77.6108
	-66.4454	0.008			-77.6054
	-66.4401	0.004			-77.6001
	-66.4348	0.008			-77.5948
	-66.4308	0.01			-77.5908
	-66.4268	0.008			-77.5868
	-66.4228	0			-77.5828
	-66.4188	0.008			-77.5788
	-66.4107	0.002			-77.5707
	-66.4026	0.002			-77.5626
	-66.3986	-0.006			-77.5586
	-66.3946	-0.002			-77.5546
	-66.3906	0.004			-77.5506
	-66.3865	0.008			-77.5465
	-66.3813	0.012			-77.5413
	-66.376	0.006			-77.536
	-66.3708	0.014			-77.5308
	-66.3676	0.018			-77.5276
	-66.3644	0.016			-77.5244
	-66.3612	0.01			-77.5212
	-66.358	0.006			-77.518
	-66.3548	0.014			-77.5148
	-66.3388	0.002			-77.4988
	-66.3335	0			-77.4935
	-66.3281	0.008			-77.4881
	-66.3228	0.012			-77.4828
	-66.3188	0.01			-77.4788
	-66.3147	0.008			-77.4747
	-66.3106	0.024			-77.4706
	-66.3066	0.024			-77.4666
	-66.3026	0.022			-77.4626
	-66.2987	0.022			-77.4587
	-66.2947	0.024			-77.4547
	-66.2908	0.024			-77.4508
	-66.2828	0.018			-77.4428
	-66.2749	0.014			-77.4349
	-66.2695	0.012			-77.4295
	-66.2642	0.012			-77.4242
	-66.2588	0.012			-77.4188
	-66.2535	0.012			-77.4135
	-66.2482	0.016			-77.4082
	-66.2429	0.02			-77.4029
	-66.2375	0.02			-77.3975
	-66.2322	0.02			-77.3922
	-66.2269	0.024			-77.3869
	-66.2216	0.028			-77.3816
	-66.2162	0.018			-77.3762
	-66.2109	0.016			-77.3709
	-66.2069	0.02			-77.3669
	-66.2029	0.012			-77.3629
	-66.1989	0.006			-77.3589
	-66.195	0.01			-77.355
	-66.1896	0.01			-77.3496
	-66.1843	0.008			-77.3443
	-66.1789	0.01			-77.3389
	-66.1757	0.018			-77.3357
	-66.1725	0.02			-77.3325
	-66.1693	0.022			-77.3293
	-66.1661	0.026			-77.3261
	-66.1628	0.02			-77.3228
	-66.1549	0.022			-77.3149
	-66.147	0.018			-77.307
	-66.1417	0.012			-77.3017
	-66.1363	0.006			-77.2963
	-66.131	0.006			-77.291
	-66.1256	0.008			-77.2856
	-66.1203	0			-77.2803
	-66.1149	0.002			-77.2749
	-66.1096	0.012			-77.2696
	-66.1043	0.016			-77.2643
	-66.0989	0.016			-77.2589
	-66.0936	0.022			-77.2536
	-66.0883	0.028			-77.2483
	-66.0829	0.024			-77.2429
	-66.0789	0.018			-77.2389
	-66.0749	0.018			-77.2349
	-66.0709	0.016			-77.2309
	-66.0669	0.01			-77.2269
	-66.0616	0.006			-77.2216
	-66.0563	-0.002			-77.2163
	-66.0509	0			-77.2109
	-66.0469	0.004			-77.2069
	-66.0429	0.006			-77.2029
	-66.039	0.01			-77.199
	-66.035	0.012			-77.195
	-66.027	0.018			-77.187
	-66.0191	0.018			-77.1791
	-66.0137	0.02			-77.1737
	-66.0084	0.022			-77.1684
	-66.0031	0.018			-77.1631
	-65.9977	0.02			-77.1577
	-65.9923	0.008			-77.1523
	-65.9869	0.006			-77.1469
	-65.9843	0.004			-77.1443
	-65.9816	0.006			-77.1416
	-65.979	0.002			-77.139
	-65.9763	0.002			-77.1363
	-65.9737	0.006			-77.1337
	-65.971	0.008			-77.131
	-65.9551	0.014			-77.1151
	-65.9497	0.014			-77.1097
	-65.9444	0.012			-77.1044
	-65.9391	0.018			-77.0991
	-65.9337	0.02			-77.0937
	-65.9284	0.014			-77.0884
	-65.923	0.006			-77.083
	-65.9198	0.008			-77.0798
	-65.9167	0.006			-77.0767
	-65.9135	0.002			-77.0735
	-65.9103	-0.002			-77.0703
	-65.9071	0.002			-77.0671
	-65.8991	0.006			-77.0591
	-65.8911	0.006			-77.0511
	-65.8858	0.008			-77.0458
	-65.8805	0.014			-77.0405
	-65.8752	0.016			-77.0352
	-65.8698	0.02			-77.0298
	-65.8645	0.016			-77.0245
	-65.8592	0.012			-77.0192
	-65.8559	0.012			-77.0159
	-65.8527	0.008			-77.0127
	-65.8495	0.002			-77.0095
	-65.8463	-0.004			-77.0063
	-65.8431	-0.002			-77.0031
	-65.8272	-0.002			-76.9872
	-65.8232	0.002			-76.9832
	-65.8192	0.006			-76.9792
	-65.8152	0.01			-76.9752
	-65.8112	0.014			-76.9712
	-65.8058	0.018			-76.9658
	-65.8005	0.02			-76.9605
	-65.7951	0.016			-76.9551
	-65.7912	0.014			-76.9512
	-65.7872	0.01			-76.9472
	-65.7832	0.006			-76.9432
	-65.7792	-0.002			-76.9392
	-65.7712	-0.008			-76.9312
	-65.7633	-0.002			-76.9233
	-65.7579	-0.002			-76.9179
	-65.7526	-0.004			-76.9126
	-65.7472	0.004			-76.9072
	-65.7433	0.014			-76.9033
	-65.7393	0.014			-76.8993
	-65.7353	0.014			-76.8953
	-65.7313	0.022			-76.8913
	-65.7273	0.02			-76.8873
	-65.7232	0.012			-76.8832
	-65.7192	0.01			-76.8792
	-65.7152	0.01			-76.8752
	-65.7073	-0.004			-76.8673
	-65.6993	-0.01			-76.8593
	-65.694	-0.008			-76.854
	-65.6887	-0.008			-76.8487
	-65.6834	-0.006			-76.8434
	-65.678	0.004			-76.838
	-65.6727	0.01			-76.8327
	-65.6673	0.01			-76.8273
	-65.6633	0.018			-76.8233
	-65.6594	0.026			-76.8194
	-65.6554	0.024			-76.8154
	-65.6514	0.014			-76.8114
	-65.646	0.012			-76.806
	-65.6407	0.006			-76.8007
	-65.6354	-0.006			-76.7954
	-65.6301	-0.012			-76.7901
	-65.6247	-0.012			-76.7847
	-65.6194	-0.014			-76.7794
	-65.6139	-0.01			-76.7739
	-65.6085	-0.002			-76.7685
	-65.603	0.01			-76.763
	-65.5991	0.018			-76.7591
	-65.5952	0.026			-76.7552
	-65.5913	0.028			-76.7513
	-65.5875	0.026			-76.7475
	-65.5794	0.024			-76.7394
	-65.5714	0.016			-76.7314
	-65.5674	0.002			-76.7274
	-65.5634	-0.008			-76.7234
	-65.5594	-0.012			-76.7194
	-65.5554	-0.016			-76.7154
	-65.5501	-0.02			-76.7101
	-65.5448	-0.016			-76.7048
	-65.5395	-0.004			-76.6995
	-65.5355	0.006			-76.6955
	-65.5315	0.012			-76.6915
	-65.5275	0.022			-76.6875
	-65.5235	0.028			-76.6835
	-65.5155	0.032			-76.6755
	-65.5075	0.024			-76.6675
	-65.5022	0.016			-76.6622
	-65.4968	0.008			-76.6568
	-65.4915	-0.002			-76.6515
	-65.4875	-0.008			-76.6475
	-65.4835	-0.016			-76.6435
	-65.4796	-0.016			-76.6396
	-65.4756	-0.014			-76.6356
	-65.4702	-0.012			-76.6302
	-65.4649	-0.004			-76.6249
	-65.4596	0.006			-76.6196
	-65.4541	0.018			-76.6141
	-65.4486	0.018			-76.6086
	-65.4431	0.024			-76.6031
	-65.4379	0.026			-76.5979
	-65.4327	0.024			-76.5927
	-65.4275	0.02			-76.5875
	-65.4221	0.006			-76.5821
	-65.4166	-0.002			-76.5766
	-65.4112	-0.01			-76.5712
	-65.4073	-0.016			-76.5673
	-65.4034	-0.02			-76.5634
	-65.3994	-0.02			-76.5594
	-65.3955	-0.006			-76.5555
	-65.3902	0.004			-76.5502
	-65.3848	0.006			-76.5448
	-65.3795	0.012			-76.5395
	-65.3742	0.024			-76.5342
	-65.3688	0.03			-76.5288
	-65.3635	0.022			-76.5235
	-65.3581	0.016			-76.5181
	-65.3527	0.014			-76.5127
	-65.3474	0.004			-76.5074
	-65.3442	-0.01			-76.5042
	-65.341	-0.018			-76.501
	-65.3378	-0.014			-76.4978
	-65.3347	-0.01			-76.4947
	-65.3315	-0.008			-76.4915
	-65.3235	-0.006			-76.4835
	-65.3156	0.006			-76.4756
	-65.3103	0.014			-76.4703
	-65.3049	0.018			-76.4649
	-65.2996	0.02			-76.4596
	-65.2942	0.018			-76.4542
	-65.2889	0.012			-76.4489
	-65.2835	0.01			-76.4435
	-65.2795	0.002			-76.4395
	-65.2756	-0.008			-76.4356
	-65.2716	-0.01			-76.4316
	-65.2676	-0.01			-76.4276
	-65.2596	-0.01			-76.4196
	-65.2517	-0.008			-76.4117
	-65.2463	0.002			-76.4063
	-65.241	0.008			-76.401
	-65.2357	0.01			-76.3957
	-65.2316	0.014			-76.3916
	-65.2276	0.02			-76.3876
	-65.2235	0.016			-76.3835
	-65.2194	0.012			-76.3794
	-65.2155	0.008			-76.3755
	-65.2116	0.002			-76.3716
	-65.2077	-0.004			-76.3677
	-65.2037	-0.01			-76.3637
	-65.1957	-0.01			-76.3557
	-65.1877	-0.014			-76.3477
	-65.1824	-0.008			-76.3424
	-65.1771	0.002			-76.3371
	-65.1718	0.006			-76.3318
	-65.1664	0.01			-76.3264
	-65.1609	0.012			-76.3209
	-65.1555	0.02			-76.3155
	-65.1514	0.018			-76.3114
	-65.1472	0.016			-76.3072
	-65.1431	0.01			-76.3031
	-65.1389	0.004			-76.2989
	-65.1338	-0.002			-76.2938
	-65.1286	-0.01			-76.2886
	-65.1234	-0.014			-76.2834
	-65.1182	-0.012			-76.2782
	-65.1129	-0.012			-76.2729
	-65.1076	-0.008			-76.2676
	-65.1023	0.004			-76.2623
	-65.097	0.01			-76.257
	-65.0918	0.01			-76.2518
	-65.0885	0.016			-76.2485
	-65.0853	0.028			-76.2453
	-65.0821	0.02			-76.2421
	-65.0789	0.01			-76.2389
	-65.0757	0.006			-76.2357
	-65.0677	-0.002			-76.2277
	-65.0597	-0.01			-76.2197
	-65.0544	-0.014			-76.2144
	-65.0491	-0.014			-76.2091
	-65.0438	-0.014			-76.2038
	-65.0384	-0.008			-76.1984
	-65.0329	0.002			-76.1929
	-65.0275	0.002			-76.1875
	-65.0236	0.008			-76.1836
	-65.0197	0.018			-76.1797
	-65.0157	0.024			-76.1757
	-65.0118	0.016			-76.1718
	-65.0038	0.008			-76.1638
	-64.9957	0.01			-76.1557
	-64.9917	0.006			-76.1517
	-64.9878	-0.008			-76.1478
	-64.9838	-0.01			-76.1438
	-64.9799	-0.006			-76.1399
	-64.9745	-0.01			-76.1345
	-64.9692	-0.012			-76.1292
	-64.9639	-0.004			-76.1239
	-64.9599	0.004			-76.1199
	-64.9559	0.004			-76.1159
	-64.9519	0.008			-76.1119
	-64.9479	0.016			-76.1079
	-64.9399	0.016			-76.0999
	-64.9318	0.008			-76.0918
	-64.9265	0.01			-76.0865
	-64.9212	0.006			-76.0812
	-64.9159	0.004			-76.0759
	-64.9119	-0.004			-76.0719
	-64.9079	-0.006			-76.0679
	-64.9039	-0.006			-76.0639
	-64.8999	-0.012			-76.0599
	-64.8946	-0.004			-76.0546
	-64.8893	-0.006			-76.0493
	-64.884	-0.002			-76.044
	-64.8786	0.01			-76.0386
	-64.8733	0.01			-76.0333
	-64.868	0.008			-76.028
	-64.8627	0.008			-76.0227
	-64.8573	0.014			-76.0173
	-64.852	0.008			-76.012
	-64.8466	0.002			-76.0066
	-64.8412	0.002			-76.0012
	-64.8357	0			-75.9957
	-64.8317	-0.004			-75.9917
	-64.8277	-0.004			-75.9877
	-64.8237	-0.002			-75.9837
	-64.8197	-0.002			-75.9797
	-64.8145	0.002			-75.9745
	-64.8093	0.002			-75.9693
	-64.804	0.006			-75.964
	-64.7987	0.006			-75.9587
	-64.7934	0.006			-75.9534
	-64.788	0.002			-75.948
	-64.7826	0.002			-75.9426
	-64.7771	0.008			-75.9371
	-64.7716	-0.002			-75.9316
	-64.7677	-0.004			-75.9277
	-64.7638	0			-75.9238
	-64.7598	0.008			-75.9198
	-64.7559	0.006			-75.9159
	-64.748	-0.002			-75.908
	-64.7401	0.006			-75.9001
	-64.7361	0.008			-75.8961
	-64.7321	0			-75.8921
	-64.7281	-0.004			-75.8881
	-64.7242	0.002			-75.8842
	-64.7188	0.002			-75.8788
	-64.7135	-0.006			-75.8735
	-64.7081	-0.002			-75.8681
	-64.7041	0.002			-75.8641
	-64.7001	0.002			-75.8601
	-64.6961	0			-75.8561
	-64.6921	0.006			-75.8521
	-64.6841	0.006			-75.8441
	-64.6762	0.008			-75.8362
	-64.6707	0.008			-75.8307
	-64.6652	0.002			-75.8252
	-64.6597	0.002			-75.8197
	-64.6558	0.006			-75.8158
	-64.6519	0.004			-75.8119
	-64.648	-0.006			-75.808
	-64.6441	-0.004			-75.8041
	-64.6388	0			-75.7988
	-64.6335	-0.002			-75.7935
	-64.6281	-0.006			-75.7881
	-64.6228	-0.002			-75.7828
	-64.6175	0.002			-75.7775
	-64.6122	0.004			-75.7722
	-64.6068	0.004			-75.7668
	-64.6014	0.006			-75.7614
	-64.596	0.008			-75.756
	-64.5907	0.012			-75.7507
	-64.5855	0.008			-75.7455
	-64.5802	0.002			-75.7402
	-64.577	0.002			-75.737
	-64.5738	0			-75.7338
	-64.5706	-0.006			-75.7306
	-64.5674	-0.006			-75.7274
	-64.5642	-0.006			-75.7242
	-64.5559	-0.006			-75.7159
	-64.5476	-0.002			-75.7076
	-64.5424	0.006			-75.7024
	-64.5373	0.008			-75.6973
	-64.5322	0.002			-75.6922
	-64.5269	0.01			-75.6869
	-64.5215	0.014			-75.6815
	-64.5161	0.008			-75.6761
	-64.5122	-0.002			-75.6722
	-64.5082	0.002			-75.6682
	-64.5043	-0.004			-75.6643
	-64.5003	-0.01			-75.6603
	-64.4923	0			-75.6523
	-64.4843	-0.004			-75.6443
	-64.4803	-0.002			-75.6403
	-64.4763	0.002			-75.6363
	-64.4723	0.012			-75.6323
	-64.4684	0.008			-75.6284
	-64.463	0.006			-75.623
	-64.4577	0.018			-75.6177
	-64.4524	0.012			-75.6124
	-64.4484	0			-75.6084
	-64.4444	-0.002			-75.6044
	-64.4404	0.004			-75.6004
	-64.4364	-0.002			-75.5964
	-64.4284	-0.006			-75.5884
	-64.4204	-0.002			-75.5804
	-64.4151	0.002			-75.5751
	-64.4098	-0.002			-75.5698
	-64.4045	0.006			-75.5645
	-64.4004	0.012			-75.5604
	-64.3964	0.006			-75.5564
	-64.3924	0.004			-75.5524
	-64.3884	0.01			-75.5484
	-64.3844	0.008			-75.5444
	-64.3804	-0.002			-75.5404
	-64.3764	0			-75.5364
	-64.3724	0.004			-75.5324
	-64.3644	-0.004			-75.5244
	-64.3564	-0.006			-75.5164
	-64.3511	0.002			-75.5111
	-64.3458	0.004			-75.5058
	-64.3405	-0.002			-75.5005
	-64.335	0.016			-75.495
	-64.3295	0.014			-75.4895
	-64.324	0.012			-75.484
	-64.3201	0.014			-75.4801
	-64.3162	0.026			-75.4762
	-64.3123	0.028			-75.4723
	-64.3084	0.02			-75.4684
	-64.3031	0.028			-75.4631
	-64.2978	0.024			-75.4578
	-64.2924	0.022			-75.4524
	-64.2871	0.014			-75.4471
	-64.2818	0.022			-75.4418
	-64.2764	0.022			-75.4364
	-64.2711	0.018			-75.4311
	-64.2657	0.03			-75.4257
	-64.2604	0.034			-75.4204
	-64.2572	0.034			-75.4172
	-64.254	0.028			-75.414
	-64.2508	0.044			-75.4108
	-64.2476	0.044			-75.4076
	-64.2444	0.038			-75.4044
	-64.2364	0.04			-75.3964
	-64.2284	0.042			-75.3884
	-64.2231	0.042			-75.3831
	-64.2178	0.038			-75.3778
	-64.2125	0.052			-75.3725
	-64.2071	0.048			-75.3671
	-64.2018	0.046			-75.3618
	-64.1964	0.054			-75.3564
	-64.1933	0.054			-75.3533
	-64.1901	0.052			-75.3501
	-64.1869	0.05			-75.3469
	-64.1838	0.062			-75.3438
	-64.1806	0.058			-75.3406
	-64.1644	0.052			-75.3244
	-64.1604	0.052			-75.3204
	-64.1564	0.056			-75.3164
	-64.1524	0.052			-75.3124
	-64.1484	0.052			-75.3084
	-64.1431	0.056			-75.3031
	-64.1379	0.052			-75.2979
	-64.1326	0.05			-75.2926
	-64.1286	0.044			-75.2886
	-64.1246	0.042			-75.2846
	-64.1206	0.036			-75.2806
	-64.1166	0.032			-75.2766
	-64.1086	0.032			-75.2686
	-64.1006	0.026			-75.2606
	-64.0952	0.032			-75.2552
	-64.0899	0.03			-75.2499
	-64.0845	0.03			-75.2445
	-64.0804	0.034			-75.2404
	-64.0764	0.042			-75.2364
	-64.0724	0.044			-75.2324
	-64.0684	0.036			-75.2284
	-64.0644	0.038			-75.2244
	-64.0604	0.044			-75.2204
	-64.0565	0.034			-75.2165
	-64.0525	0.026			-75.2125
	-64.0446	0.036			-75.2046
	-64.0368	0.034			-75.1968
	-64.0314	0.026			-75.1914
	-64.026	0.018			-75.186
	-64.0207	0.038			-75.1807
	-64.0153	0.042			-75.1753
	-64.0099	0.042			-75.1699
	-64.0045	0.046			-75.1645
	-64.0006	0.048			-75.1606
	-63.9966	0.062			-75.1566
	-63.9927	0.072			-75.1527
	-63.9887	0.08			-75.1487
	-63.9834	0.064			-75.1434
	-63.9781	0.064			-75.1381
	-63.9727	0.058			-75.1327
	-63.9673	0.058			-75.1273
	-63.9619	0.046			-75.1219
	-63.9565	0.044			-75.1165
	-63.9512	0.042			-75.1112
	-63.946	0.034			-75.106
	-63.9407	0.042			-75.1007
	-63.9367	0.054			-75.0967
	-63.9327	0.06			-75.0927
	-63.9287	0.06			-75.0887
	-63.9247	0.068			-75.0847
	-63.9166	0.094			-75.0766
	-63.9084	0.092			-75.0684
	-63.9045	0.084			-75.0645
	-63.9006	0.088			-75.0606
	-63.8966	0.088			-75.0566
	-63.8927	0.082			-75.0527
	-63.8874	0.064			-75.0474
	-63.8821	0.07			-75.0421
	-63.8768	0.064			-75.0368
	-63.8704	0.064			-75.0304
	-63.864	0.058			-75.024
	-63.8576	0.064			-75.0176
	-63.8512	0.074			-75.0112
	-63.8448	0.074			-75.0048
	-63.8408	0.074			-75.0008
	-63.8368	0.078			-74.9968
	-63.8328	0.072			-74.9928
	-63.8288	0.066			-74.9888
	-63.8248	0.062			-74.9848
	-63.8208	0.054			-74.9808
	-63.8169	0.038			-74.9769
	-63.8129	0.032			-74.9729
	-63.8076	0.036			-74.9676
	-63.8022	0.028			-74.9622
	-63.7969	0.03			-74.9569
	-63.7916	0.038			-74.9516
	-63.7863	0.04			-74.9463
	-63.781	0.042			-74.941
	-63.7756	0.05			-74.9356
	-63.7703	0.056			-74.9303
	-63.7649	0.056			-74.9249
	-63.7595	0.052			-74.9195
	-63.7542	0.052			-74.9142
	-63.7488	0.04			-74.9088
	-63.7448	0.03			-74.9048
	-63.7408	0.044			-74.9008
	-63.7368	0.032			-74.8968
	-63.7329	0.018			-74.8929
	-63.7276	0.02			-74.8876
	-63.7223	0.044			-74.8823
	-63.717	0.046			-74.877
	-63.7117	0.042			-74.8717
	-63.7063	0.062			-74.8663
	-63.701	0.07			-74.861
	-63.6957	0.082			-74.8557
	-63.6904	0.084			-74.8504
	-63.6851	0.09			-74.8451
	-63.6811	0.08			-74.8411
	-63.6771	0.066			-74.8371
	-63.6731	0.08			-74.8331
	-63.6691	0.068			-74.8291
	-63.661	0.06			-74.821
	-63.653	0.06			-74.813
	-63.649	0.074			-74.809
	-63.6451	0.072			-74.8051
	-63.6411	0.074			-74.8011
	-63.6371	0.102			-74.7971
	-63.6317	0.112			-74.7917
	-63.6264	0.116			-74.7864
	-63.621	0.126			-74.781
	-63.617	0.14			-74.777
	-63.613	0.138			-74.773
	-63.609	0.126			-74.769
	-63.605	0.138			-74.765
	-63.597	0.132			-74.757
	-63.5891	0.122			-74.7491
	-63.5837	0.116			-74.7437
	-63.5784	0.112			-74.7384
	-63.5731	0.112			-74.7331
	-63.5691	0.118			-74.7291
	-63.5651	0.116			-74.7251
	-63.5611	0.112			-74.7211
	-63.557	0.106			-74.717
	-63.553	0.104			-74.713
	-63.5491	0.102			-74.7091
	-63.5451	0.094			-74.7051
	-63.5411	0.086			-74.7011
	-63.5331	0.076			-74.6931
	-63.5251	0.07			-74.6851
	-63.5196	0.078			-74.6796
	-63.5142	0.068			-74.6742
	-63.5087	0.058			-74.6687
	-63.5035	0.06			-74.6635
	-63.4983	0.068			-74.6583
	-63.4931	0.072			-74.6531
	-63.4891	0.068			-74.6491
	-63.4852	0.068			-74.6452
	-63.4812	0.07			-74.6412
	-63.4772	0.07			-74.6372
	-63.4719	0.066			-74.6319
	-63.4666	0.06			-74.6266
	-63.4612	0.054			-74.6212
	-63.4559	0.054			-74.6159
	-63.4506	0.048			-74.6106
	-63.4452	0.072			-74.6052
	-63.4399	0.084			-74.5999
	-63.4345	0.086			-74.5945
	-63.4292	0.084			-74.5892
	-63.4252	0.086			-74.5852
	-63.4212	0.124			-74.5812
	-63.4172	0.14			-74.5772
	-63.4132	0.148			-74.5732
	-63.4079	0.14			-74.5679
	-63.4026	0.136			-74.5626
	-63.3973	0.152			-74.5573
	-63.3919	0.174			-74.5519
	-63.3866	0.166			-74.5466
	-63.3812	0.154			-74.5412
	-63.3759	0.166			-74.5359
	-63.3706	0.2			-74.5306
	-63.3652	0.204			-74.5252
	-63.3612	0.212			-74.5212
	-63.3573	0.274			-74.5173
	-63.3533	0.296			-74.5133
	-63.3493	0.316			-74.5093
	-63.3413	0.334			-74.5013
	-63.3333	0.372			-74.4933
	-63.3293	0.384			-74.4893
	-63.3253	0.37			-74.4853
	-63.3213	0.42			-74.4813
	-63.3173	0.41			-74.4773
	-63.312	0.408			-74.472
	-63.3067	0.394			-74.4667
	-63.3013	0.428			-74.4613
	-63.296	0.448			-74.456
	-63.2907	0.422			-74.4507
	-63.2853	0.454			-74.4453
	-63.28	0.474			-74.44
	-63.2746	0.5			-74.4346
	-63.2693	0.454			-74.4293
	-63.2639	0.418			-74.4239
	-63.2586	0.404			-74.4186
	-63.2533	0.39			-74.4133
	-63.2493	0.342			-74.4093
	-63.2453	0.294			-74.4053
	-63.2413	0.254			-74.4013
	-63.2372	0.228			-74.3972
	-63.2333	0.196			-74.3933
	-63.2293	0.176			-74.3893
	-63.2253	0.16			-74.3853
	-63.2213	0.15			-74.3813
	-63.2133	0.144			-74.3733
	-63.2053	0.14			-74.3653
	-63.2	0.14			-74.36
	-63.1947	0.146			-74.3547
	-63.1894	0.148			-74.3494
	-63.1841	0.148			-74.3441
	-63.1788	0.148			-74.3388
	-63.1735	0.142			-74.3335
	-63.1695	0.136			-74.3295
	-63.1655	0.124			-74.3255
	-63.1615	0.118			-74.3215
	-63.1575	0.108			-74.3175
	-63.1521	0.102			-74.3121
	-63.1468	0.138			-74.3068
	-63.1414	0.136			-74.3014
	-63.1361	0.138			-74.2961
	-63.1308	0.14			-74.2908
	-63.1254	0.194			-74.2854
	-63.1201	0.224			-74.2801
	-63.1148	0.228			-74.2748
	-63.1095	0.264			-74.2695
	-63.1055	0.284			-74.2655
	-63.1015	0.316			-74.2615
	-63.0975	0.316			-74.2575
	-63.0935	0.346			-74.2535
	-63.0854	0.358			-74.2454
	-63.0774	0.35			-74.2374
	-63.0733	0.388			-74.2333
	-63.0693	0.4			-74.2293
	-63.0653	0.418			-74.2253
	-63.0613	0.422			-74.2213
	-63.056	0.472			-74.216
	-63.0508	0.494			-74.2108
	-63.0455	0.49			-74.2055
	-63.0415	0.628			-74.2015
	-63.0375	0.754			-74.1975
	-63.0335	0.818			-74.1935
	-63.0295	0.756			-74.1895
	-63.0215	0.766			-74.1815
	-63.0135	0.81			-74.1735
	-63.0081	0.776			-74.1681
	-63.0028	0.762			-74.1628
	-62.9974	0.668			-74.1574
	-62.9934	0.578			-74.1534
	-62.9894	0.514			-74.1494
	-62.9854	0.538			-74.1454
	-62.9814	0.506			-74.1414
	-62.9774	0.426			-74.1374
	-62.9734	0.366			-74.1334
	-62.9694	0.362			-74.1294
	-62.9654	0.362			-74.1254
	-62.9575	0.332			-74.1175
	-62.9496	0.302			-74.1096
	-62.9443	0.284			-74.1043
	-62.9389	0.262			-74.0989
	-62.9336	0.234			-74.0936
	-62.9282	0.214			-74.0882
	-62.9228	0.196			-74.0828
	-62.9174	0.18			-74.0774
	-62.9142	0.172			-74.0742
	-62.9111	0.162			-74.0711
	-62.9079	0.152			-74.0679
	-62.9047	0.148			-74.0647
	-62.9016	0.144			-74.0616
	-62.8936	0.14			-74.0536
	-62.8857	0.142			-74.0457
	-62.8803	0.142			-74.0403
	-62.8748	0.126			-74.0348
	-62.8694	0.116			-74.0294
	-62.8642	0.122			-74.0242
	-62.8589	0.124			-74.0189
	-62.8536	0.11			-74.0136
	-62.8496	0.112			-74.0096
	-62.8457	0.146			-74.0057
	-62.8417	0.144			-74.0017
	-62.8377	0.138			-73.9977
	-62.8295	0.168			-73.9895
	-62.8214	0.208			-73.9814
	-62.8175	0.226			-73.9775
	-62.8135	0.218			-73.9735
	-62.8096	0.244			-73.9696
	-62.8057	0.272			-73.9657
	-62.8004	0.286			-73.9604
	-62.795	0.304			-73.955
	-62.7897	0.32			-73.9497
	-62.7857	0.338			-73.9457
	-62.7817	0.338			-73.9417
	-62.7777	0.376			-73.9377
	-62.7737	0.384			-73.9337
	-62.7657	0.39			-73.9257
	-62.7576	0.424			-73.9176
	-62.7524	0.452			-73.9124
	-62.7471	0.464			-73.9071
	-62.7418	0.466			-73.9018
	-62.7378	0.53			-73.8978
	-62.7338	0.53			-73.8938
	-62.7298	0.534			-73.8898
	-62.7258	0.55			-73.8858
	-62.7218	0.59			-73.8818
	-62.7178	0.618			-73.8778
	-62.7138	0.594			-73.8738
	-62.7098	0.662			-73.8698
	-62.7018	0.684			-73.8618
	-62.6938	0.684			-73.8538
	-62.6885	0.62			-73.8485
	-62.6832	0.566			-73.8432
	-62.6779	0.524			-73.8379
	-62.6724	0.478			-73.8324
	-62.667	0.414			-73.827
	-62.6616	0.338			-73.8216
	-62.6576	0.268			-73.8176
	-62.6537	0.214			-73.8137
	-62.6498	0.192			-73.8098
	-62.6458	0.168			-73.8058
	-62.6405	0.146			-73.8005
	-62.6352	0.132			-73.7952
	-62.6298	0.136			-73.7898
	-62.6244	0.144			-73.7844
	-62.619	0.142			-73.779
	-62.6136	0.142			-73.7736
	-62.6082	0.154			-73.7682
	-62.6028	0.154			-73.7628
	-62.5974	0.144			-73.7574
	-62.5936	0.14			-73.7536
	-62.5897	0.128			-73.7497
	-62.5858	0.116			-73.7458
	-62.5819	0.112			-73.7419
	-62.5765	0.104			-73.7365
	-62.5712	0.094			-73.7312
	-62.5659	0.084			-73.7259
	-62.5605	0.09			-73.7205
	-62.555	0.092			-73.715
	-62.5496	0.11			-73.7096
	-62.5444	0.134			-73.7044
	-62.5392	0.136			-73.6992
	-62.5339	0.134			-73.6939
	-62.5299	0.17			-73.6899
	-62.5259	0.196			-73.6859
	-62.5219	0.208			-73.6819
	-62.5179	0.21			-73.6779
	-62.51	0.25			-73.67
	-62.502	0.264			-73.662
	-62.4979	0.276			-73.6579
	-62.4938	0.384			-73.6538
	-62.4897	0.45			-73.6497
	-62.4857	0.514			-73.6457
	-62.4803	0.508			-73.6403
	-62.475	0.562			-73.635
	-62.4697	0.622			-73.6297
	-62.4657	0.608			-73.6257
	-62.4618	0.668			-73.6218
	-62.4579	0.618			-73.6179
	-62.454	0.576			-73.614
	-62.4459	0.542			-73.6059
	-62.4379	0.592			-73.5979
	-62.4326	0.588			-73.5926
	-62.4273	0.522			-73.5873
	-62.4219	0.572			-73.5819
	-62.4179	0.608			-73.5779
	-62.4139	0.656			-73.5739
	-62.4099	0.686			-73.5699
	-62.4059	0.762			-73.5659
	-62.4019	0.81			-73.5619
	-62.3979	0.81			-73.5579
	-62.3939	0.83			-73.5539
	-62.3899	0.782			-73.5499
	-62.382	0.746			-73.542
	-62.374	0.658			-73.534
	-62.3687	0.544			-73.5287
	-62.3634	0.452			-73.5234
	-62.358	0.406			-73.518
	-62.3527	0.338			-73.5127
	-62.3474	0.262			-73.5074
	-62.3421	0.222			-73.5021
	-62.3381	0.2			-73.4981
	-62.3341	0.178			-73.4941
	-62.3301	0.154			-73.4901
	-62.3261	0.146			-73.4861
	-62.3208	0.144			-73.4808
	-62.3155	0.136			-73.4755
	-62.3101	0.136			-73.4701
	-62.3048	0.138			-73.4648
	-62.2995	0.136			-73.4595
	-62.2942	0.134			-73.4542
	-62.2888	0.134			-73.4488
	-62.2835	0.134			-73.4435
	-62.2781	0.13			-73.4381
	-62.2741	0.124			-73.4341
	-62.2701	0.12			-73.4301
	-62.2661	0.108			-73.4261
	-62.2621	0.108			-73.4221
	-62.2541	0.104			-73.4141
	-62.2461	0.094			-73.4061
	-62.242	0.096			-73.402
	-62.2379	0.128			-73.3979
	-62.2338	0.124			-73.3938
	-62.2297	0.11			-73.3897
	-62.2244	0.132			-73.3844
	-62.2191	0.176			-73.3791
	-62.2137	0.19			-73.3737
	-62.2098	0.186			-73.3698
	-62.2059	0.216			-73.3659
	-62.202	0.24			-73.362
	-62.1981	0.26			-73.3581
	-62.1901	0.272			-73.3501
	-62.1821	0.302			-73.3421
	-62.1768	0.322			-73.3368
	-62.1715	0.322			-73.3315
	-62.1661	0.358			-73.3261
	-62.1621	0.358			-73.3221
	-62.1581	0.378			-73.3181
	-62.1542	0.396			-73.3142
	-62.1502	0.418			-73.3102
	-62.1462	0.444			-73.3062
	-62.1422	0.454			-73.3022
	-62.1382	0.522			-73.2982
	-62.1342	0.526			-73.2942
	-62.1262	0.556			-73.2862
	-62.1182	0.604			-73.2782
	-62.1129	0.65			-73.2729
	-62.1076	0.64			-73.2676
	-62.1023	0.606			-73.2623
	-62.0969	0.638			-73.2569
	-62.0916	0.626			-73.2516
	-62.0862	0.598			-73.2462
	-62.0822	0.676			-73.2422
	-62.0782	0.818			-73.2382
	-62.0742	0.924			-73.2342
	-62.0702	0.87			-73.2302
	-62.0649	0.794			-73.2249
	-62.0596	0.838			-73.2196
	-62.0542	0.866			-73.2142
	-62.0489	0.818			-73.2089
	-62.0436	0.644			-73.2036
	-62.0383	0.534			-73.1983
	-62.0329	0.46			-73.1929
	-62.0276	0.352			-73.1876
	-62.0223	0.276			-73.1823
	-62.0183	0.21			-73.1783
	-62.0143	0.17			-73.1743
	-62.0103	0.138			-73.1703
	-62.0063	0.124			-73.1663
	-61.9983	0.124			-73.1583
	-61.9903	0.114			-73.1503
	-61.9863	0.12			-73.1463
	-61.9822	0.142			-73.1422
	-61.9782	0.152			-73.1382
	-61.9741	0.152			-73.1341
	-61.9688	0.158			-73.1288
	-61.9634	0.166			-73.1234
	-61.9581	0.156			-73.1181
	-61.9541	0.142			-73.1141
	-61.9502	0.132			-73.1102
	-61.9463	0.12			-73.1063
	-61.9424	0.104			-73.1024
	-61.9344	0.096			-73.0944
	-61.9264	0.096			-73.0864
	-61.9211	0.09			-73.0811
	-61.9157	0.096			-73.0757
	-61.9104	0.132			-73.0704
	-61.9064	0.14			-73.0664
	-61.9024	0.152			-73.0624
	-61.8984	0.182			-73.0584
	-61.8944	0.212			-73.0544
	-61.8891	0.224			-73.0491
	-61.8837	0.232			-73.0437
	-61.8784	0.278			-73.0384
	-61.8731	0.278			-73.0331
	-61.8678	0.286			-73.0278
	-61.8624	0.294			-73.0224
	-61.857	0.316			-73.017
	-61.8515	0.338			-73.0115
	-61.846	0.348			-73.006
	-61.8408	0.408			-73.0008
	-61.8356	0.416			-72.9956
	-61.8304	0.436			-72.9904
	-61.8265	0.448			-72.9865
	-61.8225	0.482			-72.9825
	-61.8185	0.494			-72.9785
	-61.8145	0.472			-72.9745
	-61.809	0.498			-72.969
	-61.8036	0.496			-72.9636
	-61.7981	0.5			-72.9581
	-61.7929	0.502			-72.9529
	-61.7877	0.552			-72.9477
	-61.7826	0.572			-72.9426
	-61.7772	0.544			-72.9372
	-61.7718	0.498			-72.9318
	-61.7664	0.484			-72.9264
	-61.7624	0.478			-72.9224
	-61.7584	0.422			-72.9184
	-61.7545	0.348			-72.9145
	-61.7505	0.3			-72.9105
	-61.7441	0.256			-72.9041
	-61.7377	0.21			-72.8977
	-61.7312	0.174			-72.8912
	-61.727	0.152			-72.887
	-61.7228	0.134			-72.8828
	-61.7185	0.124			-72.8785
	-61.7132	0.126			-72.8732
	-61.7079	0.126			-72.8679
	-61.7026	0.13			-72.8626
	-61.6986	0.136			-72.8586
	-61.6946	0.142			-72.8546
	-61.6906	0.142			-72.8506
	-61.6866	0.14			-72.8466
	-61.6786	0.134			-72.8386
	-61.6705	0.13			-72.8305
	-61.6666	0.118			-72.8266
	-61.6626	0.108			-72.8226
	-61.6586	0.096			-72.8186
	-61.6546	0.108			-72.8146
	-61.6493	0.126			-72.8093
	-61.644	0.122			-72.804
	-61.6386	0.116			-72.7986
	-61.6346	0.154			-72.7946
	-61.6306	0.194			-72.7906
	-61.6266	0.21			-72.7866
	-61.6226	0.224			-72.7826
	-61.6144	0.268			-72.7744
	-61.6063	0.286			-72.7663
	-61.601	0.29			-72.761
	-61.5957	0.318			-72.7557
	-61.5904	0.336			-72.7504
	-61.5864	0.348			-72.7464
	-61.5825	0.354			-72.7425
	-61.5785	0.4			-72.7385
	-61.5745	0.416			-72.7345
	-61.5713	0.428			-72.7313
	-61.5681	0.576			-72.7281
	-61.5649	0.712			-72.7249
	-61.5618	0.822			-72.7218
	-61.5586	0.788			-72.7186
	-61.5427	0.798			-72.7027
	-61.5373	0.858			-72.6973
	-61.532	0.838			-72.692
	-61.5267	0.882			-72.6867
	-61.5213	0.768			-72.6813
	-61.5159	0.676			-72.6759
	-61.5106	0.616			-72.6706
	-61.5066	0.648			-72.6666
	-61.5027	0.612			-72.6627
	-61.4987	0.52			-72.6587
	-61.4948	0.456			-72.6548
	-61.4894	0.416			-72.6494
	-61.4841	0.39			-72.6441
	-61.4787	0.36			-72.6387
	-61.4734	0.312			-72.6334
	-61.4681	0.266			-72.6281
	-61.4627	0.234			-72.6227
	-61.4574	0.208			-72.6174
	-61.452	0.192			-72.612
	-61.4466	0.17			-72.6066
	-61.4427	0.15			-72.6027
	-61.4387	0.148			-72.5987
	-61.4347	0.148			-72.5947
	-61.4307	0.144			-72.5907
	-61.4228	0.138			-72.5828
	-61.4148	0.138			-72.5748
	-61.4108	0.138			-72.5708
	-61.4068	0.142			-72.5668
	-61.4028	0.136			-72.5628
	-61.3988	0.124			-72.5588
	-61.3933	0.116			-72.5533
	-61.3879	0.116			-72.5479
	-61.3824	0.11			-72.5424
	-61.3785	0.098			-72.5385
	-61.3746	0.086			-72.5346
	-61.3707	0.088			-72.5307
	-61.3668	0.088			-72.5268
	-61.3588	0.088			-72.5188
	-61.3508	0.112			-72.5108
	-61.3455	0.124			-72.5055
	-61.3402	0.132			-72.5002
	-61.3348	0.132			-72.4948
	-61.3307	0.168			-72.4907
	-61.3266	0.192			-72.4866
	-61.3225	0.202			-72.4825
	-61.3184	0.212			-72.4784
	-61.3145	0.22			-72.4745
	-61.3107	0.23			-72.4707
	-61.3068	0.238			-72.4668
	-61.3029	0.278			-72.4629
	-61.2949	0.272			-72.4549
	-61.2869	0.27			-72.4469
	-61.2815	0.296			-72.4415
	-61.2762	0.342			-72.4362
	-61.2709	0.352			-72.4309
	-61.2655	0.334			-72.4255
	-61.2602	0.386			-72.4202
	-61.2549	0.412			-72.4149
	-61.2509	0.406			-72.4109
	-61.2469	0.416			-72.4069
	-61.243	0.458			-72.403
	-61.239	0.486			-72.399
	-61.2336	0.474			-72.3936
	-61.2283	0.528			-72.3883
	-61.223	0.55			-72.383
	-61.2176	0.558			-72.3776
	-61.2123	0.584			-72.3723
	-61.2069	0.616			-72.3669
	-61.2016	0.62			-72.3616
	-61.1963	0.596			-72.3563
	-61.191	0.654			-72.351
	-61.187	0.65			-72.347
	-61.183	0.614			-72.343
	-61.179	0.532			-72.339
	-61.175	0.48			-72.335
	-61.167	0.448			-72.327
	-61.159	0.4			-72.319
	-61.155	0.336			-72.315
	-61.151	0.274			-72.311
	-61.147	0.236			-72.307
	-61.143	0.2			-72.303
	-61.1376	0.176			-72.2976
	-61.1322	0.158			-72.2922
	-61.1267	0.15			-72.2867
	-61.1228	0.144			-72.2828
	-61.1189	0.136			-72.2789
	-61.1149	0.13			-72.2749
	-61.111	0.136			-72.271
	-61.103	0.14			-72.263
	-61.095	0.13			-72.255
	-61.0897	0.126			-72.2497
	-61.0844	0.128			-72.2444
	-61.079	0.124			-72.239
	-61.075	0.118			-72.235
	-61.071	0.112			-72.231
	-61.067	0.108			-72.227
	-61.063	0.108			-72.223
	-61.059	0.108			-72.219
	-61.055	0.138			-72.215
	-61.051	0.14			-72.211
	-61.047	0.138			-72.207
	-61.039	0.136			-72.199
	-61.031	0.168			-72.191
	-61.0257	0.188			-72.1857
	-61.0204	0.196			-72.1804
	-61.0151	0.268			-72.1751
	-61.0097	0.3			-72.1697
	-61.0044	0.352			-72.1644
	-60.9991	0.342			-72.1591
	-60.9951	0.366			-72.1551
	-60.9911	0.4			-72.1511
	-60.9871	0.41			-72.1471
	-60.9831	0.432			-72.1431
	-60.9777	0.372			-72.1377
	-60.9724	0.348			-72.1324
	-60.967	0.35			-72.127
	-60.9617	0.382			-72.1217
	-60.9564	0.366			-72.1164
	-60.9511	0.314			-72.1111
	-60.9458	0.378			-72.1058
	-60.9405	0.414			-72.1005
	-60.9351	0.428			-72.0951
	-60.9311	0.438			-72.0911
	-60.9271	0.526			-72.0871
	-60.9231	0.58			-72.0831
	-60.9191	0.568			-72.0791
	-60.9138	0.62			-72.0738
	-60.9085	0.632			-72.0685
	-60.9031	0.63			-72.0631
	-60.8977	0.616			-72.0577
	-60.8922	0.644			-72.0522
	-60.8868	0.622			-72.0468
	-60.8815	0.562			-72.0415
	-60.8763	0.488			-72.0363
	-60.8711	0.448			-72.0311
	-60.8679	0.414			-72.0279
	-60.8647	0.376			-72.0247
	-60.8615	0.318			-72.0215
	-60.8583	0.268			-72.0183
	-60.8551	0.244			-72.0151
	-60.8391	0.21			-71.9991
	-60.8351	0.178			-71.9951
	-60.8311	0.16			-71.9911
	-60.8271	0.154			-71.9871
	-60.8231	0.136			-71.9831
	-60.8178	0.124			-71.9778
	-60.8125	0.132			-71.9725
	-60.8072	0.132			-71.9672
	-60.8032	0.124			-71.9632
	-60.7992	0.132			-71.9592
	-60.7952	0.142			-71.9552
	-60.7912	0.136			-71.9512
	-60.7832	0.126			-71.9432
	-60.7752	0.13			-71.9352
	-60.7699	0.126			-71.9299
	-60.7645	0.114			-71.9245
	-60.7592	0.102			-71.9192
	-60.7539	0.114			-71.9139
	-60.7486	0.13			-71.9086
	-60.7434	0.118			-71.9034
	-60.7393	0.116			-71.8993
	-60.7353	0.138			-71.8953
	-60.7313	0.164			-71.8913
	-60.7273	0.192			-71.8873
	-60.722	0.198			-71.882
	-60.7167	0.226			-71.8767
	-60.7114	0.252			-71.8714
	-60.706	0.284			-71.866
	-60.7006	0.294			-71.8606
	-60.6953	0.304			-71.8553
	-60.6899	0.328			-71.8499
	-60.6845	0.336			-71.8445
	-60.679	0.366			-71.839
	-60.6751	0.364			-71.8351
	-60.6712	0.368			-71.8312
	-60.6673	0.4			-71.8273
	-60.6633	0.436			-71.8233
	-60.658	0.47			-71.818
	-60.6526	0.466			-71.8126
	-60.6473	0.528			-71.8073
	-60.642	0.57			-71.802
	-60.6367	0.58			-71.7967
	-60.6313	0.606			-71.7913
	-60.626	0.65			-71.786
	-60.6207	0.67			-71.7807
	-60.6154	0.68			-71.7754
	-60.6114	0.864			-71.7714
	-60.6074	0.964			-71.7674
	-60.6034	1.008			-71.7634
	-60.5994	0.888			-71.7594
	-60.5914	0.894			-71.7514
	-60.5834	0.906			-71.7434
	-60.5794	0.878			-71.7394
	-60.5754	0.774			-71.7354
	-60.5714	0.604			-71.7314
	-60.5674	0.498			-71.7274
	-60.5619	0.404			-71.7219
	-60.5565	0.326			-71.7165
	-60.551	0.24			-71.711
	-60.5471	0.174			-71.7071
	-60.5432	0.148			-71.7032
	-60.5393	0.128			-71.6993
	-60.5354	0.108			-71.6954
	-60.5274	0.104			-71.6874
	-60.5194	0.114			-71.6794
	-60.5141	0.132			-71.6741
	-60.5088	0.138			-71.6688
	-60.5034	0.146			-71.6634
	-60.4994	0.158			-71.6594
	-60.4954	0.168			-71.6554
	-60.4914	0.174			-71.6514
	-60.4874	0.162			-71.6474
	-60.4834	0.146			-71.6434
	-60.4794	0.138			-71.6394
	-60.4755	0.12			-71.6355
	-60.4715	0.094			-71.6315
	-60.4633	0.084			-71.6233
	-60.4551	0.1			-71.6151
	-60.4499	0.094			-71.6099
	-60.4447	0.082			-71.6047
	-60.4395	0.098			-71.5995
	-60.4342	0.152			-71.5942
	-60.4289	0.16			-71.5889
	-60.4236	0.168			-71.5836
	-60.4196	0.212			-71.5796
	-60.4156	0.258			-71.5756
	-60.4116	0.268			-71.5716
	-60.4076	0.264			-71.5676
	-60.4023	0.318			-71.5623
	-60.3969	0.318			-71.5569
	-60.3916	0.308			-71.5516
	-60.3863	0.308			-71.5463
	-60.3809	0.324			-71.5409
	-60.3756	0.336			-71.5356
	-60.3703	0.344			-71.5303
	-60.365	0.394			-71.525
	-60.3597	0.396			-71.5197
	-60.3557	0.428			-71.5157
	-60.3517	0.466			-71.5117
	-60.3477	0.498			-71.5077
	-60.3437	0.51			-71.5037
	-60.3357	0.51			-71.4957
	-60.3277	0.554			-71.4877
	-60.3237	0.528			-71.4837
	-60.3196	0.518			-71.4796
	-60.3156	0.544			-71.4756
	-60.3116	0.556			-71.4716
	-60.3062	0.554			-71.4662
	-60.3009	0.534			-71.4609
	-60.2955	0.482			-71.4555
	-60.2916	0.442			-71.4516
	-60.2876	0.44			-71.4476
	-60.2836	0.412			-71.4436
	-60.2796	0.326			-71.4396
	-60.2717	0.276			-71.4317
	-60.2637	0.248			-71.4237
	-60.2584	0.212			-71.4184
	-60.2531	0.174			-71.4131
	-60.2477	0.146			-71.4077
	-60.2437	0.132			-71.4037
	-60.2397	0.122			-71.3997
	-60.2357	0.118			-71.3957
	-60.2317	0.114			-71.3917
	-60.2277	0.116			-71.3877
	-60.2237	0.124			-71.3837
	-60.2197	0.132			-71.3797
	-60.2157	0.132			-71.3757
	-60.2077	0.134			-71.3677
	-60.1998	0.136			-71.3598
	-60.1945	0.124			-71.3545
	-60.1891	0.118			-71.3491
	-60.1838	0.108			-71.3438
	-60.1785	0.096			-71.3385
	-60.1731	0.086			-71.3331
	-60.1678	0.074			-71.3278
	-60.1638	0.07			-71.3238
	-60.1598	0.07			-71.3198
	-60.1558	0.072			-71.3158
	-60.1518	0.072			-71.3118
	-60.1465	0.106			-71.3065
	-60.1411	0.124			-71.3011
	-60.1358	0.128			-71.2958
	-60.1305	0.132			-71.2905
	-60.1251	0.164			-71.2851
	-60.1198	0.178			-71.2798
	-60.1145	0.18			-71.2745
	-60.1092	0.192			-71.2692
	-60.1038	0.202			-71.2638
	-60.0999	0.206			-71.2599
	-60.0959	0.206			-71.2559
	-60.0919	0.252			-71.2519
	-60.0879	0.268			-71.2479
	-60.0825	0.282			-71.2425
	-60.0772	0.306			-71.2372
	-60.0718	0.346			-71.2318
	-60.0664	0.368			-71.2264
	-60.061	0.396			-71.221
	-60.0555	0.526			-71.2155
	-60.0503	0.558			-71.2103
	-60.0451	0.6			-71.2051
	-60.0399	0.54			-71.1999
	-60.0367	0.546			-71.1967
	-60.0335	0.57			-71.1935
	-60.0303	0.578			-71.1903
	-60.0271	0.568			-71.1871
	-60.0238	0.462			-71.1838
	-60.0079	0.452			-71.1679
	-60.0039	0.468			-71.1639
	-59.9999	0.48			-71.1599
	-59.9959	0.448			-71.1559
	-59.9919	0.402			-71.1519
	-59.9865	0.468			-71.1465
	-59.9811	0.47			-71.1411
	-59.9757	0.454			-71.1357
	-59.9725	0.398			-71.1325
	-59.9694	0.38			-71.1294
	-59.9662	0.37			-71.1262
	-59.963	0.344			-71.123
	-59.9598	0.294			-71.1198
	-59.944	0.258			-71.104
	-59.9386	0.238			-71.0986
	-59.9333	0.212			-71.0933
	-59.928	0.194			-71.088
	-59.9226	0.178			-71.0826
	-59.9173	0.172			-71.0773
	-59.9119	0.156			-71.0719
	-59.9087	0.148			-71.0687
	-59.9055	0.146			-71.0655
	-59.9023	0.138			-71.0623
	-59.8991	0.126			-71.0591
	-59.8959	0.12			-71.0559
	-59.8877	0.118			-71.0477
	-59.8795	0.112			-71.0395
	-59.8743	0.106			-71.0343
	-59.8692	0.104			-71.0292
	-59.864	0.106			-71.024
	-59.8586	0.124			-71.0186
	-59.8532	0.152			-71.0132
	-59.8479	0.152			-71.0079
	-59.8439	0.148			-71.0039
	-59.8399	0.166			-70.9999
	-59.836	0.198			-70.996
	-59.832	0.212			-70.992
	-59.8266	0.214			-70.9866
	-59.8212	0.228			-70.9812
	-59.8158	0.226			-70.9758
	-59.8105	0.246			-70.9705
[truncated: 1,046,576+ more rows]
