# Supplementary material for: Testing and validation of reciprocating positive displacement pump for benchtop pulsating flow model of cerebrospinal fluid production and other physiologic systems
Source: PLoS One. 2022 May 12;17(5):e0262372. doi: 10.1371/journal.pone.0262372 (PMC9098063; doi:10.1371/journal.pone.0262372)
Supplement: S1 File — (ZIP) [file pone.0262372.s001.zip › Flow Waveforms/20BPM 01systolic 03mlmin.xlsx]

## Sheet: Test2Exp1 SF06
				-3.2
				-3.2
				-3.2
				-3.2
				-3.2
				-3.2
				-3.2
				-3.2
				-3.2
				-3.2
				-3.2
				-3.2
				-3.2
				-3.2
				-3.2
				-3.2
	-38.5467	-0.002		-41.7467
	-38.5413	-0.002		-41.7413
	-38.536	0.012		-41.736
	-38.5307	0.026		-41.7307
	-38.5254	0.016		-41.7254
	-38.5201	0.008		-41.7201
	-38.5149	0.012		-41.7149
	-38.5096	0.006		-41.7096
	-38.5043	-0.006		-41.7043
	-38.499	-0.012		-41.699
	-38.4936	-0.012		-41.6936
	-38.4883	-0.014		-41.6883
	-38.4842	-0.014		-41.6842
	-38.4802	-0.008		-41.6802
	-38.4761	0		-41.6761
	-38.4721	0.004		-41.6721
	-38.4667	0.016		-41.6667
	-38.4613	0.018		-41.6613
	-38.4559	0.016		-41.6559
	-38.4506	0.014		-41.6506
	-38.4453	0.01		-41.6453
	-38.44	0.002		-41.64
	-38.4347	-0.006		-41.6347
	-38.4293	-0.008		-41.6293
	-38.424	-0.014		-41.624
	-38.42	-0.02		-41.62
	-38.4161	-0.014		-41.6161
	-38.4122	-0.006		-41.6122
	-38.4082	-0.002		-41.6082
	-38.4029	0.006		-41.6029
	-38.3975	0.014		-41.5975
	-38.3922	0.02		-41.5922
	-38.3869	0.016		-41.5869
	-38.3816	0.016		-41.5816
	-38.3763	0.012		-41.5763
	-38.371	0.006		-41.571
	-38.3657	-0.006		-41.5657
	-38.3604	-0.012		-41.5604
	-38.3551	-0.014		-41.5551
	-38.3498	-0.018		-41.5498
	-38.3445	-0.018		-41.5445
	-38.3391	-0.012		-41.5391
	-38.3337	-0.004		-41.5337
	-38.3284	0		-41.5284
	-38.323	0.01		-41.523
	-38.3177	0.022		-41.5177
	-38.3124	0.024		-41.5124
	-38.3083	0.02		-41.5083
	-38.3043	0.02		-41.5043
	-38.3003	0.014		-41.5003
	-38.2963	0		-41.4963
	-38.2911	-0.01		-41.4911
	-38.2858	-0.012		-41.4858
	-38.2806	-0.02		-41.4806
	-38.2752	-0.028		-41.4752
	-38.2698	-0.024		-41.4698
	-38.2645	-0.01		-41.4645
	-38.2591	-0.002		-41.4591
	-38.2538	0.004		-41.4538
	-38.2484	0.016		-41.4484
	-38.2432	0.026		-41.4432
	-38.2379	0.028		-41.4379
	-38.2326	0.028		-41.4326
	-38.2286	0.02		-41.4286
	-38.2246	0.012		-41.4246
	-38.2206	-0.004		-41.4206
	-38.2166	-0.012		-41.4166
	-38.2113	-0.024		-41.4113
	-38.206	-0.026		-41.406
	-38.2006	-0.024		-41.4006
	-38.1953	-0.022		-41.3953
	-38.19	-0.012		-41.39
	-38.1846	-0.002		-41.3846
	-38.1793	0.018		-41.3793
	-38.174	0.022		-41.374
	-38.1686	0.022		-41.3686
	-38.1646	0.03		-41.3646
	-38.1606	0.03		-41.3606
	-38.1566	0.016		-41.3566
	-38.1526	-0.004		-41.3526
	-38.1473	-0.01		-41.3473
	-38.142	-0.008		-41.342
	-38.1367	-0.024		-41.3367
	-38.1313	-0.034		-41.3313
	-38.126	-0.02		-41.326
	-38.1206	-0.006		-41.3206
	-38.1153	-0.008		-41.3153
	-38.11	0		-41.31
	-38.1046	0.022		-41.3046
	-38.0991	0.028		-41.2991
	-38.0936	0.02		-41.2936
	-38.0882	0.022		-41.2882
	-38.0827	0.022		-41.2827
	-38.0772	0.008		-41.2772
	-38.0717	-0.002		-41.2717
	-38.0662	-0.01		-41.2662
	-38.0607	-0.014		-41.2607
	-38.0567	-0.022		-41.2567
	-38.0527	-0.024		-41.2527
	-38.0487	-0.018		-41.2487
	-38.0447	-0.01		-41.2447
	-38.0394	-0.002		-41.2394
	-38.0341	0.008		-41.2341
	-38.0288	0.014		-41.2288
	-38.0248	0.024		-41.2248
	-38.0208	0.026		-41.2208
	-38.0168	0.022		-41.2168
	-38.0128	0.014		-41.2128
	-38.0048	0.006		-41.2048
	-37.9967	-0.004		-41.1967
	-37.9928	-0.014		-41.1928
	-37.9888	-0.018		-41.1888
	-37.9848	-0.02		-41.1848
	-37.9808	-0.016		-41.1808
	-37.9755	-0.01		-41.1755
	-37.9702	-0.006		-41.1702
	-37.9648	0.002		-41.1648
	-37.9595	0.01		-41.1595
	-37.9542	0.022		-41.1542
	-37.9489	0.022		-41.1489
	-37.9435	0.016		-41.1435
	-37.9382	0.012		-41.1382
	-37.9328	0.006		-41.1328
	-37.9275	-0.002		-41.1275
	-37.9222	-0.008		-41.1222
	-37.9169	-0.014		-41.1169
	-37.9128	-0.014		-41.1128
	-37.9088	-0.01		-41.1088
	-37.9048	-0.006		-41.1048
	-37.9008	-0.008		-41.1008
	-37.8968	0		-41.0968
	-37.8928	0.016		-41.0928
	-37.8889	0.014		-41.0889
	-37.8849	0.008		-41.0849
	-37.8769	0.008		-41.0769
	-37.8689	0.014		-41.0689
	-37.8636	0.002		-41.0636
	-37.8583	-0.01		-41.0583
	-37.8529	-0.008		-41.0529
	-37.8476	-0.002		-41.0476
	-37.8423	-0.008		-41.0423
	-37.8369	-0.012		-41.0369
	-37.8329	-0.006		-41.0329
	-37.8289	0.002		-41.0289
	-37.8249	0.006		-41.0249
	-37.8208	0.006		-41.0208
	-37.8155	0.008		-41.0155
	-37.8102	0.012		-41.0102
	-37.8048	0.01		-41.0048
	-37.7995	0.004		-40.9995
	-37.7941	0		-40.9941
	-37.7888	0.002		-40.9888
	-37.7834	-0.004		-40.9834
	-37.778	-0.01		-40.978
	-37.7725	-0.01		-40.9725
	-37.7694	-0.008		-40.9694
	-37.7662	-0.002		-40.9662
	-37.7631	0		-40.9631
	-37.7599	0.002		-40.9599
	-37.7568	0.006		-40.9568
	-37.7488	0.012		-40.9488
	-37.7409	0.008		-40.9409
	-37.7355	0.006		-40.9355
	-37.7302	0.006		-40.9302
	-37.7248	0.006		-40.9248
	-37.7195	-0.004		-40.9195
	-37.7141	-0.012		-40.9141
	-37.7088	-0.006		-40.9088
	-37.7024	-0.004		-40.9024
	-37.696	-0.006		-40.896
	-37.6897	-0.004		-40.8897
	-37.6833	-0.002		-40.8833
	-37.6769	0.006		-40.8769
	-37.6737	0.008		-40.8737
	-37.6705	0.008		-40.8705
	-37.6673	0.004		-40.8673
	-37.6641	0.002		-40.8641
	-37.661	0.004		-40.861
	-37.6556	0		-40.8556
	-37.6502	-0.002		-40.8502
	-37.6449	-0.004		-40.8449
	-37.6409	-0.002		-40.8409
	-37.6369	-0.002		-40.8369
	-37.6329	-0.002		-40.8329
	-37.6289	0		-40.8289
	-37.621	0.004		-40.821
	-37.6131	0.002		-40.8131
	-37.6078	0.002		-40.8078
	-37.6024	0.002		-40.8024
	-37.597	0		-40.797
	-37.5916	-0.002		-40.7916
	-37.5863	0		-40.7863
	-37.5809	0.004		-40.7809
	-37.5769	-0.002		-40.7769
	-37.5729	-0.004		-40.7729
	-37.5689	0.004		-40.7689
	-37.5648	0.004		-40.7648
	-37.5594	0.002		-40.7594
	-37.554	-0.002		-40.754
	-37.5486	0.002		-40.7486
	-37.5434	0.002		-40.7434
	-37.5382	0		-40.7382
	-37.5331	0.002		-40.7331
	-37.5278	-0.002		-40.7278
	-37.5225	0		-40.7225
	-37.5172	0.002		-40.7172
	-37.5132	-0.002		-40.7132
	-37.5091	-0.002		-40.7091
	-37.5051	-0.002		-40.7051
	-37.5011	0		-40.7011
	-37.4958	-0.002		-40.6958
	-37.4905	0		-40.6905
	-37.4852	0.004		-40.6852
	-37.4798	-0.002		-40.6798
	-37.4745	0.002		-40.6745
	-37.4692	0.002		-40.6692
	-37.4638	0.004		-40.6638
	-37.4585	0.004		-40.6585
	-37.4532	0		-40.6532
	-37.4492	-0.002		-40.6492
	-37.4452	-0.002		-40.6452
	-37.4412	0.002		-40.6412
	-37.4372	-0.002		-40.6372
	-37.4292	-0.004		-40.6292
	-37.4212	0.002		-40.6212
	-37.4172	0.004		-40.6172
	-37.4132	0.002		-40.6132
	-37.4092	0.002		-40.6092
	-37.4052	0.002		-40.6052
	-37.3999	0		-40.5999
	-37.3946	0.002		-40.5946
	-37.3893	0.002		-40.5893
	-37.384	-0.006		-40.584
	-37.3786	-0.008		-40.5786
	-37.3733	0.004		-40.5733
	-37.368	0.006		-40.568
	-37.3627	-0.004		-40.5627
	-37.3573	-0.002		-40.5573
	-37.352	0.006		-40.552
	-37.3466	0.01		-40.5466
	-37.3413	0.004		-40.5413
	-37.3373	0.002		-40.5373
	-37.3333	0.004		-40.5333
	-37.3293	0.004		-40.5293
	-37.3253	-0.002		-40.5253
	-37.32	-0.006		-40.52
	-37.3147	-0.006		-40.5147
	-37.3094	0		-40.5094
	-37.304	-0.002		-40.504
	-37.2987	-0.006		-40.4987
	-37.2933	-0.004		-40.4933
	-37.288	0.002		-40.488
	-37.2827	0.008		-40.4827
	-37.2774	0.006		-40.4774
	-37.2721	0.004		-40.4721
	-37.2667	0.008		-40.4667
	-37.2614	0.008		-40.4614
	-37.2574	-0.002		-40.4574
	-37.2534	-0.002		-40.4534
	-37.2494	0.004		-40.4494
	-37.2454	0.002		-40.4454
	-37.2401	-0.008		-40.4401
	-37.2347	-0.006		-40.4347
	-37.2294	-0.002		-40.4294
	-37.224	-0.004		-40.424
	-37.2187	-0.002		-40.4187
	-37.2134	0.004		-40.4134
	-37.2081	0.006		-40.4081
	-37.2028	0.006		-40.4028
	-37.1975	0.01		-40.3975
	-37.1935	0.006		-40.3935
	-37.1895	0.006		-40.3895
	-37.1855	0.004		-40.3855
	-37.1815	0.002		-40.3815
	-37.1734	-0.004		-40.3734
	-37.1654	-0.006		-40.3654
	-37.1614	-0.006		-40.3614
	-37.1575	-0.01		-40.3575
	-37.1535	-0.008		-40.3535
	-37.1495	-0.002		-40.3495
	-37.1441	0.002		-40.3441
	-37.1388	0.008		-40.3388
	-37.1334	0.012		-40.3334
	-37.1294	0.008		-40.3294
	-37.1254	0.01		-40.3254
	-37.1214	0.01		-40.3214
	-37.1174	0.006		-40.3174
	-37.1094	-0.002		-40.3094
	-37.1014	-0.002		-40.3014
	-37.0961	-0.006		-40.2961
	-37.0908	-0.01		-40.2908
	-37.0855	-0.01		-40.2855
	-37.0815	-0.008		-40.2815
	-37.0775	-0.004		-40.2775
	-37.0735	0.002		-40.2735
	-37.0695	0.006		-40.2695
	-37.0642	0.006		-40.2642
	-37.0589	0.01		-40.2589
	-37.0536	0.014		-40.2536
	-37.0483	0.01		-40.2483
	-37.0429	0.004		-40.2429
	-37.0376	0.002		-40.2376
	-37.0323	-0.004		-40.2323
	-37.027	-0.008		-40.227
	-37.0216	-0.008		-40.2216
	-37.0163	-0.01		-40.2163
	-37.011	-0.01		-40.211
	-37.0057	-0.004		-40.2057
	-37.0017	0.004		-40.2017
	-36.9976	0.004		-40.1976
	-36.9936	0.006		-40.1936
	-36.9896	0.01		-40.1896
	-36.9843	0.01		-40.1843
	-36.979	0.006		-40.179
	-36.9737	0.006		-40.1737
	-36.9683	0.002		-40.1683
	-36.963	-0.002		-40.163
	-36.9576	-0.002		-40.1576
	-36.9523	-0.008		-40.1523
	-36.947	-0.008		-40.147
	-36.9417	-0.004		-40.1417
	-36.9377	-0.002		-40.1377
	-36.9337	-0.004		-40.1337
	-36.9297	-0.002		-40.1297
	-36.9257	0.006		-40.1257
	-36.9177	0.008		-40.1177
	-36.9097	0.004		-40.1097
	-36.9057	0.006		-40.1057
	-36.9017	0.01		-40.1017
	-36.8977	0.006		-40.0977
	-36.8937	-0.002		-40.0937
	-36.8884	-0.002		-40.0884
	-36.8831	0.002		-40.0831
	-36.8777	-0.002		-40.0777
	-36.8737	-0.008		-40.0737
	-36.8697	-0.006		-40.0697
	-36.8657	0		-40.0657
	-36.8618	0		-40.0618
	-36.8537	-0.004		-40.0537
	-36.8457	0		-40.0457
	-36.8404	0.006		-40.0404
	-36.8351	0.006		-40.0351
	-36.8298	0.004		-40.0298
	-36.8258	0.004		-40.0258
	-36.8218	0.004		-40.0218
	-36.8178	0.004		-40.0178
	-36.8137	-0.002		-40.0137
	-36.8084	-0.004		-40.0084
	-36.803	-0.002		-40.003
	-36.7976	0.004		-39.9976
	-36.7922	-0.002		-39.9922
	-36.7868	-0.004		-39.9868
	-36.7814	-0.002		-39.9814
	-36.7761	0.002		-39.9761
	-36.7708	0.002		-39.9708
	-36.7654	0.002		-39.9654
	-36.7601	0.002		-39.9601
	-36.7548	0		-39.9548
	-36.7495	0.004		-39.9495
	-36.7464	0.004		-39.9464
	-36.7432	0.002		-39.9432
	-36.74	0.004		-39.94
	-36.7369	0.008		-39.9369
	-36.7337	0.004		-39.9337
	-36.7258	-0.002		-39.9258
	-36.7179	-0.002		-39.9179
	-36.7125	-0.002		-39.9125
	-36.7072	-0.006		-39.9072
	-36.7019	-0.006		-39.9019
	-36.6966	-0.008		-39.8966
	-36.6912	-0.008		-39.8912
	-36.6859	-0.002		-39.8859
	-36.6819	0.004		-39.8819
	-36.6779	0.006		-39.8779
	-36.6739	0.006		-39.8739
	-36.6699	0.016		-39.8699
	-36.6646	0.012		-39.8646
	-36.6593	0.004		-39.8593
	-36.654	0.002		-39.854
	-36.6486	0.004		-39.8486
	-36.6433	-0.006		-39.8433
	-36.638	-0.012		-39.838
	-36.6326	-0.012		-39.8326
	-36.6273	-0.01		-39.8273
	-36.622	-0.008		-39.822
	-36.618	-0.004		-39.818
	-36.614	0.002		-39.814
	-36.61	0.006		-39.81
	-36.606	0.012		-39.806
	-36.5979	0.016		-39.7979
	-36.5899	0.014		-39.7899
	-36.5859	0.008		-39.7859
	-36.5819	0.006		-39.7819
	-36.5779	0.004		-39.7779
	-36.5739	-0.004		-39.7739
	-36.5685	-0.012		-39.7685
	-36.5632	-0.014		-39.7632
	-36.5578	-0.01		-39.7578
	-36.5525	-0.012		-39.7525
	-36.5473	-0.008		-39.7473
	-36.542	-0.002		-39.742
	-36.5367	0.002		-39.7367
	-36.5313	0.01		-39.7313
	-36.526	0.016		-39.726
	-36.5207	0.018		-39.7207
	-36.5153	0.014		-39.7153
	-36.51	0.012		-39.71
	-36.5046	0.008		-39.7046
	-36.4993	-0.002		-39.6993
	-36.494	-0.008		-39.694
	-36.4908	-0.012		-39.6908
	-36.4876	-0.018		-39.6876
	-36.4844	-0.016		-39.6844
	-36.4812	-0.012		-39.6812
	-36.478	-0.01		-39.678
	-36.4683	-0.004		-39.6683
	-36.4586	0.01		-39.6586
	-36.4553	0.016		-39.6553
	-36.4521	0.018		-39.6521
	-36.4488	0.02		-39.6488
	-36.4456	0.02		-39.6456
	-36.4378	0.016		-39.6378
	-36.4301	0.008		-39.6301
	-36.4269	-0.002		-39.6269
	-36.4237	-0.014		-39.6237
	-36.4205	-0.018		-39.6205
	-36.4173	-0.018		-39.6173
	-36.4141	-0.02		-39.6141
	-36.4061	-0.016		-39.6061
	-36.398	-0.006		-39.598
	-36.3927	0.002		-39.5927
	-36.3873	0.004		-39.5873
	-36.382	0.016		-39.582
	-36.3767	0.024		-39.5767
	-36.3714	0.02		-39.5714
	-36.3661	0.018		-39.5661
	-36.3597	0.014		-39.5597
	-36.3533	0.004		-39.5533
	-36.3469	-0.002		-39.5469
	-36.3406	-0.008		-39.5406
	-36.3342	-0.014		-39.5342
	-36.3309	-0.02		-39.5309
	-36.3276	-0.014		-39.5276
	-36.3243	-0.012		-39.5243
	-36.321	-0.012		-39.521
	-36.3177	-0.002		-39.5177
	-36.3124	0.01		-39.5124
	-36.3071	0.014		-39.5071
	-36.3018	0.018		-39.5018
	-36.2978	0.018		-39.4978
	-36.2939	0.02		-39.4939
	-36.29	0.01		-39.49
	-36.286	0.004		-39.486
	-36.2781	-0.002		-39.4781
	-36.2702	-0.012		-39.4702
	-36.2649	-0.014		-39.4649
	-36.2596	-0.016		-39.4596
	-36.2542	-0.018		-39.4542
	-36.2502	-0.012		-39.4502
	-36.2462	-0.002		-39.4462
	-36.2422	0.01		-39.4422
	-36.2382	0.01		-39.4382
	-36.2329	0.014		-39.4329
	-36.2276	0.022		-39.4276
	-36.2222	0.024		-39.4222
	-36.2169	0.012		-39.4169
	-36.2116	0.002		-39.4116
	-36.2062	0		-39.4062
	-36.2009	-0.008		-39.4009
	-36.1955	-0.016		-39.3955
	-36.1902	-0.024		-39.3902
	-36.1848	-0.016		-39.3848
	-36.1793	-0.012		-39.3793
	-36.1738	-0.008		-39.3738
	-36.17	0.002		-39.37
	-36.1661	0.01		-39.3661
	-36.1622	0.018		-39.3622
	-36.1583	0.022		-39.3583
	-36.1529	0.018		-39.3529
	-36.1475	0.014		-39.3475
	-36.1421	0.008		-39.3421
	-36.1368	-0.002		-39.3368
	-36.1315	-0.01		-39.3315
	-36.1262	-0.012		-39.3262
	-36.1209	-0.012		-39.3209
	-36.1155	-0.02		-39.3155
	-36.1102	-0.014		-39.3102
	-36.1062	-0.006		-39.3062
	-36.1023	0.004		-39.3023
	-36.0983	0.008		-39.2983
	-36.0944	0.014		-39.2944
	-36.0864	0.016		-39.2864
	-36.0783	0.016		-39.2783
	-36.0743	0.012		-39.2743
	-36.0703	0.008		-39.2703
	-36.0663	-0.002		-39.2663
	-36.0623	-0.004		-39.2623
	-36.0569	-0.01		-39.2569
	-36.0514	-0.012		-39.2514
	-36.046	-0.012		-39.246
	-36.0421	-0.01		-39.2421
	-36.0382	-0.008		-39.2382
	-36.0342	0		-39.2342
	-36.0303	0.012		-39.2303
	-36.0224	0.008		-39.2224
	-36.0144	0.008		-39.2144
	-36.009	0.016		-39.209
	-36.0037	0.018		-39.2037
	-35.9983	0.006		-39.1983
	-35.9943	-0.002		-39.1943
	-35.9903	0		-39.1903
	-35.9863	-0.01		-39.1863
	-35.9823	-0.016		-39.1823
	-35.977	-0.012		-39.177
	-35.9717	-0.006		-39.1717
	-35.9664	-0.006		-39.1664
	-35.9611	-0.002		-39.1611
	-35.9558	0.008		-39.1558
	-35.9504	0.012		-39.1504
	-35.945	0.012		-39.145
	-35.9396	0.016		-39.1396
	-35.9342	0.012		-39.1342
	-35.9289	0.006		-39.1289
	-35.9236	0		-39.1236
	-35.9183	-0.002		-39.1183
	-35.9141	-0.01		-39.1141
	-35.9098	-0.014		-39.1098
	-35.9055	-0.01		-39.1055
	-35.9012	-0.01		-39.1012
	-35.8963	-0.008		-39.0963
	-35.8914	0.002		-39.0914
	-35.8865	0.01		-39.0865
	-35.8812	0.01		-39.0812
	-35.8758	0.012		-39.0758
	-35.8705	0.012		-39.0705
	-35.8651	0.012		-39.0651
	-35.8597	0.006		-39.0597
	-35.8543	0.004		-39.0543
	-35.8504	-0.004		-39.0504
	-35.8464	-0.008		-39.0464
	-35.8425	-0.01		-39.0425
	-35.8385	-0.012		-39.0385
	-35.8332	-0.012		-39.0332
	-35.8278	-0.006		-39.0278
	-35.8225	0		-39.0225
	-35.8171	0		-39.0171
	-35.8118	0.006		-39.0118
	-35.8064	0.01		-39.0064
	-35.8012	0.012		-39.0012
	-35.7959	0.01		-38.9959
	-35.7906	0.008		-38.9906
	-35.7853	0.01		-38.9853
	-35.78	0.006		-38.98
	-35.7747	-0.002		-38.9747
	-35.7693	-0.006		-38.9693
	-35.764	-0.014		-38.964
	-35.7586	-0.008		-38.9586
	-35.7533	-0.006		-38.9533
	-35.748	-0.008		-38.948
	-35.7426	-0.012		-38.9426
	-35.7385	0.002		-38.9385
	-35.7344	0.006		-38.9344
	-35.7303	0.002		-38.9303
	-35.7262	0.01		-38.9262
	-35.721	0.018		-38.921
	-35.7158	0.016		-38.9158
	-35.7106	0.004		-38.9106
	-35.7053	0.004		-38.9053
	-35.7	0.002		-38.9
	-35.6946	0		-38.8946
	-35.6892	-0.006		-38.8892
	-35.6837	-0.01		-38.8837
	-35.6783	-0.012		-38.8783
	-35.6743	-0.006		-38.8743
	-35.6704	-0.006		-38.8704
	-35.6665	-0.002		-38.8665
	-35.6625	0.002		-38.8625
	-35.6586	0.006		-38.8586
	-35.6546	0.008		-38.8546
	-35.6506	0.008		-38.8506
	-35.6466	0.008		-38.8466
	-35.6378	0.006		-38.8378
	-35.629	0.004		-38.829
	-35.6242	0.004		-38.8242
	-35.6194	-0.002		-38.8194
	-35.6147	-0.006		-38.8147
	-35.6093	-0.008		-38.8093
	-35.604	-0.004		-38.804
	-35.5986	-0.004		-38.7986
	-35.5954	-0.008		-38.7954
	-35.5922	-0.004		-38.7922
	-35.589	0.002		-38.789
	-35.5858	0.004		-38.7858
	-35.5826	0.006		-38.7826
	-35.5746	0.008		-38.7746
	-35.5667	0.008		-38.7667
	-35.5613	0.008		-38.7613
	-35.5558	0.006		-38.7558
	-35.5504	0.002		-38.7504
	-35.5452	-0.004		-38.7452
	-35.5399	-0.004		-38.7399
	-35.5346	-0.008		-38.7346
	-35.5307	-0.008		-38.7307
	-35.5267	-0.006		-38.7267
	-35.5227	-0.004		-38.7227
	-35.5187	-0.002		-38.7187
	-35.5107	-0.002		-38.7107
	-35.5027	0.006		-38.7027
	-35.4987	0.01		-38.6987
	-35.4947	0.006		-38.6947
	-35.4907	0.004		-38.6907
	-35.4867	0.008		-38.6867
	-35.4814	0.008		-38.6814
	-35.476	-0.004		-38.676
	-35.4707	-0.006		-38.6707
	-35.4675	-0.002		-38.6675
	-35.4643	-0.004		-38.6643
	-35.4612	-0.006		-38.6612
	-35.458	-0.002		-38.658
	-35.4548	0.002		-38.6548
	-35.4388	-0.002		-38.6388
	-35.4334	0		-38.6334
	-35.4279	0.006		-38.6279
	-35.4225	0.008		-38.6225
	-35.4185	-0.002		-38.6185
	-35.4145	0.006		-38.6145
	-35.4105	0.018		-38.6105
	-35.4065	0.028		-38.6065
	-35.4013	0.032		-38.6013
	-35.3961	0.02		-38.5961
	-35.3909	0.026		-38.5909
	-35.3856	0.036		-38.5856
	-35.3802	0.04		-38.5802
	-35.3749	0.04		-38.5749
	-35.3695	0.03		-38.5695
	-35.3641	0.032		-38.5641
	-35.3587	0.034		-38.5587
	-35.3534	0.036		-38.5534
	-35.3482	0.024		-38.5482
	-35.3429	0.02		-38.5429
	-35.3389	0.022		-38.5389
	-35.3349	0.022		-38.5349
	-35.331	0.018		-38.531
	-35.327	0.016		-38.527
	-35.3216	0.022		-38.5216
	-35.3163	0.024		-38.5163
	-35.311	0.03		-38.511
	-35.3056	0.028		-38.5056
	-35.3003	0.032		-38.5003
	-35.2949	0.04		-38.4949
	-35.2896	0.064		-38.4896
	-35.2843	0.092		-38.4843
	-35.279	0.118		-38.479
	-35.275	0.15		-38.475
	-35.271	0.216		-38.471
	-35.267	0.354		-38.467
	-35.263	0.618		-38.463
	-35.255	1.11		-38.455
	-35.247	1.906		-38.447
	-35.243	2.464		-38.443
	-35.239	2.264		-38.439
	-35.235	2.036		-38.435
	-35.231	1.964		-38.431
	-35.2257	1.762		-38.4257
	-35.2203	1.318		-38.4203
	-35.215	0.89		-38.415
	-35.211	0.54		-38.411
	-35.207	0.324		-38.407
	-35.203	0.196		-38.403
	-35.199	0.108		-38.399
	-35.191	0.044		-38.391
	-35.1831	0.006		-38.3831
	-35.1777	-0.002		-38.3777
	-35.1724	-0.002		-38.3724
	-35.167	0.01		-38.367
	-35.163	0.042		-38.363
	-35.159	0.078		-38.359
	-35.155	0.114		-38.355
	-35.151	0.142		-38.351
	-35.147	0.168		-38.347
	-35.143	0.18		-38.343
	-35.139	0.174		-38.339
	-35.135	0.17		-38.335
	-35.127	0.144		-38.327
	-35.1189	0.11		-38.3189
	-35.1136	0.088		-38.3136
	-35.1084	0.07		-38.3084
	-35.1031	0.05		-38.3031
	-35.0977	0.042		-38.2977
	-35.0924	0.04		-38.2924
	-35.0871	0.04		-38.2871
	-35.0831	0.044		-38.2831
	-35.0791	0.056		-38.2791
	-35.0751	0.062		-38.2751
	-35.0712	0.066		-38.2712
	-35.0658	0.078		-38.2658
	-35.0605	0.086		-38.2605
	-35.0551	0.086		-38.2551
	-35.0497	0.084		-38.2497
	-35.0442	0.086		-38.2442
	-35.0388	0.082		-38.2388
	-35.0334	0.066		-38.2334
	-35.0281	0.058		-38.2281
	-35.0228	0.058		-38.2228
	-35.0189	0.05		-38.2189
	-35.015	0.038		-38.215
	-35.0111	0.034		-38.2111
	-35.0072	0.036		-38.2072
	-35.0019	0.036		-38.2019
	-34.9966	0.034		-38.1966
	-34.9913	0.04		-38.1913
	-34.9859	0.046		-38.1859
	-34.9806	0.052		-38.1806
	-34.9752	0.056		-38.1752
	-34.9699	0.052		-38.1699
	-34.9646	0.054		-38.1646
	-34.9592	0.058		-38.1592
	-34.9552	0.052		-38.1552
	-34.9512	0.04		-38.1512
	-34.9473	0.038		-38.1473
	-34.9433	0.038		-38.1433
	-34.935	0.03		-38.135
	-34.9268	0.024		-38.1268
	-34.9228	0.026		-38.1228
	-34.9188	0.032		-38.1188
	-34.9148	0.034		-38.1148
	-34.9109	0.034		-38.1109
	-34.9056	0.036		-38.1056
	-34.9004	0.038		-38.1004
	-34.8952	0.04		-38.0952
	-34.8912	0.04		-38.0912
	-34.8872	0.036		-38.0872
	-34.8831	0.036		-38.0831
	-34.8791	0.036		-38.0791
	-34.8712	0.032		-38.0712
	-34.8633	0.026		-38.0633
	-34.8579	0.026		-38.0579
	-34.8526	0.028		-38.0526
	-34.8472	0.022		-38.0472
	-34.8419	0.022		-38.0419
	-34.8366	0.028		-38.0366
	-34.8313	0.026		-38.0313
	-34.8273	0.028		-38.0273
	-34.8234	0.034		-38.0234
	-34.8194	0.03		-38.0194
	-34.8154	0.028		-38.0154
	-34.8101	0.032		-38.0101
	-34.8047	0.028		-38.0047
	-34.7994	0.02		-37.9994
	-34.794	0.02		-37.994
	-34.7887	0.026		-37.9887
	-34.7833	0.018		-37.9833
	-34.7779	0.014		-37.9779
	-34.7725	0.02		-37.9725
	-34.7671	0.026		-37.9671
	-34.7632	0.024		-37.9632
	-34.7592	0.022		-37.9592
	-34.7553	0.026		-37.9553
	-34.7513	0.03		-37.9513
	-34.746	0.024		-37.946
	-34.7407	0.018		-37.9407
	-34.7354	0.018		-37.9354
	-34.7301	0.022		-37.9301
	-34.7247	0.016		-37.9247
	-34.7194	0.012		-37.9194
	-34.714	0.014		-37.914
	-34.7087	0.02		-37.9087
	-34.7034	0.018		-37.9034
	-34.6994	0.016		-37.8994
	-34.6954	0.02		-37.8954
	-34.6914	0.024		-37.8914
	-34.6874	0.02		-37.8874
	-34.6794	0.018		-37.8794
	-34.6714	0.022		-37.8714
	-34.6674	0.018		-37.8674
	-34.6634	0.016		-37.8634
	-34.6594	0.014		-37.8594
	-34.6554	0.018		-37.8554
	-34.6501	0.016		-37.8501
	-34.6448	0.014		-37.8448
	-34.6395	0.016		-37.8395
	-34.6342	0.014		-37.8342
	-34.6288	0.018		-37.8288
	-34.6235	0.016		-37.8235
	-34.6181	0.012		-37.8181
	-34.6126	0.014		-37.8126
	-34.6072	0.018		-37.8072
	-34.6019	0.014		-37.8019
	-34.5966	0.01		-37.7966
	-34.5913	0.014		-37.7913
	-34.5873	0.018		-37.7873
	-34.5833	0.01		-37.7833
	-34.5792	0.01		-37.7792
	-34.5752	0.018		-37.7752
	-34.5713	0.018		-37.7713
	-34.5673	0.01		-37.7673
	-34.5634	0.012		-37.7634
	-34.5594	0.018		-37.7594
	-34.5493	0.014		-37.7493
	-34.5392	0.012		-37.7392
	-34.5363	0.018		-37.7363
	-34.5334	0.016		-37.7334
	-34.5304	0.01		-37.7304
	-34.5275	0.012		-37.7275
	-34.5195	0.008		-37.7195
	-34.5115	0.008		-37.7115
	-34.5083	0.012		-37.7083
	-34.5052	0.01		-37.7052
	-34.502	0.004		-37.702
	-34.4988	0.01		-37.6988
	-34.4956	0.016		-37.6956
	-34.4876	0.01		-37.6876
	-34.4796	0.01		-37.6796
	-34.4743	0.02		-37.6743
	-34.469	0.018		-37.669
	-34.4636	0.008		-37.6636
	-34.4583	0.014		-37.6583
	-34.453	0.018		-37.653
	-34.4477	0.01		-37.6477
	-34.4437	0.006		-37.6437
	-34.4396	0.01		-37.6396
	-34.4356	0.006		-37.6356
	-34.4316	0.002		-37.6316
	-34.4234	0.004		-37.6234
	-34.4153	0.006		-37.6153
	-34.4113	0.004		-37.6113
	-34.4073	0.012		-37.6073
	-34.4034	0.016		-37.6034
	-34.3994	0.014		-37.5994
	-34.3941	0.014		-37.5941
	-34.3889	0.018		-37.5889
	-34.3836	0.02		-37.5836
	-34.3796	0.012		-37.5796
	-34.3757	0.012		-37.5757
	-34.3717	0.01		-37.5717
	-34.3677	0.004		-37.5677
	-34.3596	0.004		-37.5596
	-34.3514	0.002		-37.5514
	-34.3462	-0.004		-37.5462
	-34.3409	0		-37.5409
	-34.3357	0.008		-37.5357
	-34.3317	0.008		-37.5317
	-34.3277	0.006		-37.5277
	-34.3237	0.01		-37.5237
	-34.3197	0.022		-37.5197
	-34.3144	0.018		-37.5144
	-34.3091	0.016		-37.5091
	-34.3038	0.016		-37.5038
	-34.2985	0.014		-37.4985
	-34.2931	0.01		-37.4931
	-34.2878	0.002		-37.4878
	-34.2824	0		-37.4824
	-34.2771	-0.002		-37.4771
	-34.2717	-0.002		-37.4717
	-34.2664	0		-37.4664
	-34.2611	0.002		-37.4611
	-34.2558	0.004		-37.4558
	-34.2518	0.01		-37.4518
	-34.2478	0.016		-37.4478
	-34.2438	0.016		-37.4438
	-34.2398	0.012		-37.4398
	-34.2345	0.018		-37.4345
	-34.2292	0.012		-37.4292
	-34.2239	0.006		-37.4239
	-34.2185	0.004		-37.4185
	-34.2132	0.004		-37.4132
	-34.2079	0.002		-37.4079
	-34.2025	-0.002		-37.4025
	-34.1972	0.004		-37.3972
	-34.1919	0.002		-37.3919
	-34.1887	0.008		-37.3887
	-34.1855	0.01		-37.3855
	-34.1823	0.008		-37.3823
	-34.1791	0.012		-37.3791
	-34.1759	0.014		-37.3759
	-34.1599	0.016		-37.3599
	-34.1559	0.002		-37.3559
	-34.1519	-0.002		-37.3519
	-34.1479	0.01		-37.3479
	-34.1439	0.01		-37.3439
	-34.1386	-0.01		-37.3386
	-34.1332	-0.008		-37.3332
	-34.1279	0.012		-37.3279
	-34.1247	0.012		-37.3247
	-34.1215	0.004		-37.3215
	-34.1183	0.004		-37.3183
	-34.1151	0.018		-37.3151
	-34.1119	0.02		-37.3119
	-34.0959	0.008		-37.2959
	-34.0905	0.004		-37.2905
	-34.0852	0.01		-37.2852
	-34.0798	0.012		-37.2798
	-34.0758	-0.004		-37.2758
	-34.0719	-0.008		-37.2719
	-34.0679	0.002		-37.2679
	-34.064	0.004		-37.264
	-34.06	-0.004		-37.26
	-34.0559	0		-37.2559
	-34.0519	0.016		-37.2519
	-34.0479	0.014		-37.2479
	-34.0399	0.01		-37.2399
	-34.032	0.014		-37.232
	-34.0267	0.02		-37.2267
	-34.0213	0.01		-37.2213
	-34.016	0.002		-37.216
	-34.0107	0.006		-37.2107
	-34.0053	0.002		-37.2053
	-34	-0.004		-37.2
	-33.9959	-0.006		-37.1959
	-33.9918	-0.004		-37.1918
	-33.9877	0.002		-37.1877
	-33.9836	0.002		-37.1836
	-33.9784	0.008		-37.1784
	-33.9732	0.014		-37.1732
	-33.968	0.014		-37.168
	-33.9627	0.016		-37.1627
	-33.9574	0.014		-37.1574
	-33.9521	0.012		-37.1521
	-33.9468	0.008		-37.1468
	-33.9414	0.002		-37.1414
	-33.9361	-0.006		-37.1361
	-33.9321	-0.004		-37.1321
	-33.9281	-0.006		-37.1281
	-33.9241	-0.006		-37.1241
	-33.9201	-0.002		-37.1201
	-33.9148	-0.002		-37.1148
	-33.9094	0.006		-37.1094
	-33.9041	0.012		-37.1041
	-33.8988	0.016		-37.0988
	-33.8935	0.016		-37.0935
	-33.8881	0.016		-37.0881
	-33.8828	0.016		-37.0828
	-33.8774	0.012		-37.0774
	-33.8721	0.008		-37.0721
	-33.8681	0		-37.0681
	-33.8641	-0.004		-37.0641
	-33.8601	-0.006		-37.0601
	-33.8561	-0.006		-37.0561
	-33.8481	-0.01		-37.0481
	-33.8401	-0.006		-37.0401
	-33.8362	0.002		-37.0362
	-33.8322	0.008		-37.0322
	-33.8282	0.01		-37.0282
	-33.8242	0.012		-37.0242
	-33.8189	0.018		-37.0189
	-33.8135	0.02		-37.0135
	-33.8082	0.016		-37.0082
	-33.8028	0.008		-37.0028
	-33.7975	0.006		-36.9975
	-33.7921	-0.002		-36.9921
	-33.7868	-0.008		-36.9868
	-33.7814	-0.01		-36.9814
	-33.7761	-0.01		-36.9761
	-33.7708	-0.008		-36.9708
	-33.7655	-0.006		-36.9655
	-33.7602	0.002		-36.9602
	-33.7549	0.01		-36.9549
	-33.7496	0.014		-36.9496
	-33.7442	0.018		-36.9442
	-33.7402	0.018		-36.9402
	-33.7362	0.02		-36.9362
	-33.7322	0.014		-36.9322
	-33.7282	0.01		-36.9282
	-33.7229	0.004		-36.9229
	-33.7176	-0.004		-36.9176
	-33.7122	-0.01		-36.9122
	-33.7069	-0.012		-36.9069
	-33.7016	-0.01		-36.9016
	-33.6963	-0.006		-36.8963
	-33.6909	-0.002		-36.8909
	-33.6856	0.002		-36.8856
	-33.6803	0.01		-36.8803
	-33.6757	0.016		-36.8757
	-33.6711	0.018		-36.8711
	-33.6665	0.018		-36.8665
	-33.662	0.014		-36.862
	-33.6574	0.016		-36.8574
	-33.6528	0.006		-36.8528
	-33.6482	-0.002		-36.8482
	-33.6429	-0.006		-36.8429
	-33.6376	-0.004		-36.8376
	-33.6322	-0.006		-36.8322
	-33.6269	-0.012		-36.8269
	-33.6216	-0.004		-36.8216
	-33.6163	0.002		-36.8163
	-33.611	0.006		-36.811
	-33.6056	0.01		-36.8056
	-33.6003	0.014		-36.8003
	-33.5963	0.012		-36.7963
	-33.5923	0.012		-36.7923
	-33.5883	0.014		-36.7883
	-33.5843	0.006		-36.7843
	-33.5789	0.002		-36.7789
	-33.5735	-0.002		-36.7735
	-33.5682	-0.004		-36.7682
	-33.5628	-0.008		-36.7628
	-33.5574	-0.006		-36.7574
	-33.5521	-0.002		-36.7521
	-33.5468	-0.002		-36.7468
	-33.5415	0.006		-36.7415
	-33.5363	0.012		-36.7363
	-33.5323	0.012		-36.7323
	-33.5283	0.01		-36.7283
	-33.5243	0.01		-36.7243
	-33.5203	0.01		-36.7203
	-33.5123	0.004		-36.7123
	-33.5044	-0.002		-36.7044
	-33.5004	-0.004		-36.7004
	-33.4964	-0.01		-36.6964
	-33.4924	-0.004		-36.6924
	-33.4883	-0.004		-36.6883
	-33.483	-0.002		-36.683
	-33.4777	0.004		-36.6777
	-33.4724	0.01		-36.6724
	-33.4671	0.016		-36.6671
	-33.4617	0.016		-36.6617
	-33.4564	0.012		-36.6564
	-33.4511	0.012		-36.6511
	-33.4458	0.012		-36.6458
	-33.4404	0.002		-36.6404
	-33.4351	-0.006		-36.6351
	-33.4297	-0.01		-36.6297
	-33.4244	-0.01		-36.6244
	-33.4204	-0.012		-36.6204
	-33.4164	-0.01		-36.6164
	-33.4124	-0.002		-36.6124
	-33.4084	0.006		-36.6084
	-33.4031	0.01		-36.6031
	-33.3978	0.018		-36.5978
	-33.3924	0.022		-36.5924
	-33.3871	0.022		-36.5871
	-33.3818	0.02		-36.5818
	-33.3765	0.012		-36.5765
	-33.3711	0.006		-36.5711
	-33.3658	-0.004		-36.5658
	-33.3604	-0.01		-36.5604
	-33.3551	-0.014		-36.5551
	-33.3498	-0.018		-36.5498
	-33.3444	-0.018		-36.5444
	-33.3404	-0.01		-36.5404
	-33.3364	0		-36.5364
	-33.3324	0.01		-36.5324
	-33.3284	0.012		-36.5284
	-33.3231	0.022		-36.5231
	-33.3177	0.026		-36.5177
	-33.3124	0.024		-36.5124
	-33.3071	0.018		-36.5071
	-33.3018	0.01		-36.5018
	-33.2965	0.002		-36.4965
	-33.2912	-0.01		-36.4912
	-33.2858	-0.018		-36.4858
	-33.2805	-0.022		-36.4805
	-33.2773	-0.02		-36.4773
	-33.2741	-0.014		-36.4741
	-33.2709	-0.008		-36.4709
	-33.2677	0.002		-36.4677
	-33.2645	0.016		-36.4645
	-33.2485	0.024		-36.4485
	-33.2445	0.022		-36.4445
	-33.2405	0.024		-36.4405
	-33.2364	0.022		-36.4364
	-33.2324	0.016		-36.4324
	-33.2271	0.004		-36.4271
	-33.2218	-0.008		-36.4218
	-33.2165	-0.016		-36.4165
	-33.2125	-0.02		-36.4125
	-33.2085	-0.018		-36.4085
	-33.2044	-0.016		-36.4044
	-33.2004	-0.008		-36.4004
	-33.1924	0.002		-36.3924
	-33.1844	0.01		-36.3844
	-33.1791	0.02		-36.3791
	-33.1738	0.024		-36.3738
	-33.1685	0.026		-36.3685
	-33.1645	0.022		-36.3645
	-33.1604	0.016		-36.3604
	-33.1564	0.008		-36.3564
	-33.1524	-0.006		-36.3524
	-33.1484	-0.014		-36.3484
	-33.1444	-0.016		-36.3444
	-33.1405	-0.018		-36.3405
	-33.1365	-0.016		-36.3365
	-33.1285	-0.01		-36.3285
	-33.1205	-0.002		-36.3205
	-33.1152	0.008		-36.3152
	-33.1099	0.016		-36.3099
	-33.1046	0.02		-36.3046
	-33.0992	0.024		-36.2992
	-33.0938	0.022		-36.2938
	-33.0884	0.014		-36.2884
	-33.0853	0.008		-36.2853
	-33.0821	0.002		-36.2821
	-33.0789	-0.006		-36.2789
	-33.0757	-0.016		-36.2757
	-33.0725	-0.016		-36.2725
	-33.0645	-0.014		-36.2645
	-33.0566	-0.012		-36.2566
	-33.0513	-0.006		-36.2513
	-33.0459	0.006		-36.2459
	-33.0406	0.014		-36.2406
	-33.0353	0.012		-36.2353
	-33.03	0.018		-36.23
	-33.0246	0.026		-36.2246
	-33.0206	0.018		-36.2206
	-33.0165	0.004		-36.2165
	-33.0124	0.002		-36.2124
	-33.0083	-0.002		-36.2083
	-33.0031	-0.012		-36.2031
	-32.9979	-0.018		-36.1979
	-32.9926	-0.014		-36.1926
	-32.9873	-0.01		-36.1873
	-32.982	-0.006		-36.182
	-32.9767	0.004		-36.1767
	-32.9714	0.01		-36.1714
	-32.966	0.018		-36.166
	-32.9607	0.026		-36.1607
	-32.9551	0.02		-36.1551
	-32.9495	0.014		-36.1495
	-32.9438	0.01		-36.1438
	-32.9382	0.004		-36.1382
	-32.9326	-0.008		-36.1326
	-32.927	-0.018		-36.127
	-32.9214	-0.016		-36.1214
	-32.9157	-0.016		-36.1157
	-32.9117	-0.016		-36.1117
	-32.9077	-0.008		-36.1077
	-32.9037	0.004		-36.1037
	-32.8997	0.014		-36.0997
	-32.8944	0.018		-36.0944
	-32.889	0.026		-36.089
	-32.8837	0.026		-36.0837
	-32.8794	0.024		-36.0794
	-32.875	0.014		-36.075
	-32.8706	0.004		-36.0706
	-32.8663	-0.006		-36.0663
	-32.8614	-0.016		-36.0614
	-32.8565	-0.024		-36.0565
	-32.8517	-0.022		-36.0517
	-32.8463	-0.018		-36.0463
	-32.841	-0.014		-36.041
	-32.8357	-0.006		-36.0357
	-32.8303	0.006		-36.0303
	-32.825	0.018		-36.025
	-32.8197	0.022		-36.0197
	-32.8157	0.026		-36.0157
	-32.8117	0.032		-36.0117
	-32.8077	0.024		-36.0077
	-32.8037	0.012		-36.0037
	-32.7957	0.002		-35.9957
	-32.7878	-0.008		-35.9878
	-32.7838	-0.016		-35.9838
	-32.7798	-0.024		-35.9798
	-32.7758	-0.024		-35.9758
	-32.7718	-0.02		-35.9718
	-32.7664	-0.01		-35.9664
	-32.7611	-0.002		-35.9611
	-32.7558	0.008		-35.9558
	-32.7526	0.02		-35.9526
	-32.7494	0.026		-35.9494
	-32.7462	0.028		-35.9462
	-32.7431	0.026		-35.9431
	-32.7399	0.022		-35.9399
	-32.7238	0.01		-35.9238
	-32.7184	-0.006		-35.9184
	-32.713	-0.012		-35.913
	-32.7076	-0.014		-35.9076
	-32.7037	-0.022		-35.9037
	-32.6998	-0.026		-35.8998
	-32.6959	-0.012		-35.8959
	-32.6919	-0.002		-35.8919
	-32.6866	0.004		-35.8866
	-32.6813	0.008		-35.8813
	-32.6759	0.022		-35.8759
	-32.6706	0.028		-35.8706
	-32.6652	0.02		-35.8652
	-32.6599	0.014		-35.8599
	-32.6546	0.008		-35.8546
	-32.6492	0.004		-35.8492
	-32.6439	-0.006		-35.8439
	-32.6386	-0.014		-35.8386
	-32.6333	-0.016		-35.8333
	-32.6279	-0.012		-35.8279
	-32.6234	-0.008		-35.8234
	-32.6188	-0.004		-35.8188
	-32.6142	0.002		-35.8142
	-32.6097	0.014		-35.8097
	-32.6051	0.016		-35.8051
	-32.6005	0.014		-35.8005
	-32.5959	0.016		-35.7959
	-32.5906	0.014		-35.7906
	-32.5853	0.004		-35.7853
	-32.58	-0.002		-35.78
	-32.5747	-0.004		-35.7747
	-32.5693	-0.01		-35.7693
	-32.564	-0.014		-35.764
	-32.5587	-0.012		-35.7587
	-32.5534	-0.004		-35.7534
	-32.548	-0.002		-35.748
	-32.5427	0.004		-35.7427
	-32.5373	0.008		-35.7373
	-32.5319	0.016		-35.7319
	-32.5265	0.012		-35.7265
	-32.5211	0.012		-35.7211
	-32.5157	0.012		-35.7157
	-32.5103	0.004		-35.7103
	-32.5049	-0.004		-35.7049
	-32.501	-0.008		-35.701
	-32.497	-0.008		-35.697
	-32.493	-0.012		-35.693
	-32.4891	-0.012		-35.6891
	-32.4837	-0.002		-35.6837
	-32.4783	0.004		-35.6783
	-32.4729	0.006		-35.6729
	-32.469	0.01		-35.669
	-32.465	0.012		-35.665
	-32.461	0.016		-35.661
	-32.457	0.016		-35.657
	-32.4517	0.008		-35.6517
	-32.4464	-0.002		-35.6464
	-32.4411	-0.002		-35.6411
	-32.4357	-0.006		-35.6357
	-32.4304	-0.012		-35.6304
	-32.425	-0.014		-35.625
	-32.4197	-0.006		-35.6197
	-32.4144	0.028		-35.6144
	-32.4091	0.056		-35.6091
	-32.4051	0.102		-35.6051
	-32.4011	0.216		-35.6011
	-32.3971	0.5		-35.5971
	-32.3931	1.308		-35.5931
	-32.3851	3.53		-35.5851
	-32.3771	8.424		-35.5771
	-32.3731	14.062		-35.5731
	-32.3691	17.838		-35.5691
	-32.3652	16.226		-35.5652
	-32.3612	14.828		-35.5612
	-32.3558	14.604		-35.5558
	-32.3505	15.722		-35.5505
	-32.3451	15.79		-35.5451
	-32.3398	14.462		-35.5398
	-32.3345	10.32		-35.5345
	-32.3291	7.986		-35.5291
	-32.3238	6.644		-35.5238
	-32.3185	6.23		-35.5185
	-32.3131	6.09		-35.5131
	-32.3078	5.358		-35.5078
	-32.3025	4.136		-35.5025
	-32.2972	3.4		-35.4972
	-32.2931	3.538		-35.4931
	-32.2891	4.188		-35.4891
	-32.2851	5.13		-35.4851
	-32.281	5.006		-35.481
	-32.2771	4.648		-35.4771
	-32.2731	4.63		-35.4731
	-32.2692	5.596		-35.4692
	-32.2652	6.608		-35.4652
	-32.2572	7.532		-35.4572
	-32.2492	6.692		-35.4492
	-32.2438	5.088		-35.4438
	-32.2385	3.004		-35.4385
	-32.2331	2.166		-35.4331
	-32.2277	1.836		-35.4277
	-32.2222	1.516		-35.4222
	-32.2168	0.84		-35.4168
	-32.2137	0.3		-35.4137
	-32.2106	0.03		-35.4106
	-32.2075	-0.13		-35.4075
	-32.2043	-0.284		-35.4043
	-32.2012	-0.466		-35.4012
	-32.1931	-0.572		-35.3931
	-32.1849	-0.58		-35.3849
	-32.1797	-0.454		-35.3797
	-32.1745	-0.262		-35.3745
	-32.1693	-0.1		-35.3693
	-32.164	0.012		-35.364
	-32.1586	0.106		-35.3586
	-32.1533	0.226		-35.3533
	-32.1493	0.352		-35.3493
	-32.1453	0.41		-35.3453
	-32.1413	0.398		-35.3413
	-32.1373	0.346		-35.3373
	-32.1294	0.266		-35.3294
	-32.1214	0.174		-35.3214
	-32.1174	0.09		-35.3174
	-32.1133	0.044		-35.3133
	-32.1093	0.012		-35.3093
	-32.1052	-0.008		-35.3052
	-32.0999	-0.014		-35.2999
	-32.0946	-0.01		-35.2946
	-32.0892	0.01		-35.2892
	-32.0829	0.03		-35.2829
	-32.0765	0.054		-35.2765
	-32.0701	0.078		-35.2701
	-32.0637	0.092		-35.2637
	-32.0574	0.112		-35.2574
	-32.0534	0.116		-35.2534
	-32.0494	0.116		-35.2494
	-32.0453	0.11		-35.2453
	-32.0413	0.098		-35.2413
	-32.0374	0.086		-35.2374
	-32.0334	0.07		-35.2334
	-32.0294	0.062		-35.2294
	-32.0254	0.046		-35.2254
	-32.0201	0.034		-35.2201
	-32.0148	0.028		-35.2148
	-32.0094	0.024		-35.2094
	-32.0041	0.02		-35.2041
	-31.9987	0.028		-35.1987
	-31.9934	0.038		-35.1934
	-31.988	0.042		-35.188
	-31.9827	0.048		-35.1827
	-31.9774	0.06		-35.1774
	-31.972	0.068		-35.172
	-31.9667	0.07		-35.1667
	-31.9614	0.066		-35.1614
	-31.9574	0.064		-35.1574
	-31.9535	0.056		-35.1535
	-31.9495	0.046		-35.1495
	-31.9455	0.038		-35.1455
	-31.9402	0.028		-35.1402
	-31.9349	0.024		-35.1349
	-31.9295	0.022		-35.1295
	-31.924	0.018		-35.124
	-31.9185	0.024		-35.1185
	-31.913	0.032		-35.113
	-31.9078	0.036		-35.1078
	-31.9026	0.036		-35.1026
	-31.8974	0.044		-35.0974
	-31.8921	0.05		-35.0921
	-31.8868	0.042		-35.0868
	-31.8814	0.042		-35.0814
	-31.8782	0.04		-35.0782
	-31.875	0.034		-35.075
	-31.8718	0.022		-35.0718
	-31.8686	0.02		-35.0686
	-31.8654	0.024		-35.0654
	-31.8574	0.016		-35.0574
	-31.8495	0.016		-35.0495
	-31.8441	0.024		-35.0441
	-31.8388	0.03		-35.0388
	-31.8334	0.034		-35.0334
	-31.8281	0.036		-35.0281
	-31.8228	0.04		-35.0228
	-31.8175	0.038		-35.0175
	-31.8133	0.034		-35.0133
	-31.8091	0.03		-35.0091
	-31.8049	0.016		-35.0049
	-31.8007	0.012		-35.0007
	-31.7957	0.012		-34.9957
	-31.7906	0.008		-34.9906
	-31.7856	0.006		-34.9856
	-31.7802	0.012		-34.9802
	-31.7749	0.022		-34.9749
	-31.7696	0.024		-34.9696
	-31.7642	0.03		-34.9642
	-31.7588	0.04		-34.9588
	-31.7535	0.04		-34.9535
	-31.7495	0.034		-34.9495
	-31.7455	0.03		-34.9455
	-31.7416	0.026		-34.9416
	-31.7376	0.016		-34.9376
	-31.7296	0.008		-34.9296
	-31.7216	0.004		-34.9216
	-31.7162	-0.002		-34.9162
	-31.7107	-0.002		-34.9107
	-31.7052	0.004		-34.9052
	-31.7013	0.012		-34.9013
	-31.6974	0.014		-34.8974
	-31.6935	0.024		-34.8935
	-31.6896	0.034		-34.8896
	-31.6842	0.034		-34.8842
	-31.6789	0.032		-34.8789
	-31.6736	0.028		-34.8736
	-31.6683	0.024		-34.8683
	-31.663	0.016		-34.863
	-31.6577	0.008		-34.8577
	-31.6524	0.002		-34.8524
	-31.6471	-0.002		-34.8471
	-31.6417	0.002		-34.8417
	-31.6362	0		-34.8362
	-31.6308	0		-34.8308
	-31.6253	0.012		-34.8253
	-31.6211	0.022		-34.8211
	-31.6169	0.02		-34.8169
	-31.6128	0.024		-34.8128
	-31.6086	0.034		-34.8086
	-31.6036	0.032		-34.8036
	-31.5986	0.018		-34.7986
	-31.5937	0.01		-34.7937
	-31.5884	0.014		-34.7884
	-31.5831	0.008		-34.7831
	-31.5778	-0.002		-34.7778
	-31.5724	-0.004		-34.7724
	-31.5671	0.002		-34.7671
	-31.5618	0.008		-34.7618
	-31.5572	0.008		-34.7572
	-31.5526	0.012		-34.7526
	-31.5481	0.016		-34.7481
	-31.5435	0.02		-34.7435
	-31.5389	0.024		-34.7389
	-31.5343	0.018		-34.7343
	-31.5297	0.016		-34.7297
	-31.5244	0.012		-34.7244
	-31.5191	0.012		-34.7191
	-31.5138	0.008		-34.7138
	-31.5085	0.004		-34.7085
	-31.5032	0.004		-34.7032
	-31.4978	0.004		-34.6978
	-31.4925	0.004		-34.6925
	-31.4872	0.008		-34.6872
	-31.4819	0.012		-34.6819
	-31.4778	0.012		-34.6778
	-31.4738	0.01		-34.6738
	-31.4698	0.012		-34.6698
	-31.4658	0.016		-34.6658
	-31.4605	0.01		-34.6605
	-31.4551	0.01		-34.6551
	-31.4498	0.01		-34.6498
	-31.4445	0.008		-34.6445
	-31.4392	0.008		-34.6392
	-31.4339	0.004		-34.6339
	-31.4285	0.008		-34.6285
	-31.4231	0.012		-34.6231
	-31.4177	0.008		-34.6177
	-31.4138	0.01		-34.6138
	-31.4098	0.012		-34.6098
	-31.4058	0.012		-34.6058
	-31.4019	0.01		-34.6019
	-31.3939	0.012		-34.5939
	-31.3859	0.01		-34.5859
	-31.3819	0.002		-34.5819
	-31.3779	0.004		-34.5779
	-31.3738	0.004		-34.5738
	-31.3698	0		-34.5698
	-31.3645	0.002		-34.5645
	-31.3591	0.004		-34.5591
	-31.3537	0.008		-34.5537
	-31.3484	0.006		-34.5484
	-31.3431	0.012		-34.5431
	-31.3379	0.016		-34.5379
	-31.3326	0.014		-34.5326
	-31.3272	0.014		-34.5272
	-31.3219	0.01		-34.5219
	-31.3166	0.01		-34.5166
	-31.3113	0.008		-34.5113
	-31.306	0.002		-34.506
	-31.3006	-0.002		-34.5006
	-31.2953	-0.002		-34.4953
	-31.29	0.002		-34.49
	-31.286	0.004		-34.486
	-31.282	0.004		-34.482
	-31.278	0.01		-34.478
	-31.274	0.012		-34.474
	-31.2686	0.01		-34.4686
	-31.2633	0.012		-34.4633
	-31.258	0.014		-34.458
	-31.2526	0.012		-34.4526
	-31.2473	0.004		-34.4473
	-31.242	0.004		-34.442
	-31.2367	0.004		-34.4367
	-31.2314	-0.002		-34.4314
	-31.2261	-0.002		-34.4261
	-31.2215	0.002		-34.4215
	-31.2169	0.006		-34.4169
	-31.2124	0.004		-34.4124
	-31.2078	0.006		-34.4078
	-31.2032	0.012		-34.4032
	-31.1987	0.014		-34.3987
	-31.1941	0.012		-34.3941
	-31.1888	0.01		-34.3888
	-31.1835	0.012		-34.3835
	-31.1781	0.01		-34.3781
	-31.1728	0.004		-34.3728
	-31.1674	-0.002		-34.3674
	-31.162	-0.002		-34.362
	-31.1567	-0.002		-34.3567
	-31.1514	-0.006		-34.3514
	-31.146	-0.006		-34.346
	-31.1428	0.002		-34.3428
	-31.1397	0.008		-34.3397
	-31.1365	0.006		-34.3365
	-31.1333	0.012		-34.3333
	-31.1301	0.016		-34.3301
	-31.1222	0.02		-34.3222
	-31.1142	0.018		-34.3142
	-31.1088	0.012		-34.3088
	-31.1035	0.008		-34.3035
	-31.0982	0		-34.2982
	-31.0928	-0.004		-34.2928
	-31.0875	-0.01		-34.2875
	-31.0821	-0.008		-34.2821
	-31.0781	-0.008		-34.2781
	-31.0741	-0.008		-34.2741
	-31.0701	0		-34.2701
	-31.0661	0.012		-34.2661
	-31.0581	0.016		-34.2581
	-31.0501	0.016		-34.2501
	-31.0462	0.022		-34.2462
	-31.0422	0.026		-34.2422
	-31.0382	0.014		-34.2382
	-31.0342	0.006		-34.2342
	-31.0289	0.006		-34.2289
	-31.0235	-0.002		-34.2235
	-31.0182	-0.014		-34.2182
	-31.0142	-0.014		-34.2142
	-31.0102	-0.008		-34.2102
	-31.0062	-0.004		-34.2062
	-31.0022	-0.004		-34.2022
	-30.9942	0.002		-34.1942
	-30.9863	0.012		-34.1863
	-30.9809	0.018		-34.1809
	-30.9756	0.018		-34.1756
	-30.9703	0.014		-34.1703
	-30.965	0.016		-34.165
	-30.9596	0.016		-34.1596
	-30.9543	0.004		-34.1543
	-30.9503	-0.008		-34.1503
	-30.9463	-0.002		-34.1463
	-30.9423	0		-34.1423
	-30.9383	-0.006		-34.1383
	-30.9329	-0.008		-34.1329
	-30.9276	0.002		-34.1276
	-30.9223	0.006		-34.1223
	-30.917	0.004		-34.117
	-30.9116	0.008		-34.1116
	-30.9063	0.012		-34.1063
	-30.9009	0.012		-34.1009
	-30.8956	0.01		-34.0956
	-30.8902	0.004		-34.0902
	-30.8849	0.002		-34.0849
	-30.8796	-0.002		-34.0796
	-30.8743	0.002		-34.0743
	-30.8689	-0.004		-34.0689
	-30.8636	-0.004		-34.0636
	-30.8583	0.002		-34.0583
	-30.8543	0.006		-34.0543
	-30.8503	0.004		-34.0503
	-30.8464	0.006		-34.0464
	-30.8424	0.014		-34.0424
	-30.837	0.014		-34.037
	-30.8317	0.01		-34.0317
	-30.8264	0.008		-34.0264
	-30.8211	0.004		-34.0211
	-30.8157	-0.002		-34.0157
	-30.8104	-0.004		-34.0104
	-30.8051	-0.006		-34.0051
	-30.7997	-0.01		-33.9997
	-30.7944	-0.006		-33.9944
	-30.7891	-0.002		-33.9891
	-30.7838	0.004		-33.9838
	-30.7784	0.01		-33.9784
	-30.7744	0.014		-33.9744
	-30.7704	0.018		-33.9704
	-30.7664	0.016		-33.9664
	-30.7624	0.012		-33.9624
	-30.7571	0.006		-33.9571
	-30.7517	0.004		-33.9517
	-30.7464	-0.002		-33.9464
	-30.7411	-0.01		-33.9411
	-30.7357	-0.012		-33.9357
	-30.7304	-0.01		-33.9304
	-30.7272	-0.004		-33.9272
	-30.724	-0.004		-33.924
	-30.7208	0.004		-33.9208
	-30.7176	0.012		-33.9176
	-30.7144	0.016		-33.9144
	-30.7064	0.012		-33.9064
	-30.6985	0.014		-33.8985
	-30.6931	0.016		-33.8931
	-30.6877	0.006		-33.8877
	-30.6824	0		-33.8824
	-30.6771	-0.004		-33.8771
	-30.6717	-0.006		-33.8717
	-30.6664	-0.01		-33.8664
	-30.6624	-0.008		-33.8624
	-30.6584	-0.002		-33.8584
	-30.6544	0		-33.8544
	-30.6504	0.004		-33.8504
	-30.6424	0.01		-33.8424
	-30.6345	0.012		-33.8345
	-30.6305	0.01		-33.8305
	-30.6264	0.014		-33.8264
	-30.6224	0.012		-33.8224
	-30.6183	0.006		-33.8183
	-30.613	0.002		-33.813
	-30.6078	-0.002		-33.8078
	-30.6025	-0.006		-33.8025
	-30.5985	-0.01		-33.7985
	-30.5945	-0.01		-33.7945
	-30.5905	-0.006		-33.7905
	-30.5865	-0.002		-33.7865
	-30.5785	-0.002		-33.7785
	-30.5705	0.01		-33.7705
	-30.5651	0.014		-33.7651
	-30.5596	0.016		-33.7596
	-30.5542	0.018		-33.7542
	-30.5503	0.016		-33.7503
	-30.5464	0.012		-33.7464
	-30.5425	0.004		-33.7425
	-30.5386	-0.002		-33.7386
	-30.5333	-0.008		-33.7333
	-30.5279	-0.014		-33.7279
	-30.5226	-0.012		-33.7226
	-30.5172	-0.01		-33.7172
	-30.5118	-0.01		-33.7118
	-30.5063	-0.002		-33.7063
	-30.501	0.008		-33.701
	-30.4957	0.018		-33.6957
	-30.4904	0.018		-33.6904
	-30.4851	0.018		-33.6851
	-30.4798	0.024		-33.6798
	-30.4745	0.018		-33.6745
	-30.4692	0.006		-33.6692
	-30.4639	-0.002		-33.6639
	-30.4585	-0.008		-33.6585
	-30.4532	-0.014		-33.6532
	-30.4479	-0.024		-33.6479
	-30.4426	-0.016		-33.6426
	-30.4386	-0.008		-33.6386
	-30.4346	-0.006		-33.6346
	-30.4307	0.002		-33.6307
	-30.4267	0.014		-33.6267
	-30.4214	0.024		-33.6214
	-30.4161	0.024		-33.6161
	-30.4107	0.022		-33.6107
	-30.4067	0.022		-33.6067
	-30.4027	0.008		-33.6027
	-30.3988	-0.002		-33.5988
	-30.3948	-0.006		-33.5948
	-30.3866	-0.012		-33.5866
	-30.3783	-0.02		-33.5783
	-30.3745	-0.02		-33.5745
	-30.3706	-0.01		-33.5706
	-30.3667	-0.008		-33.5667
	-30.3628	-0.002		-33.5628
	-30.3575	0.014		-33.5575
	-30.3521	0.018		-33.5521
	-30.3468	0.022		-33.5468
	-30.3428	0.022		-33.5428
	-30.3388	0.022		-33.5388
	-30.3348	0.014		-33.5348
	-30.3308	0.004		-33.5308
	-30.3228	-0.002		-33.5228
	-30.3148	-0.014		-33.5148
	-30.3095	-0.022		-33.5095
	-30.3041	-0.016		-33.5041
	-30.2988	-0.012		-33.4988
	-30.2948	-0.012		-33.4948
	-30.2907	-0.008		-33.4907
	-30.2867	0.01		-33.4867
	-30.2827	0.02		-33.4827
	-30.2773	0.016		-33.4773
	-30.272	0.022		-33.472
	-30.2667	0.03		-33.4667
	-30.2613	0.022		-33.4613
	-30.256	0.004		-33.456
	-30.2507	-0.004		-33.4507
	-30.2454	-0.006		-33.4454
	-30.2401	-0.016		-33.4401
	-30.2348	-0.024		-33.4348
	-30.2295	-0.02		-33.4295
	-30.2242	-0.012		-33.4242
	-30.2189	-0.006		-33.4189
	-30.2134	0.002		-33.4134
	-30.208	0.012		-33.408
	-30.2026	0.02		-33.4026
	-30.1984	0.026		-33.3984
	-30.1942	0.026		-33.3942
	-30.1899	0.016		-33.3899
	-30.1857	0.012		-33.3857
	-30.1808	0.006		-33.3808
	-30.1759	-0.008		-33.3759
	-30.1709	-0.02		-33.3709
	-30.1654	-0.018		-33.3654
	-30.1599	-0.012		-33.3599
	-30.1544	-0.012		-33.3544
	-30.1492	-0.012		-33.3492
	-30.144	-0.002		-33.344
	-30.1388	0.012		-33.3388
	-30.1336	0.02		-33.3336
	-30.1283	0.018		-33.3283
	-30.1231	0.018		-33.3231
	-30.1179	0.018		-33.3179
	-30.1126	0.016		-33.3126
	-30.1074	0.006		-33.3074
	-30.1022	-0.004		-33.3022
	-30.0969	-0.008		-33.2969
	-30.0929	-0.01		-33.2929
	-30.0889	-0.014		-33.2889
	-30.0849	-0.014		-33.2849
	-30.0809	-0.008		-33.2809
	-30.0755	-0.002		-33.2755
	-30.0702	0		-33.2702
	-30.0648	0.002		-33.2648
	-30.0608	0.012		-33.2608
	-30.0569	0.018		-33.2569
	-30.0529	0.018		-33.2529
	-30.049	0.012		-33.249
	-30.041	0.008		-33.241
	-30.033	0.008		-33.233
	-30.029	0.004		-33.229
	-30.025	-0.008		-33.225
	-30.021	-0.012		-33.221
	-30.017	-0.01		-33.217
	-30.0116	-0.006		-33.2116
	-30.0061	-0.01		-33.2061
	-30.0006	-0.01		-33.2006
	-29.9967	0.006		-33.1967
	-29.9928	0.012		-33.1928
	-29.9889	0.006		-33.1889
	-29.985	0.008		-33.185
	-29.9768	0.018		-33.1768
	-29.9686	0.014		-33.1686
	-29.9633	0.004		-33.1633
	-29.9581	0.004		-33.1581
	-29.9528	0.002		-33.1528
	-29.9489	-0.006		-33.1489
	-29.9449	-0.006		-33.1449
	-29.9409	-0.004		-33.1409
	-29.937	-0.006		-33.137
	-29.933	-0.004		-33.133
	-29.929	0.002		-33.129
	-29.925	0.002		-33.125
	-29.921	0.004		-33.121
	-29.9131	0.01		-33.1131
	-29.9051	0.008		-33.1051
	-29.8998	0.002		-33.0998
	-29.8945	0.006		-33.0945
	-29.8892	0.008		-33.0892
	-29.8838	0		-33.0838
	-29.8785	0.002		-33.0785
	-29.8731	0.006		-33.0731
	-29.8699	0.002		-33.0699
	-29.8667	-0.006		-33.0667
	-29.8635	0		-33.0635
	-29.8603	0		-33.0603
	-29.8571	-0.004		-33.0571
	-29.849	-0.004		-33.049
	-29.8408	0.004		-33.0408
	-29.8355	0.004		-33.0355
	-29.8302	0.002		-33.0302
	-29.8248	0.008		-33.0248
	-29.8194	0.01		-33.0194
	-29.8141	0.008		-33.0141
	-29.8087	0		-33.0087
	-29.8055	0.004		-33.0055
	-29.8024	0.004		-33.0024
	-29.7993	-0.004		-32.9993
	-29.7961	-0.006		-32.9961
	-29.793	-0.002		-32.993
	-29.785	-0.002		-32.985
	-29.777	-0.006		-32.977
	-29.7715	0		-32.9715
	-29.7659	0.006		-32.9659
	-29.7603	0.004		-32.9603
	-29.7553	0.006		-32.9553
	-29.7502	0.01		-32.9502
	-29.7451	0.004		-32.9451
	-29.7411	0.004		-32.9411
	-29.7371	0.004		-32.9371
	-29.7332	0.002		-32.9332
	-29.7292	-0.002		-32.9292
	-29.721	-0.002		-32.921
	-29.7128	-0.006		-32.9128
	-29.7089	-0.008		-32.9089
	-29.705	-0.002		-32.905
	-29.7011	0.002		-32.9011
	-29.6971	-0.002		-32.8971
	-29.6918	0.002		-32.8918
	-29.6865	0.008		-32.8865
	-29.6813	0.008		-32.8813
	-29.6772	0.004		-32.8772
	-29.6732	0.002		-32.8732
	-29.6692	0.008		-32.8692
	-29.6652	0.004		-32.8652
	-29.6571	0		-32.8571
	-29.6491	-0.004		-32.8491
	-29.6437	-0.002		-32.8437
	-29.6384	0.002		-32.8384
	-29.6331	-0.004		-32.8331
	-29.6277	-0.002		-32.8277
	-29.6224	0.002		-32.8224
	-29.617	0.004		-32.817
	-29.6131	0		-32.8131
	-29.6092	0.002		-32.8092
	-29.6053	0.008		-32.8053
	-29.6013	0.006		-32.8013
	-29.5959	0.002		-32.7959
	-29.5904	0.004		-32.7904
	-29.585	0.004		-32.785
	-29.5798	-0.002		-32.7798
	-29.5745	-0.002		-32.7745
	-29.5693	0		-32.7693
	-29.5639	-0.002		-32.7639
	-29.5585	-0.004		-32.7585
	-29.5531	-0.002		-32.7531
	-29.5499	0.004		-32.7499
	-29.5468	0.002		-32.7468
	-29.5436	0.002		-32.7436
	-29.5405	0.006		-32.7405
	-29.5373	0.008		-32.7373
	-29.5293	0.004		-32.7293
	-29.5213	0.002		-32.7213
	-29.5159	0.004		-32.7159
	-29.5105	0.004		-32.7105
	-29.5051	0		-32.7051
	-29.4998	-0.002		-32.6998
	-29.4945	-0.002		-32.6945
	-29.4892	-0.002		-32.6892
	-29.4852	0		-32.6852
	-29.4813	-0.004		-32.6813
	-29.4773	0		-32.6773
	-29.4734	0.002		-32.6734
	-29.4653	0.002		-32.6653
	-29.4572	0		-32.6572
	-29.4532	0.002		-32.6532
	-29.4493	0.008		-32.6493
	-29.4453	0.002		-32.6453
	-29.4414	0.004		-32.6414
	-29.4361	0.004		-32.6361
	-29.4307	0.006		-32.6307
	-29.4254	0.002		-32.6254
	-29.4214	0.002		-32.6214
	-29.4174	0.03		-32.6174
	-29.4134	0.048		-32.6134
	-29.4094	0.092		-32.6094
	-29.4014	0.2		-32.6014
	-29.3934	0.508		-32.5934
	-29.388	1.644		-32.588
	-29.3826	5.5		-32.5826
	-29.3772	13.834		-32.5772
	-29.3732	20.37		-32.5732
	-29.3693	18.744		-32.5693
	-29.3654	15.788		-32.5654
	-29.3615	15.098		-32.5615
	-29.3575	16.972		-32.5575
	-29.3535	16.06		-32.5535
	-29.3495	14.312		-32.5495
	-29.3455	10.204		-32.5455
	-29.3371	7.888		-32.5371
	-29.3287	6.166		-32.5287
	-29.3236	5.486		-32.5236
	-29.3186	5.182		-32.5186
	-29.3135	4.804		-32.5135
	-29.3082	3.666		-32.5082
	-29.3029	3.124		-32.5029
	-29.2976	3.214		-32.4976
	-29.2936	4.016		-32.4936
	-29.2896	5.196		-32.4896
	-29.2856	5.624		-32.4856
	-29.2815	5.242		-32.4815
	-29.2762	5.204		-32.4762
	-29.2709	6.226		-32.4709
	-29.2655	7.364		-32.4655
	-29.2601	8.53		-32.4601
	-29.2546	7.394		-32.4546
	-29.2492	6.178		-32.4492
	-29.244	4.086		-32.444
	-29.2388	2.61		-32.4388
	-29.2336	1.86		-32.4336
	-29.2296	1.46		-32.4296
	-29.2256	0.96		-32.4256
	-29.2216	0.39		-32.4216
	-29.2176	0.052		-32.4176
	-29.2095	-0.176		-32.4095
	-29.2014	-0.416		-32.4014
	-29.1973	-0.656		-32.3973
	-29.1933	-0.846		-32.3933
	-29.1892	-0.832		-32.3892
	-29.1852	-0.642		-32.3852
	-29.18	-0.366		-32.38
	-29.1748	-0.158		-32.3748
	-29.1697	-0.008		-32.3697
	-29.1657	0.116		-32.3657
	-29.1617	0.268		-32.3617
	-29.1577	0.446		-32.3577
	-29.1537	0.552		-32.3537
	-29.1457	0.562		-32.3457
	-29.1378	0.466		-32.3378
	-29.1322	0.342		-32.3322
	-29.1267	0.216		-32.3267
	-29.1212	0.108		-32.3212
	-29.1173	0.042		-32.3173
	-29.1134	-0.006		-32.3134
	-29.1095	-0.04		-32.3095
	-29.1056	-0.052		-32.3056
	-29.1017	-0.036		-32.3017
	-29.0977	-0.012		-32.2977
	-29.0937	0.016		-32.2937
	-29.0897	0.056		-32.2897
	-29.0818	0.096		-32.2818
	-29.0738	0.118		-32.2738
	-29.0683	0.14		-32.2683
	-29.0628	0.16		-32.2628
	-29.0573	0.152		-32.2573
	-29.0521	0.13		-32.2521
	-29.0469	0.116		-32.2469
	-29.0417	0.096		-32.2417
	-29.0378	0.064		-32.2378
	-29.0338	0.052		-32.2338
	-29.0298	0.048		-32.2298
	-29.0258	0.034		-32.2258
	-29.0205	0.022		-32.2205
	-29.0152	0.028		-32.2152
	-29.0098	0.034		-32.2098
	-29.0044	0.032		-32.2044
	-28.999	0.042		-32.199
	-28.9936	0.054		-32.1936
	-28.9883	0.064		-32.1883
	-28.9831	0.07		-32.1831
	-28.9778	0.082		-32.1778
	-28.9724	0.082		-32.1724
	-28.967	0.078		-32.167
	-28.9616	0.074		-32.1616
	-28.9562	0.058		-32.1562
	-28.9508	0.05		-32.1508
	-28.9453	0.046		-32.1453
	-28.9399	0.038		-32.1399
	-28.9359	0.026		-32.1359
	-28.9318	0.024		-32.1318
	-28.9277	0.028		-32.1277
	-28.9237	0.032		-32.1237
	-28.9184	0.032		-32.1184
	-28.913	0.038		-32.113
	-28.9077	0.044		-32.1077
	-28.9046	0.048		-32.1046
	-28.9014	0.046		-32.1014
	-28.8982	0.044		-32.0982
	-28.8951	0.048		-32.0951
	-28.8919	0.048		-32.0919
	-28.8757	0.04		-32.0757
	-28.8717	0.036		-32.0717
	-28.8678	0.038		-32.0678
	-28.8639	0.038		-32.0639
	-28.86	0.028		-32.06
	-28.8545	0.024		-32.0545
	-28.8491	0.03		-32.0491
	-28.8437	0.028		-32.0437
	-28.8406	0.022		-32.0406
	-28.8374	0.026		-32.0374
	-28.8343	0.034		-32.0343
	-28.8311	0.034		-32.0311
	-28.828	0.03		-32.028
	-28.8117	0.032		-32.0117
	-28.8065	0.038		-32.0065
	-28.8013	0.038		-32.0013
	-28.796	0.03		-31.996
	-28.792	0.028		-31.992
	-28.788	0.03		-31.988
	-28.784	0.028		-31.984
	-28.78	0.026		-31.98
	-28.776	0.022		-31.976
	-28.772	0.018		-31.972
	-28.768	0.022		-31.968
	-28.764	0.026		-31.964
	-28.7561	0.022		-31.9561
	-28.7481	0.02		-31.9481
	-28.7427	0.024		-31.9427
	-28.7374	0.024		-31.9374
	-28.732	0.024		-31.932
	-28.7267	0.024		-31.9267
	-28.7214	0.022		-31.9214
	-28.716	0.024		-31.916
	-28.712	0.026		-31.912
	-28.708	0.026		-31.908
	-28.7041	0.02		-31.9041
	-28.7001	0.026		-31.9001
	-28.6946	0.028		-31.8946
	-28.6892	0.02		-31.8892
	-28.6837	0.01		-31.8837
	-28.6784	0.014		-31.8784
	-28.6732	0.018		-31.8732
	-28.6679	0.01		-31.8679
	-28.6625	0.01		-31.8625
	-28.6571	0.018		-31.8571
	-28.6518	0.022		-31.8518
	-28.6478	0.02		-31.8478
	-28.6439	0.022		-31.8439
	-28.64	0.03		-31.84
	-28.636	0.03		-31.836
	-28.6306	0.028		-31.8306
	-28.6252	0.016		-31.8252
	-28.6198	0.016		-31.8198
	-28.6146	0.016		-31.8146
[truncated: 1,046,576+ more rows]
