# Supplementary material for: Testing and validation of reciprocating positive displacement pump for benchtop pulsating flow model of cerebrospinal fluid production and other physiologic systems
Source: PLoS One. 2022 May 12;17(5):e0262372. doi: 10.1371/journal.pone.0262372 (PMC9098063; doi:10.1371/journal.pone.0262372)
Supplement: S1 File — (ZIP) [file pone.0262372.s001.zip › Flow Waveforms/70BPM 005systolic 03mlmin.xlsx]

## Sheet: Test3Exp1 SF06
				-1.9	-3.35
				-1.9	-3.35
				-1.9	-3.35
				-1.9	-3.35
				-1.9	-3.35
				-1.9	-3.35
				-1.9	-3.35
				-1.9	-3.35
				-1.9	-3.35
				-1.9	-3.35
				-1.9	-3.35
				-1.9	-3.35
				-1.9	-3.35
				-1.9	-3.35
				-1.9	-3.35
				-1.9	-3.35
	-58.7155	0.008		-60.6155	-62.0655
	-58.7102	0.016		-60.6102	-62.0602
	-58.7049	0.02		-60.6049	-62.0549
	-58.6996	0.016		-60.5996	-62.0496
	-58.6942	0.014		-60.5942	-62.0442
	-58.6889	0.012		-60.5889	-62.0389
	-58.6836	0.002		-60.5836	-62.0336
	-58.6784	-0.008		-60.5784	-62.0284
	-58.6731	-0.012		-60.5731	-62.0231
	-58.6677	-0.012		-60.5677	-62.0177
	-58.6624	-0.012		-60.5624	-62.0124
	-58.6571	-0.014		-60.5571	-62.0071
	-58.6531	-0.01		-60.5531	-62.0031
	-58.6491	-0.002		-60.5491	-61.9991
	-58.6451	0.006		-60.5451	-61.9951
	-58.6411	0.008		-60.5411	-61.9911
	-58.6356	0.01		-60.5356	-61.9856
	-58.6302	0.014		-60.5302	-61.9802
	-58.6248	0.012		-60.5248	-61.9748
	-58.6196	0.01		-60.5196	-61.9696
	-58.6144	0.008		-60.5144	-61.9644
	-58.6092	-0.002		-60.5092	-61.9592
	-58.6037	-0.006		-60.5037	-61.9537
	-58.5982	-0.006		-60.4982	-61.9482
	-58.5928	-0.008		-60.4928	-61.9428
	-58.5885	-0.008		-60.4885	-61.9385
	-58.5841	-0.008		-60.4841	-61.9341
	-58.5798	-0.002		-60.4798	-61.9298
	-58.5755	0.002		-60.4755	-61.9255
	-58.5707	0.002		-60.4707	-61.9207
	-58.566	0.004		-60.466	-61.916
	-58.5612	0.008		-60.4612	-61.9112
	-58.5559	0.008		-60.4559	-61.9059
	-58.5505	0.004		-60.4505	-61.9005
	-58.5452	0.004		-60.4452	-61.8952
	-58.5399	0.002		-60.4399	-61.8899
	-58.5345	0.002		-60.4345	-61.8845
	-58.5292	-0.002		-60.4292	-61.8792
	-58.5239	-0.004		-60.4239	-61.8739
	-58.5186	-0.004		-60.4186	-61.8686
	-58.5133	-0.002		-60.4133	-61.8633
	-58.5079	0.002		-60.4079	-61.8579
	-58.5026	0		-60.4026	-61.8526
	-58.4972	0		-60.3972	-61.8472
	-58.4932	0.004		-60.3932	-61.8432
	-58.4892	0.004		-60.3892	-61.8392
	-58.4852	-0.002		-60.3852	-61.8352
	-58.4813	-0.004		-60.3813	-61.8313
	-58.4759	0		-60.3759	-61.8259
	-58.4706	0.002		-60.3706	-61.8206
	-58.4652	-0.002		-60.3652	-61.8152
	-58.4599	-0.004		-60.3599	-61.8099
	-58.4546	0.002		-60.3546	-61.8046
	-58.4493	0.006		-60.3493	-61.7993
	-58.444	0.002		-60.344	-61.794
	-58.4387	0.004		-60.3387	-61.7887
	-58.4334	0.006		-60.3334	-61.7834
	-58.428	0.006		-60.328	-61.778
	-58.4227	0.002		-60.3227	-61.7727
	-58.4174	0		-60.3174	-61.7674
	-58.412	0		-60.312	-61.762
	-58.4067	-0.002		-60.3067	-61.7567
	-58.4014	-0.004		-60.3014	-61.7514
	-58.3974	-0.004		-60.2974	-61.7474
	-58.3934	-0.002		-60.2934	-61.7434
	-58.3894	-0.002		-60.2894	-61.7394
	-58.3853	-0.002		-60.2853	-61.7353
	-58.38	0.004		-60.28	-61.73
	-58.3747	0.006		-60.2747	-61.7247
	-58.3694	0.002		-60.2694	-61.7194
	-58.3641	0.004		-60.2641	-61.7141
	-58.3588	0.004		-60.2588	-61.7088
	-58.3534	0.008		-60.2534	-61.7034
	-58.3481	0		-60.2481	-61.6981
	-58.3428	-0.002		-60.2428	-61.6928
	-58.3374	0		-60.2374	-61.6874
	-58.3334	0.002		-60.2334	-61.6834
	-58.3294	-0.004		-60.2294	-61.6794
	-58.3254	-0.006		-60.2254	-61.6754
	-58.3214	-0.006		-60.2214	-61.6714
	-58.3161	0.002		-60.2161	-61.6661
	-58.3108	0		-60.2108	-61.6608
	-58.3054	-0.002		-60.2054	-61.6554
	-58.3001	0.004		-60.2001	-61.6501
	-58.2948	0.004		-60.1948	-61.6448
	-58.2895	0.012		-60.1895	-61.6395
	-58.2841	0.01		-60.1841	-61.6341
	-58.2788	0.002		-60.1788	-61.6288
	-58.2734	0.004		-60.1734	-61.6234
	-58.2694	0.002		-60.1694	-61.6194
	-58.2655	0		-60.1655	-61.6155
	-58.2615	-0.006		-60.1615	-61.6115
	-58.2575	-0.01		-60.1575	-61.6075
	-58.2495	-0.008		-60.1495	-61.5995
	-58.2414	-0.004		-60.1414	-61.5914
	-58.2374	-0.002		-60.1374	-61.5874
	-58.2334	-0.008		-60.1334	-61.5834
	-58.2294	-0.002		-60.1294	-61.5794
	-58.2254	0.012		-60.1254	-61.5754
	-58.2201	0.01		-60.1201	-61.5701
	-58.2147	0.006		-60.1147	-61.5647
	-58.2094	0.006		-60.1094	-61.5594
	-58.2041	0.008		-60.1041	-61.5541
	-58.1988	0.01		-60.0988	-61.5488
	-58.1935	-0.002		-60.0935	-61.5435
	-58.1881	-0.002		-60.0881	-61.5381
	-58.1827	-0.004		-60.0827	-61.5327
	-58.1772	-0.006		-60.0772	-61.5272
	-58.172	-0.006		-60.072	-61.522
	-58.1668	-0.01		-60.0668	-61.5168
	-58.1615	-0.008		-60.0615	-61.5115
	-58.1575	-0.004		-60.0575	-61.5075
	-58.1536	0.002		-60.0536	-61.5036
	-58.1496	0.006		-60.0496	-61.4996
	-58.1456	0.006		-60.0456	-61.4956
	-58.1403	0.008		-60.0403	-61.4903
	-58.1349	0.01		-60.0349	-61.4849
	-58.1296	0.01		-60.0296	-61.4796
	-58.1243	0.006		-60.0243	-61.4743
	-58.1189	0.004		-60.0189	-61.4689
	-58.1136	0.004		-60.0136	-61.4636
	-58.1083	-0.002		-60.0083	-61.4583
	-58.1029	-0.01		-60.0029	-61.4529
	-58.0976	-0.01		-59.9976	-61.4476
	-58.0923	-0.008		-59.9923	-61.4423
	-58.0869	-0.004		-59.9869	-61.4369
	-58.0816	-0.004		-59.9816	-61.4316
	-58.0776	0		-59.9776	-61.4276
	-58.0736	0.006		-59.9736	-61.4236
	-58.0696	0.006		-59.9696	-61.4196
	-58.0656	0.008		-59.9656	-61.4156
	-58.0603	0.008		-59.9603	-61.4103
	-58.0549	0.008		-59.9549	-61.4049
	-58.0496	0.006		-59.9496	-61.3996
	-58.0443	0.004		-59.9443	-61.3943
	-58.039	-0.002		-59.939	-61.389
	-58.0336	-0.008		-59.9336	-61.3836
	-58.0283	-0.006		-59.9283	-61.3783
	-58.023	-0.002		-59.923	-61.373
	-58.0176	-0.006		-59.9176	-61.3676
	-58.0136	-0.006		-59.9136	-61.3636
	-58.0096	0.002		-59.9096	-61.3596
	-58.0057	0.006		-59.9057	-61.3557
	-58.0017	0.002		-59.9017	-61.3517
	-57.9937	0.006		-59.8937	-61.3437
	-57.9857	0.008		-59.8857	-61.3357
	-57.9817	0.008		-59.8817	-61.3317
	-57.9777	0.004		-59.8777	-61.3277
	-57.9737	0.002		-59.8737	-61.3237
	-57.9697	-0.002		-59.8697	-61.3197
	-57.9644	-0.004		-59.8644	-61.3144
	-57.9591	-0.004		-59.8591	-61.3091
	-57.9537	-0.004		-59.8537	-61.3037
	-57.9497	-0.008		-59.8497	-61.2997
	-57.9457	-0.002		-59.8457	-61.2957
	-57.9417	0.002		-59.8417	-61.2917
	-57.9377	-0.004		-59.8377	-61.2877
	-57.9297	0.002		-59.8297	-61.2797
	-57.9217	0.008		-59.8217	-61.2717
	-57.9164	0.008		-59.8164	-61.2664
	-57.911	0.004		-59.811	-61.261
	-57.9057	0.006		-59.8057	-61.2557
	-57.9017	0.004		-59.8017	-61.2517
	-57.8977	0		-59.7977	-61.2477
	-57.8937	-0.002		-59.7937	-61.2437
	-57.8897	-0.002		-59.7897	-61.2397
	-57.8844	-0.006		-59.7844	-61.2344
	-57.8791	-0.004		-59.7791	-61.2291
	-57.8737	0.002		-59.7737	-61.2237
	-57.8684	0.002		-59.7684	-61.2184
	-57.8631	-0.002		-59.7631	-61.2131
	-57.8579	0.006		-59.7579	-61.2079
	-57.8525	0.006		-59.7525	-61.2025
	-57.8471	0		-59.7471	-61.1971
	-57.8418	0		-59.7418	-61.1918
	-57.8365	0.008		-59.7365	-61.1865
	-57.8312	0.004		-59.7312	-61.1812
	-57.8259	-0.002		-59.7259	-61.1759
	-57.8219	-0.002		-59.7219	-61.1719
	-57.8178	-0.002		-59.7178	-61.1678
	-57.8138	-0.002		-59.7138	-61.1638
	-57.8098	-0.002		-59.7098	-61.1598
	-57.8045	0		-59.7045	-61.1545
	-57.7991	-0.002		-59.6991	-61.1491
	-57.7938	-0.002		-59.6938	-61.1438
	-57.7885	0.002		-59.6885	-61.1385
	-57.7832	0.002		-59.6832	-61.1332
	-57.7779	0.002		-59.6779	-61.1279
	-57.7725	0.004		-59.6725	-61.1225
	-57.7671	0.006		-59.6671	-61.1171
	-57.7618	0.006		-59.6618	-61.1118
	-57.7564	0.002		-59.6564	-61.1064
	-57.7511	0.002		-59.6511	-61.1011
	-57.7458	0.002		-59.6458	-61.0958
	-57.7404	0.002		-59.6404	-61.0904
	-57.7351	-0.002		-59.6351	-61.0851
	-57.7298	-0.004		-59.6298	-61.0798
	-57.7258	-0.006		-59.6258	-61.0758
	-57.7218	-0.002		-59.6218	-61.0718
	-57.7178	-0.002		-59.6178	-61.0678
	-57.7138	-0.002		-59.6138	-61.0638
	-57.7083	-0.002		-59.6083	-61.0583
	-57.7029	0.002		-59.6029	-61.0529
	-57.6975	0.008		-59.5975	-61.0475
	-57.6936	0.006		-59.5936	-61.0436
	-57.6897	0.002		-59.5897	-61.0397
	-57.6858	0.004		-59.5858	-61.0358
	-57.6819	0.006		-59.5819	-61.0319
	-57.6739	0.002		-59.5739	-61.0239
	-57.6659	-0.004		-59.5659	-61.0159
	-57.6619	-0.002		-59.5619	-61.0119
	-57.6579	-0.002		-59.5579	-61.0079
	-57.6539	-0.006		-59.5539	-61.0039
	-57.6499	-0.004		-59.5499	-60.9999
	-57.6445	-0.002		-59.5445	-60.9945
	-57.6392	-0.002		-59.5392	-60.9892
	-57.6339	0.002		-59.5339	-60.9839
	-57.6296	0.002		-59.5296	-60.9796
	-57.6253	0.002		-59.5253	-60.9753
	-57.621	0.004		-59.521	-60.971
	-57.6168	0.008		-59.5168	-60.9668
	-57.6093	0.008		-59.5093	-60.9593
	-57.6018	0.002		-59.5018	-60.9518
	-57.5965	0.002		-59.4965	-60.9465
	-57.5913	0.002		-59.4913	-60.9413
	-57.586	-0.002		-59.486	-60.936
	-57.5805	-0.006		-59.4805	-60.9305
	-57.5751	-0.006		-59.4751	-60.9251
	-57.5697	-0.004		-59.4697	-60.9197
	-57.5657	-0.004		-59.4657	-60.9157
	-57.5618	-0.004		-59.4618	-60.9118
	-57.5579	0.002		-59.4579	-60.9079
	-57.554	0.002		-59.454	-60.904
	-57.5486	0.004		-59.4486	-60.8986
	-57.5431	0.006		-59.4431	-60.8931
	-57.5377	0.008		-59.4377	-60.8877
	-57.5325	0.004		-59.4325	-60.8825
	-57.5272	0.002		-59.4272	-60.8772
	-57.522	0.002		-59.422	-60.872
	-57.5166	-0.002		-59.4166	-60.8666
	-57.5113	-0.006		-59.4113	-60.8613
	-57.5059	-0.004		-59.4059	-60.8559
	-57.5027	-0.006		-59.4027	-60.8527
	-57.4995	-0.002		-59.3995	-60.8495
	-57.4963	0.004		-59.3963	-60.8463
	-57.4931	0		-59.3931	-60.8431
	-57.4899	-0.004		-59.3899	-60.8399
	-57.482	0.004		-59.382	-60.832
	-57.474	0.012		-59.374	-60.824
	-57.4687	0.006		-59.3687	-60.8187
	-57.4633	-0.002		-59.3633	-60.8133
	-57.458	-0.002		-59.358	-60.808
	-57.4527	0.004		-59.3527	-60.8027
	-57.4474	0		-59.3474	-60.7974
	-57.442	-0.01		-59.342	-60.792
	-57.4381	-0.006		-59.3381	-60.7881
	-57.4341	0.004		-59.3341	-60.7841
	-57.4301	0		-59.3301	-60.7801
	-57.4261	-0.006		-59.3261	-60.7761
	-57.4182	-0.002		-59.3182	-60.7682
	-57.4102	0.01		-59.3102	-60.7602
	-57.4062	0.008		-59.3062	-60.7562
	-57.4022	-0.002		-59.3022	-60.7522
	-57.3981	-0.002		-59.2981	-60.7481
	-57.3941	0.006		-59.2941	-60.7441
	-57.3886	0.006		-59.2886	-60.7386
	-57.3832	-0.002		-59.2832	-60.7332
	-57.3777	-0.006		-59.2777	-60.7277
	-57.3738	0		-59.2738	-60.7238
	-57.3699	0		-59.2699	-60.7199
	-57.366	-0.002		-59.266	-60.716
	-57.3621	-0.004		-59.2621	-60.7121
	-57.354	0		-59.254	-60.704
	-57.3459	0.006		-59.2459	-60.6959
	-57.3406	0.002		-59.2406	-60.6906
	-57.3353	-0.002		-59.2353	-60.6853
	-57.33	0.006		-59.23	-60.68
	-57.3259	0.006		-59.2259	-60.6759
	-57.3219	-0.002		-59.2219	-60.6719
	-57.3179	0.002		-59.2179	-60.6679
	-57.3138	0.002		-59.2138	-60.6638
	-57.3086	0		-59.2086	-60.6586
	-57.3034	-0.002		-59.2034	-60.6534
	-57.2982	-0.002		-59.1982	-60.6482
	-57.2929	-0.002		-59.1929	-60.6429
	-57.2876	-0.002		-59.1876	-60.6376
	-57.2823	-0.002		-59.1823	-60.6323
	-57.277	-0.002		-59.177	-60.627
	-57.2716	-0.002		-59.1716	-60.6216
	-57.2663	0.002		-59.1663	-60.6163
	-57.261	0.002		-59.161	-60.611
	-57.2557	0		-59.1557	-60.6057
	-57.2503	0.002		-59.1503	-60.6003
	-57.2463	0.008		-59.1463	-60.5963
	-57.2423	0.006		-59.1423	-60.5923
	-57.2383	0.002		-59.1383	-60.5883
	-57.2343	0.006		-59.1343	-60.5843
	-57.229	0.004		-59.129	-60.579
	-57.2236	-0.002		-59.1236	-60.5736
	-57.2183	-0.002		-59.1183	-60.5683
	-57.213	0		-59.113	-60.563
	-57.2076	-0.006		-59.1076	-60.5576
	-57.2023	-0.01		-59.1023	-60.5523
	-57.1969	-0.002		-59.0969	-60.5469
	-57.1916	0		-59.0916	-60.5416
	-57.1863	-0.004		-59.0863	-60.5363
	-57.1823	-0.002		-59.0823	-60.5323
	-57.1783	0.004		-59.0783	-60.5283
	-57.1743	0.006		-59.0743	-60.5243
	-57.1704	0.004		-59.0704	-60.5204
	-57.1624	0.008		-59.0624	-60.5124
	-57.1544	0.01		-59.0544	-60.5044
	-57.1504	0.006		-59.0504	-60.5004
	-57.1464	0		-59.0464	-60.4964
	-57.1424	-0.002		-59.0424	-60.4924
	-57.1384	-0.002		-59.0384	-60.4884
	-57.133	-0.002		-59.033	-60.483
	-57.1277	-0.006		-59.0277	-60.4777
	-57.1224	-0.008		-59.0224	-60.4724
	-57.1184	-0.008		-59.0184	-60.4684
	-57.1144	-0.002		-59.0144	-60.4644
	-57.1104	0		-59.0104	-60.4604
	-57.1064	0		-59.0064	-60.4564
	-57.0984	0.002		-58.9984	-60.4484
	-57.0903	0.01		-58.9903	-60.4403
	-57.085	0.01		-58.985	-60.435
	-57.0797	0.004		-58.9797	-60.4297
	-57.0743	0.006		-58.9743	-60.4243
	-57.0704	0.008		-58.9704	-60.4204
	-57.0664	0.004		-58.9664	-60.4164
	-57.0624	-0.004		-58.9624	-60.4124
	-57.0584	-0.004		-58.9584	-60.4084
	-57.0531	-0.002		-58.9531	-60.4031
	-57.0478	-0.006		-58.9478	-60.3978
	-57.0425	-0.008		-58.9425	-60.3925
	-57.0371	-0.008		-58.9371	-60.3871
	-57.0318	-0.002		-58.9318	-60.3818
	-57.0265	0.004		-58.9265	-60.3765
	-57.0211	0.004		-58.9211	-60.3711
	-57.0158	0.004		-58.9158	-60.3658
	-57.0105	0.006		-58.9105	-60.3605
	-57.0052	0.01		-58.9052	-60.3552
	-56.9999	0.004		-58.8999	-60.3499
	-56.9945	0		-58.8945	-60.3445
	-56.9903	0		-58.8903	-60.3403
	-56.9862	0.002		-58.8862	-60.3362
	-56.982	-0.002		-58.882	-60.332
	-56.9778	-0.006		-58.8778	-60.3278
	-56.9727	-0.002		-58.8727	-60.3227
	-56.9676	0.002		-58.8676	-60.3176
	-56.9625	-0.002		-58.8625	-60.3125
	-56.9572	0		-58.8572	-60.3072
	-56.9519	0.004		-58.8519	-60.3019
	-56.9465	0		-58.8465	-60.2965
	-56.9412	0.002		-58.8412	-60.2912
	-56.9359	0.002		-58.8359	-60.2859
	-56.9305	0		-58.8305	-60.2805
	-56.9266	0		-58.8266	-60.2766
	-56.9226	0.002		-58.8226	-60.2726
	-56.9186	0.002		-58.8186	-60.2686
	-56.9146	-0.004		-58.8146	-60.2646
	-56.9092	-0.002		-58.8092	-60.2592
	-56.9039	0.004		-58.8039	-60.2539
	-56.8985	0.002		-58.7985	-60.2485
	-56.8931	-0.002		-58.7931	-60.2431
	-56.8878	-0.002		-58.7878	-60.2378
	-56.8824	0		-58.7824	-60.2324
	-56.8772	0.002		-58.7772	-60.2272
	-56.8719	-0.002		-58.7719	-60.2219
	-56.8666	0.002		-58.7666	-60.2166
	-56.8626	0.004		-58.7626	-60.2126
	-56.8586	0.004		-58.7586	-60.2086
	-56.8546	0.004		-58.7546	-60.2046
	-56.8506	0.004		-58.7506	-60.2006
	-56.8426	0.004		-58.7426	-60.1926
	-56.8347	-0.002		-58.7347	-60.1847
	-56.8307	0		-58.7307	-60.1807
	-56.8267	-0.002		-58.7267	-60.1767
	-56.8227	-0.006		-58.7227	-60.1727
	-56.8187	-0.006		-58.7187	-60.1687
	-56.8133	-0.004		-58.7133	-60.1633
	-56.808	-0.002		-58.708	-60.158
	-56.8027	-0.002		-58.7027	-60.1527
	-56.7987	0.002		-58.6987	-60.1487
	-56.7947	0.006		-58.6947	-60.1447
	-56.7907	0.008		-58.6907	-60.1407
	-56.7867	0.008		-58.6867	-60.1367
	-56.7787	0.006		-58.6787	-60.1287
	-56.7707	0.004		-58.6707	-60.1207
	-56.7653	0.004		-58.6653	-60.1153
	-56.7598	0		-58.6598	-60.1098
	-56.7543	-0.004		-58.6543	-60.1043
	-56.7504	-0.006		-58.6504	-60.1004
	-56.7465	-0.008		-58.6465	-60.0965
	-56.7426	-0.004		-58.6426	-60.0926
	-56.7387	-0.002		-58.6387	-60.0887
	-56.7333	-0.002		-58.6333	-60.0833
	-56.7279	-0.002		-58.6279	-60.0779
	-56.7225	0.004		-58.6225	-60.0725
	-56.7172	0.008		-58.6172	-60.0672
	-56.712	0.006		-58.612	-60.062
	-56.7067	0.006		-58.6067	-60.0567
	-56.7013	0.006		-58.6013	-60.0513
	-56.6958	0.004		-58.5958	-60.0458
	-56.6903	0.002		-58.5903	-60.0403
	-56.685	-0.004		-58.585	-60.035
	-56.6798	-0.006		-58.5798	-60.0298
	-56.6746	-0.006		-58.5746	-60.0246
	-56.6714	-0.004		-58.5714	-60.0214
	-56.6682	-0.006		-58.5682	-60.0182
	-56.665	-0.004		-58.565	-60.015
	-56.6618	0.004		-58.5618	-60.0118
	-56.6586	0.004		-58.5586	-60.0086
	-56.6506	0.006		-58.5506	-60.0006
	-56.6427	0.008		-58.5427	-59.9927
	-56.6373	0.01		-58.5373	-59.9873
	-56.632	0.006		-58.532	-59.982
	-56.6267	0		-58.5267	-59.9767
	-56.6213	0		-58.5213	-59.9713
	-56.616	-0.006		-58.516	-59.966
	-56.6107	-0.008		-58.5107	-59.9607
	-56.6075	-0.008		-58.5075	-59.9575
	-56.6043	-0.006		-58.5043	-59.9543
	-56.6011	-0.004		-58.5011	-59.9511
	-56.5979	0.002		-58.4979	-59.9479
	-56.5947	0.006		-58.4947	-59.9447
	-56.5787	0.006		-58.4787	-59.9287
	-56.5748	0.01		-58.4748	-59.9248
	-56.5708	0.014		-58.4708	-59.9208
	-56.5668	0.01		-58.4668	-59.9168
	-56.5628	0.002		-58.4628	-59.9128
	-56.5575	-0.002		-58.4575	-59.9075
	-56.5522	-0.006		-58.4522	-59.9022
	-56.5469	-0.01		-58.4469	-59.8969
	-56.5429	-0.016		-58.4429	-59.8929
	-56.5389	-0.014		-58.4389	-59.8889
	-56.5349	-0.008		-58.4349	-59.8849
	-56.5308	-0.002		-58.4308	-59.8808
	-56.5228	0.002		-58.4228	-59.8728
	-56.5148	0.008		-58.4148	-59.8648
	-56.5095	0.014		-58.4095	-59.8595
	-56.5041	0.018		-58.4041	-59.8541
	-56.4988	0.016		-58.3988	-59.8488
	-56.4948	0.012		-58.3948	-59.8448
	-56.4908	0.006		-58.3908	-59.8408
	-56.4868	0.002		-58.3868	-59.8368
	-56.4828	-0.008		-58.3828	-59.8328
	-56.4775	-0.014		-58.3775	-59.8275
	-56.4722	-0.018		-58.3722	-59.8222
	-56.4669	-0.012		-58.3669	-59.8169
	-56.4616	-0.012		-58.3616	-59.8116
	-56.4562	-0.012		-58.3562	-59.8062
	-56.4509	-0.002		-58.3509	-59.8009
	-56.4455	0.012		-58.3455	-59.7955
	-56.4401	0.016		-58.3401	-59.7901
	-56.4347	0.014		-58.3347	-59.7847
	-56.4294	0.022		-58.3294	-59.7794
	-56.4241	0.022		-58.3241	-59.7741
	-56.4188	0.014		-58.3188	-59.7688
	-56.4148	0.002		-58.3148	-59.7648
	-56.4108	-0.008		-58.3108	-59.7608
	-56.4069	-0.012		-58.3069	-59.7569
	-56.4029	-0.016		-58.3029	-59.7529
	-56.3976	-0.022		-58.2976	-59.7476
	-56.3922	-0.024		-58.2922	-59.7422
	-56.3869	-0.016		-58.2869	-59.7369
	-56.3816	-0.002		-58.2816	-59.7316
	-56.3763	0.002		-58.2763	-59.7263
	-56.371	0.008		-58.271	-59.721
	-56.3655	0.02		-58.2655	-59.7155
	-56.36	0.028		-58.26	-59.71
	-56.3545	0.024		-58.2545	-59.7045
	-56.3506	0.02		-58.2506	-59.7006
	-56.3467	0.012		-58.2467	-59.6967
	-56.3428	0.004		-58.2428	-59.6928
	-56.3389	-0.008		-58.2389	-59.6889
	-56.3336	-0.018		-58.2336	-59.6836
	-56.3283	-0.024		-58.2283	-59.6783
	-56.323	-0.022		-58.223	-59.673
	-56.3176	-0.016		-58.2176	-59.6676
	-56.3122	-0.014		-58.2122	-59.6622
	-56.3068	-0.008		-58.2068	-59.6568
	-56.3015	0.01		-58.2015	-59.6515
	-56.2961	0.02		-58.1961	-59.6461
	-56.2907	0.022		-58.1907	-59.6407
	-56.2868	0.024		-58.1868	-59.6368
	-56.2828	0.028		-58.1828	-59.6328
	-56.2789	0.018		-58.1789	-59.6289
	-56.275	0.002		-58.175	-59.625
	-56.267	-0.002		-58.167	-59.617
	-56.259	-0.012		-58.159	-59.609
	-56.2537	-0.022		-58.1537	-59.6037
	-56.2483	-0.024		-58.1483	-59.5983
	-56.2429	-0.022		-58.1429	-59.5929
	-56.2389	-0.018		-58.1389	-59.5889
	-56.2348	-0.008		-58.1348	-59.5848
	-56.2308	0.006		-58.1308	-59.5808
	-56.2267	0.008		-58.1267	-59.5767
	-56.2215	0.016		-58.1215	-59.5715
	-56.2163	0.032		-58.1163	-59.5663
	-56.211	0.026		-58.111	-59.561
	-56.2057	0.012		-58.1057	-59.5557
	-56.2004	0.01		-58.1004	-59.5504
	-56.1951	0.006		-58.0951	-59.5451
	-56.1898	-0.008		-58.0898	-59.5398
	-56.1844	-0.018		-58.0844	-59.5344
	-56.179	-0.016		-58.079	-59.529
	-56.1737	-0.02		-58.0737	-59.5237
	-56.1683	-0.022		-58.0683	-59.5183
	-56.1629	-0.014		-58.0629	-59.5129
	-56.1597	-0.002		-58.0597	-59.5097
	-56.1566	0.006		-58.0566	-59.5066
	-56.1534	0.012		-58.0534	-59.5034
	-56.1502	0.02		-58.0502	-59.5002
	-56.147	0.016		-58.047	-59.497
	-56.139	0.016		-58.039	-59.489
	-56.131	0.014		-58.031	-59.481
	-56.1257	0.006		-58.0257	-59.4757
	-56.1204	-0.002		-58.0204	-59.4704
	-56.1151	-0.01		-58.0151	-59.4651
	-56.1097	-0.014		-58.0097	-59.4597
	-56.1044	-0.018		-58.0044	-59.4544
	-56.0991	-0.016		-57.9991	-59.4491
	-56.095	-0.01		-57.995	-59.445
	-56.091	-0.006		-57.991	-59.441
	-56.087	0		-57.987	-59.437
	-56.0829	0.01		-57.9829	-59.4329
	-56.0776	0.016		-57.9776	-59.4276
	-56.0723	0.02		-57.9723	-59.4223
	-56.067	0.02		-57.967	-59.417
	-56.0616	0.016		-57.9616	-59.4116
	-56.0562	0.006		-57.9562	-59.4062
	-56.0508	0		-57.9508	-59.4008
	-56.0456	-0.006		-57.9456	-59.3956
	-56.0404	-0.012		-57.9404	-59.3904
	-56.0352	-0.018		-57.9352	-59.3852
	-56.0312	-0.018		-57.9312	-59.3812
	-56.0272	-0.012		-57.9272	-59.3772
	-56.0232	-0.006		-57.9232	-59.3732
	-56.0192	0		-57.9192	-59.3692
	-56.0112	0.004		-57.9112	-59.3612
	-56.0032	0.012		-57.9032	-59.3532
	-55.9992	0.018		-57.8992	-59.3492
	-55.9952	0.02		-57.8952	-59.3452
	-55.9912	0.014		-57.8912	-59.3412
	-55.9873	0.008		-57.8873	-59.3373
	-55.9819	0.006		-57.8819	-59.3319
	-55.9766	-0.004		-57.8766	-59.3266
	-55.9712	-0.014		-57.8712	-59.3212
	-55.9672	-0.014		-57.8672	-59.3172
	-55.9632	-0.012		-57.8632	-59.3132
	-55.9593	-0.014		-57.8593	-59.3093
	-55.9553	-0.012		-57.8553	-59.3053
	-55.9472	-0.002		-57.8472	-59.2972
	-55.9392	0.01		-57.8392	-59.2892
	-55.9339	0.012		-57.8339	-59.2839
	-55.9286	0.012		-57.8286	-59.2786
	-55.9232	0.016		-57.8232	-59.2732
	-55.9192	0.014		-57.8192	-59.2692
	-55.9152	0.01		-57.8152	-59.2652
	-55.9112	0.002		-57.8112	-59.2612
	-55.9071	-0.004		-57.8071	-59.2571
	-55.9032	-0.008		-57.8032	-59.2532
	-55.8992	-0.012		-57.7992	-59.2492
	-55.8952	-0.016		-57.7952	-59.2452
	-55.8913	-0.014		-57.7913	-59.2413
	-55.8833	-0.008		-57.7833	-59.2333
	-55.8752	-0.002		-57.7752	-59.2252
	-55.8699	0.002		-57.7699	-59.2199
	-55.8646	0.006		-57.7646	-59.2146
	-55.8592	0.012		-57.7592	-59.2092
	-55.8539	0.016		-57.7539	-59.2039
	-55.8486	0.016		-57.7486	-59.1986
	-55.8433	0.014		-57.7433	-59.1933
	-55.8393	0.006		-57.7393	-59.1893
	-55.8353	-0.002		-57.7353	-59.1853
	-55.8313	-0.006		-57.7313	-59.1813
	-55.8273	-0.012		-57.7273	-59.1773
	-55.822	-0.014		-57.722	-59.172
	-55.8166	-0.014		-57.7166	-59.1666
	-55.8112	-0.012		-57.7112	-59.1612
	-55.8059	-0.006		-57.7059	-59.1559
	-55.8005	0		-57.7005	-59.1505
	-55.7951	0.008		-57.6951	-59.1451
	-55.7898	0.012		-57.6898	-59.1398
	-55.7846	0.018		-57.6846	-59.1346
	-55.7794	0.02		-57.6794	-59.1294
	-55.7754	0.014		-57.6754	-59.1254
	-55.7714	0.006		-57.6714	-59.1214
	-55.7674	0.002		-57.6674	-59.1174
	-55.7634	-0.004		-57.6634	-59.1134
	-55.7554	-0.014		-57.6554	-59.1054
	-55.7474	-0.02		-57.6474	-59.0974
	-55.7433	-0.016		-57.6433	-59.0933
	-55.7393	-0.01		-57.6393	-59.0893
	-55.7352	-0.008		-57.6352	-59.0852
	-55.7311	-0.002		-57.6311	-59.0811
	-55.7259	0.008		-57.6259	-59.0759
	-55.7206	0.016		-57.6206	-59.0706
	-55.7153	0.022		-57.6153	-59.0653
	-55.7113	0.016		-57.6113	-59.0613
	-55.7073	0.01		-57.6073	-59.0573
	-55.7033	0.008		-57.6033	-59.0533
	-55.6993	0.004		-57.5993	-59.0493
	-55.6892	-0.006		-57.5892	-59.0392
	-55.6791	-0.014		-57.5791	-59.0291
	-55.6761	-0.012		-57.5761	-59.0261
	-55.6731	-0.008		-57.5731	-59.0231
	-55.6702	-0.012		-57.5702	-59.0202
	-55.6672	-0.012		-57.5672	-59.0172
	-55.6618	-0.004		-57.5618	-59.0118
	-55.6564	0.008		-57.5564	-59.0064
	-55.6511	0.01		-57.5511	-59.0011
	-55.6471	0.01		-57.5471	-58.9971
	-55.6432	0.012		-57.5432	-58.9932
	-55.6393	0.01		-57.5393	-58.9893
	-55.6354	0.008		-57.5354	-58.9854
	-55.6273	0.006		-57.5273	-58.9773
	-55.6193	0.002		-57.5193	-58.9693
	-55.614	-0.002		-57.514	-58.964
	-55.6087	-0.006		-57.5087	-58.9587
	-55.6033	-0.012		-57.5033	-58.9533
	-55.598	-0.014		-57.498	-58.948
	-55.5927	-0.008		-57.4927	-58.9427
	-55.5874	0.002		-57.4874	-58.9374
	-55.5842	-0.002		-57.4842	-58.9342
	-55.581	-0.002		-57.481	-58.931
	-55.5778	0.01		-57.4778	-58.9278
	-55.5746	0.014		-57.4746	-58.9246
	-55.5714	0.006		-57.4714	-58.9214
	-55.5634	0.002		-57.4634	-58.9134
	-55.5555	0.006		-57.4555	-58.9055
	-55.5501	0.004		-57.4501	-58.9001
	-55.5446	0.002		-57.4446	-58.8946
	-55.5392	-0.006		-57.4392	-58.8892
	-55.5339	-0.01		-57.4339	-58.8839
	-55.5285	-0.008		-57.4285	-58.8785
	-55.5231	-0.006		-57.4231	-58.8731
	-55.5192	-0.006		-57.4192	-58.8692
	-55.5153	-0.006		-57.4153	-58.8653
	-55.5114	0.004		-57.4114	-58.8614
	-55.5075	0.01		-57.4075	-58.8575
	-55.5022	0.006		-57.4022	-58.8522
	-55.4969	0.006		-57.3969	-58.8469
	-55.4916	0.008		-57.3916	-58.8416
	-55.4862	0.006		-57.3862	-58.8362
	-55.4809	0.002		-57.3809	-58.8309
	-55.4755	-0.002		-57.3755	-58.8255
	-55.4701	-0.002		-57.3701	-58.8201
	-55.4647	-0.006		-57.3647	-58.8147
	-55.4593	-0.01		-57.3593	-58.8093
	-55.4552	-0.008		-57.3552	-58.8052
	-55.4511	-0.004		-57.3511	-58.8011
	-55.447	-0.004		-57.347	-58.797
	-55.4429	-0.002		-57.3429	-58.7929
	-55.4352	0.002		-57.3352	-58.7852
	-55.4276	0.01		-57.3276	-58.7776
	-55.4235	0.012		-57.3235	-58.7735
	-55.4195	0.008		-57.3195	-58.7695
	-55.4154	0.008		-57.3154	-58.7654
	-55.4114	0.01		-57.3114	-58.7614
	-55.4061	0.006		-57.3061	-58.7561
	-55.4008	-0.004		-57.3008	-58.7508
	-55.3956	-0.008		-57.2956	-58.7456
	-55.3892	-0.008		-57.2892	-58.7392
	-55.3828	-0.008		-57.2828	-58.7328
	-55.3764	-0.014		-57.2764	-58.7264
	-55.3701	-0.016		-57.2701	-58.7201
	-55.3637	-0.004		-57.2637	-58.7137
	-55.3597	0.008		-57.2597	-58.7097
	-55.3557	0.014		-57.2557	-58.7057
	-55.3517	0.022		-57.2517	-58.7017
	-55.3477	0.034		-57.2477	-58.6977
	-55.3424	0.048		-57.2424	-58.6924
	-55.3371	0.062		-57.2371	-58.6871
	-55.3318	0.058		-57.2318	-58.6818
	-55.3277	0.064		-57.2277	-58.6777
	-55.3237	0.066		-57.2237	-58.6737
	-55.3197	0.08		-57.2197	-58.6697
	-55.3157	0.074		-57.2157	-58.6657
	-55.3102	0.068		-57.2102	-58.6602
	-55.3048	0.072		-57.2048	-58.6548
	-55.2993	0.076		-57.1993	-58.6493
	-55.2939	0.082		-57.1939	-58.6439
	-55.2886	0.08		-57.1886	-58.6386
	-55.2832	0.084		-57.1832	-58.6332
	-55.2779	0.088		-57.1779	-58.6279
	-55.2726	0.084		-57.1726	-58.6226
	-55.2673	0.086		-57.1673	-58.6173
	-55.2634	0.082		-57.1634	-58.6134
	-55.2595	0.074		-57.1595	-58.6095
	-55.2556	0.066		-57.1556	-58.6056
	-55.2517	0.058		-57.1517	-58.6017
	-55.2464	0.056		-57.1464	-58.5964
	-55.241	0.052		-57.141	-58.591
	-55.2357	0.054		-57.1357	-58.5857
	-55.2304	0.06		-57.1304	-58.5804
	-55.225	0.06		-57.125	-58.575
	-55.2197	0.06		-57.1197	-58.5697
	-55.2143	0.07		-57.1143	-58.5643
	-55.209	0.07		-57.109	-58.559
	-55.2036	0.064		-57.1036	-58.5536
	-55.2004	0.06		-57.1004	-58.5504
	-55.1972	0.06		-57.0972	-58.5472
	-55.1941	0.056		-57.0941	-58.5441
	-55.1909	0.048		-57.0909	-58.5409
	-55.1877	0.044		-57.0877	-58.5377
	-55.1717	0.042		-57.0717	-58.5217
	-55.1677	0.04		-57.0677	-58.5177
	-55.1638	0.046		-57.0638	-58.5138
	-55.1598	0.044		-57.0598	-58.5098
	-55.1558	0.044		-57.0558	-58.5058
	-55.1504	0.048		-57.0504	-58.5004
	-55.1451	0.054		-57.0451	-58.4951
	-55.1398	0.054		-57.0398	-58.4898
	-55.1365	0.048		-57.0365	-58.4865
	-55.1333	0.046		-57.0333	-58.4833
	-55.1301	0.042		-57.0301	-58.4801
	-55.1268	0.038		-57.0268	-58.4768
	-55.1236	0.038		-57.0236	-58.4736
	-55.1078	0.034		-57.0078	-58.4578
	-55.1025	0.03		-57.0025	-58.4525
	-55.0972	0.03		-56.9972	-58.4472
	-55.0919	0.032		-56.9919	-58.4419
	-55.0879	0.034		-56.9879	-58.4379
	-55.0839	0.038		-56.9839	-58.4339
	-55.0799	0.042		-56.9799	-58.4299
	-55.0759	0.042		-56.9759	-58.4259
	-55.0719	0.044		-56.9719	-58.4219
	-55.0679	0.044		-56.9679	-58.4179
	-55.0639	0.04		-56.9639	-58.4139
	-55.0599	0.038		-56.9599	-58.4099
	-55.0517	0.036		-56.9517	-58.4017
	-55.0435	0.028		-56.9435	-58.3935
	-55.0382	0.02		-56.9382	-58.3882
	-55.033	0.018		-56.933	-58.383
	-55.0277	0.022		-56.9277	-58.3777
	-55.0225	0.018		-56.9225	-58.3725
	-55.0172	0.02		-56.9172	-58.3672
	-55.012	0.03		-56.912	-58.362
	-55.008	0.036		-56.908	-58.358
	-55.004	0.038		-56.904	-58.354
	-55	0.04		-56.9	-58.35
	-54.996	0.042		-56.896	-58.346
	-54.9906	0.034		-56.8906	-58.3406
	-54.9852	0.032		-56.8852	-58.3352
	-54.9798	0.032		-56.8798	-58.3298
	-54.9745	0.026		-56.8745	-58.3245
	-54.9692	0.016		-56.8692	-58.3192
	-54.964	0.012		-56.864	-58.314
	-54.9586	0.012		-56.8586	-58.3086
	-54.9532	0.012		-56.8532	-58.3032
	-54.9478	0.014		-56.8478	-58.2978
	-54.9438	0.02		-56.8438	-58.2938
	-54.9398	0.03		-56.8398	-58.2898
	-54.9359	0.03		-56.8359	-58.2859
	-54.9319	0.03		-56.8319	-58.2819
	-54.9266	0.036		-56.8266	-58.2766
	-54.9212	0.04		-56.8212	-58.2712
	-54.9159	0.036		-56.8159	-58.2659
	-54.9106	0.026		-56.8106	-58.2606
	-54.9052	0.02		-56.8052	-58.2552
	-54.8999	0.018		-56.7999	-58.2499
	-54.8945	0.012		-56.7945	-58.2445
	-54.8891	0.01		-56.7891	-58.2391
	-54.8837	0.004		-56.7837	-58.2337
	-54.8798	0.01		-56.7798	-58.2298
	-54.8758	0.014		-56.7758	-58.2258
	-54.8719	0.016		-56.7719	-58.2219
	-54.8679	0.02		-56.7679	-58.2179
	-54.86	0.024		-56.76	-58.21
	-54.852	0.03		-56.752	-58.202
	-54.8466	0.032		-56.7466	-58.1966
	-54.8412	0.032		-56.7412	-58.1912
	-54.8357	0.03		-56.7357	-58.1857
	-54.8317	0.026		-56.7317	-58.1817
	-54.8277	0.02		-56.7277	-58.1777
	-54.8237	0.014		-56.7237	-58.1737
	-54.8197	0.008		-56.7197	-58.1697
	-54.8158	0.01		-56.7158	-58.1658
	-54.8118	0.01		-56.7118	-58.1618
	-54.8079	0.004		-56.7079	-58.1579
	-54.8039	0.008		-56.7039	-58.1539
	-54.796	0.016		-56.696	-58.146
	-54.788	0.016		-56.688	-58.138
	-54.7827	0.016		-56.6827	-58.1327
	-54.7774	0.026		-56.6774	-58.1274
	-54.772	0.03		-56.672	-58.122
	-54.7667	0.024		-56.6667	-58.1167
	-54.7614	0.024		-56.6614	-58.1114
	-54.7561	0.024		-56.6561	-58.1061
	-54.7521	0.018		-56.6521	-58.1021
	-54.7481	0.012		-56.6481	-58.0981
	-54.7441	0.012		-56.6441	-58.0941
	-54.7401	0.01		-56.6401	-58.0901
	-54.7348	0.006		-56.6348	-58.0848
	-54.7294	0.008		-56.6294	-58.0794
	-54.7241	0.012		-56.6241	-58.0741
	-54.7188	0.01		-56.6188	-58.0688
	-54.7134	0.012		-56.6134	-58.0634
	-54.7081	0.018		-56.6081	-58.0581
	-54.7027	0.018		-56.6027	-58.0527
	-54.6972	0.018		-56.5972	-58.0472
	-54.6918	0.018		-56.5918	-58.0418
	-54.6879	0.022		-56.5879	-58.0379
	-54.684	0.014		-56.584	-58.034
	-54.6801	0.008		-56.5801	-58.0301
	-54.6761	0.012		-56.5761	-58.0261
	-54.6708	0.016		-56.5708	-58.0208
	-54.6654	0.012		-56.5654	-58.0154
	-54.6601	0.008		-56.5601	-58.0101
	-54.6548	0.01		-56.5548	-58.0048
	-54.6495	0.014		-56.5495	-57.9995
	-54.6441	0.012		-56.5441	-57.9941
	-54.6388	0.01		-56.5388	-57.9888
	-54.6335	0.01		-56.5335	-57.9835
	-54.6281	0.014		-56.5281	-57.9781
	-54.6241	0.014		-56.5241	-57.9741
	-54.6201	0.01		-56.5201	-57.9701
	-54.6161	0.01		-56.5161	-57.9661
	-54.6121	0.014		-56.5121	-57.9621
	-54.6041	0.012		-56.5041	-57.9541
	-54.5961	0.014		-56.4961	-57.9461
	-54.5921	0.014		-56.4921	-57.9421
	-54.5881	0.012		-56.4881	-57.9381
	-54.5841	0.014		-56.4841	-57.9341
	-54.5802	0.01		-56.4802	-57.9302
	-54.5749	0.01		-56.4749	-57.9249
	-54.5695	0.01		-56.4695	-57.9195
	-54.5642	0.012		-56.4642	-57.9142
	-54.561	0.01		-56.461	-57.911
	-54.5578	0.008		-56.4578	-57.9078
	-54.5546	0.008		-56.4546	-57.9046
	-54.5514	0.006		-56.4514	-57.9014
	-54.5482	0.012		-56.4482	-57.8982
	-54.5322	0.014		-56.4322	-57.8822
	-54.5269	0.014		-56.4269	-57.8769
	-54.5216	0.01		-56.4216	-57.8716
	-54.5162	0.014		-56.4162	-57.8662
	-54.5122	0.016		-56.4122	-57.8622
	-54.5082	0.01		-56.4082	-57.8582
	-54.5042	0.012		-56.4042	-57.8542
	-54.5002	0.012		-56.4002	-57.8502
	-54.4962	0.01		-56.3962	-57.8462
	-54.4923	0.006		-56.3923	-57.8423
	-54.4883	0.004		-56.3883	-57.8383
	-54.4843	0.006		-56.3843	-57.8343
	-54.4763	0.006		-56.3763	-57.8263
	-54.4683	0.004		-56.3683	-57.8183
	-54.4629	0		-56.3629	-57.8129
	-54.4576	0.008		-56.3576	-57.8076
	-54.4523	0.016		-56.3523	-57.8023
	-54.4469	0.02		-56.3469	-57.7969
	-54.4416	0.012		-56.3416	-57.7916
	-54.4363	0.016		-56.3363	-57.7863
	-54.4323	0.026		-56.3323	-57.7823
	-54.4283	0.018		-56.3283	-57.7783
	-54.4243	0.01		-56.3243	-57.7743
	-54.4203	0.006		-56.3203	-57.7703
	-54.415	0.004		-56.315	-57.765
	-54.4096	0.004		-56.3096	-57.7596
	-54.4043	-0.002		-56.3043	-57.7543
	-54.3989	-0.004		-56.2989	-57.7489
	-54.3936	-0.002		-56.2936	-57.7436
	-54.3882	0.006		-56.2882	-57.7382
	-54.3829	0.01		-56.2829	-57.7329
	-54.3776	0.012		-56.2776	-57.7276
	-54.3723	0.014		-56.2723	-57.7223
	-54.3683	0.022		-56.2683	-57.7183
	-54.3643	0.026		-56.2643	-57.7143
	-54.3603	0.018		-56.2603	-57.7103
	-54.3564	0.01		-56.2564	-57.7064
	-54.3484	0.012		-56.2484	-57.6984
	-54.3404	0.012		-56.2404	-57.6904
	-54.3364	0.002		-56.2364	-57.6864
	-54.3324	-0.004		-56.2324	-57.6824
	-54.3283	-0.002		-56.2283	-57.6783
	-54.3243	-0.002		-56.2243	-57.6743
	-54.319	-0.002		-56.219	-57.669
	-54.3137	0		-56.2137	-57.6637
	-54.3083	0.006		-56.2083	-57.6583
	-54.3042	0.01		-56.2042	-57.6542
	-54.3	0.014		-56.2	-57.65
	-54.2958	0.016		-56.1958	-57.6458
	-54.2916	0.018		-56.1916	-57.6416
	-54.284	0.02		-56.184	-57.634
	-54.2764	0.016		-56.1764	-57.6264
	-54.271	0.01		-56.171	-57.621
	-54.2656	0.006		-56.1656	-57.6156
	-54.2601	0.004		-56.1601	-57.6101
	-54.2562	0.002		-56.1562	-57.6062
	-54.2523	-0.004		-56.1523	-57.6023
	-54.2484	-0.004		-56.1484	-57.5984
	-54.2444	-0.002		-56.1444	-57.5944
	-54.2391	0.006		-56.1391	-57.5891
	-54.2338	0.012		-56.1338	-57.5838
	-54.2284	0.014		-56.1284	-57.5784
	-54.2231	0.012		-56.1231	-57.5731
	-54.2178	0.016		-56.1178	-57.5678
	-54.2125	0.022		-56.1125	-57.5625
	-54.2072	0.014		-56.1072	-57.5572
	-54.2018	0.006		-56.1018	-57.5518
	-54.1965	0.002		-56.0965	-57.5465
	-54.1912	0		-56.0912	-57.5412
	-54.1859	-0.004		-56.0859	-57.5359
	-54.1805	-0.006		-56.0805	-57.5305
	-54.1765	-0.004		-56.0765	-57.5265
	-54.1725	-0.002		-56.0725	-57.5225
	-54.1685	0.01		-56.0685	-57.5185
	-54.1645	0.016		-56.0645	-57.5145
	-54.1592	0.014		-56.0592	-57.5092
	-54.1539	0.014		-56.0539	-57.5039
	-54.1485	0.024		-56.0485	-57.4985
	-54.1432	0.02		-56.0432	-57.4932
	-54.1379	0.004		-56.0379	-57.4879
	-54.1326	0.002		-56.0326	-57.4826
	-54.1272	0.004		-56.0272	-57.4772
	-54.1219	-0.004		-56.0219	-57.4719
	-54.1165	-0.012		-56.0165	-57.4665
	-54.1125	-0.008		-56.0125	-57.4625
	-54.1085	0		-56.0085	-57.4585
	-54.1045	0.008		-56.0045	-57.4545
	-54.1005	0.01		-56.0005	-57.4505
	-54.095	0.012		-55.995	-57.445
	-54.0896	0.02		-55.9896	-57.4396
	-54.0841	0.026		-55.9841	-57.4341
	-54.0788	0.02		-55.9788	-57.4288
	-54.0736	0.008		-55.9736	-57.4236
	-54.0683	0.006		-55.9683	-57.4183
	-54.0629	0.004		-55.9629	-57.4129
	-54.0575	-0.004		-55.9575	-57.4075
	-54.0521	-0.014		-55.9521	-57.4021
	-54.0482	-0.01		-55.9482	-57.3982
	-54.0443	-0.004		-55.9443	-57.3943
	-54.0403	-0.004		-55.9403	-57.3903
	-54.0364	0		-55.9364	-57.3864
	-54.0285	0.01		-55.9285	-57.3785
	-54.0205	0.024		-55.9205	-57.3705
	-54.0165	0.022		-55.9165	-57.3665
	-54.0125	0.02		-55.9125	-57.3625
	-54.0085	0.022		-55.9085	-57.3585
	-54.0045	0.018		-55.9045	-57.3545
	-53.9992	0.008		-55.8992	-57.3492
	-53.9939	-0.002		-55.8939	-57.3439
	-53.9886	-0.004		-55.8886	-57.3386
	-53.9846	-0.01		-55.8846	-57.3346
	-53.9806	-0.014		-55.8806	-57.3306
	-53.9766	-0.014		-55.8766	-57.3266
	-53.9726	-0.012		-55.8726	-57.3226
	-53.9645	0		-55.8645	-57.3145
	-53.9565	0.012		-55.8565	-57.3065
	-53.9512	0.016		-55.8512	-57.3012
	-53.9459	0.02		-55.8459	-57.2959
	-53.9406	0.03		-55.8406	-57.2906
	-53.9352	0.03		-55.8352	-57.2852
	-53.9299	0.02		-55.8299	-57.2799
	-53.9246	0.012		-55.8246	-57.2746
	-53.9204	0.008		-55.8204	-57.2704
	-53.9162	-0.004		-55.8162	-57.2662
	-53.912	-0.012		-55.812	-57.262
	-53.9078	-0.016		-55.8078	-57.2578
	-53.9026	-0.018		-55.8026	-57.2526
	-53.8975	-0.016		-55.7975	-57.2475
	-53.8924	-0.008		-55.7924	-57.2424
	-53.887	0.002		-55.787	-57.237
	-53.8816	0.008		-55.7816	-57.2316
	-53.8762	0.02		-55.7762	-57.2262
	-53.871	0.026		-55.771	-57.221
	-53.8658	0.026		-55.7658	-57.2158
	-53.8607	0.026		-55.7607	-57.2107
	-53.8575	0.024		-55.7575	-57.2075
	-53.8543	0.018		-55.7543	-57.2043
	-53.8511	0.006		-55.7511	-57.2011
	-53.8479	-0.004		-55.7479	-57.1979
	-53.8447	-0.01		-55.7447	-57.1947
	-53.8365	-0.014		-55.7365	-57.1865
	-53.8283	-0.016		-55.7283	-57.1783
	-53.8231	-0.016		-55.7231	-57.1731
	-53.8179	-0.01		-55.7179	-57.1679
	-53.8127	0		-55.7127	-57.1627
	-53.8072	0.006		-55.7072	-57.1572
	-53.8018	0.01		-55.7018	-57.1518
	-53.7963	0.018		-55.6963	-57.1463
	-53.7932	0.024		-55.6932	-57.1432
	-53.79	0.026		-55.69	-57.14
	-53.7869	0.018		-55.6869	-57.1369
	-53.7838	0.014		-55.6838	-57.1338
	-53.7807	0.008		-55.6807	-57.1307
	-53.7647	0.004		-55.6647	-57.1147
	-53.7607	-0.004		-55.6607	-57.1107
	-53.7567	-0.01		-55.6567	-57.1067
	-53.7527	-0.012		-55.6527	-57.1027
	-53.7487	-0.01		-55.6487	-57.0987
	-53.7434	-0.006		-55.6434	-57.0934
	-53.7381	-0.004		-55.6381	-57.0881
	-53.7328	0		-55.6328	-57.0828
	-53.7282	0.008		-55.6282	-57.0782
	-53.7236	0.016		-55.6236	-57.0736
	-53.719	0.018		-55.619	-57.069
	-53.7145	0.016		-55.6145	-57.0645
	-53.7099	0.018		-55.6099	-57.0599
	-53.7053	0.014		-55.6053	-57.0553
	-53.7008	0.012		-55.6008	-57.0508
	-53.6928	0.008		-55.5928	-57.0428
	-53.6848	0.002		-55.5848	-57.0348
	-53.6807	-0.008		-55.5807	-57.0307
	-53.6766	-0.01		-55.5766	-57.0266
	-53.6726	-0.008		-55.5726	-57.0226
	-53.6685	-0.01		-55.5685	-57.0185
	-53.6631	-0.012		-55.5631	-57.0131
	-53.6577	0		-55.5577	-57.0077
	-53.6524	0.008		-55.5524	-57.0024
	-53.6485	0.008		-55.5485	-56.9985
	-53.6446	0.012		-55.5446	-56.9946
	-53.6407	0.02		-55.5407	-56.9907
	-53.6368	0.022		-55.5368	-56.9868
	-53.6288	0.016		-55.5288	-56.9788
	-53.6208	0.012		-55.5208	-56.9708
	-53.6153	0.006		-55.5153	-56.9653
	-53.6099	0.002		-55.5099	-56.9599
	-53.6045	-0.002		-55.5045	-56.9545
	-53.6006	-0.01		-55.5006	-56.9506
	-53.5966	-0.012		-55.4966	-56.9466
	-53.5927	-0.008		-55.4927	-56.9427
	-53.5888	-0.002		-55.4888	-56.9388
	-53.5848	-0.006		-55.4848	-56.9348
	-53.5808	0		-55.4808	-56.9308
	-53.5768	0.01		-55.4768	-56.9268
	-53.5728	0.014		-55.4728	-56.9228
	-53.5648	0.012		-55.4648	-56.9148
	-53.5568	0.02		-55.4568	-56.9068
	-53.5513	0.018		-55.4513	-56.9013
	-53.5458	0.014		-55.4458	-56.8958
	-53.5404	0.012		-55.4404	-56.8904
	-53.5352	0.006		-55.4352	-56.8852
	-53.5301	-0.006		-55.4301	-56.8801
	-53.5249	-0.01		-55.4249	-56.8749
	-53.5209	-0.006		-55.4209	-56.8709
	-53.5169	-0.012		-55.4169	-56.8669
	-53.5128	-0.014		-55.4128	-56.8628
	-53.5088	-0.006		-55.4088	-56.8588
	-53.5035	0.002		-55.4035	-56.8535
	-53.4982	0.002		-55.3982	-56.8482
	-53.493	0.012		-55.393	-56.843
	-53.4876	0.022		-55.3876	-56.8376
	-53.4823	0.02		-55.3823	-56.8323
	-53.477	0.018		-55.377	-56.827
	-53.4716	0.02		-55.3716	-56.8216
	-53.4663	0.014		-55.3663	-56.8163
	-53.4609	0.006		-55.3609	-56.8109
	-53.4569	-0.004		-55.3569	-56.8069
	-53.4529	-0.008		-55.3529	-56.8029
	-53.4489	-0.012		-55.3489	-56.7989
	-53.4449	-0.014		-55.3449	-56.7949
	-53.4369	-0.014		-55.3369	-56.7869
	-53.4289	-0.01		-55.3289	-56.7789
	-53.4249	-0.002		-55.3249	-56.7749
	-53.4209	0.004		-55.3209	-56.7709
	-53.4169	0.012		-55.3169	-56.7669
	-53.4129	0.018		-55.3129	-56.7629
	-53.4074	0.022		-55.3074	-56.7574
	-53.4018	0.02		-55.3018	-56.7518
	-53.3963	0.016		-55.2963	-56.7463
	-53.3932	0.01		-55.2932	-56.7432
	-53.3902	0.01		-55.2902	-56.7402
	-53.3871	0.004		-55.2871	-56.7371
	-53.3841	-0.006		-55.2841	-56.7341
	-53.381	-0.012		-55.281	-56.731
	-53.365	-0.01		-55.265	-56.715
	-53.3597	-0.008		-55.2597	-56.7097
	-53.3543	-0.012		-55.2543	-56.7043
	-53.349	-0.006		-55.249	-56.699
	-53.345	0.004		-55.245	-56.695
	-53.341	0.006		-55.241	-56.691
	-53.337	0.01		-55.237	-56.687
	-53.333	0.012		-55.233	-56.683
	-53.3277	0.018		-55.2277	-56.6777
	-53.3223	0.018		-55.2223	-56.6723
	-53.317	0.012		-55.217	-56.667
	-53.3117	0.01		-55.2117	-56.6617
	-53.3064	0.006		-55.2064	-56.6564
	-53.3011	0.004		-55.2011	-56.6511
	-53.2957	-0.006		-55.1957	-56.6457
	-53.2904	-0.01		-55.1904	-56.6404
	-53.2851	-0.006		-55.1851	-56.6351
	-53.2797	-0.004		-55.1797	-56.6297
	-53.2744	-0.01		-55.1744	-56.6244
	-53.2691	-0.006		-55.1691	-56.6191
	-53.2651	0.006		-55.1651	-56.6151
	-53.2611	0.01		-55.1611	-56.6111
	-53.2571	0.004		-55.1571	-56.6071
	-53.2531	0.008		-55.1531	-56.6031
	-53.2477	0.016		-55.1477	-56.5977
	-53.2423	0.016		-55.1423	-56.5923
	-53.2369	0.008		-55.1369	-56.5869
	-53.2316	0.006		-55.1316	-56.5816
	-53.2264	0.006		-55.1264	-56.5764
	-53.2211	0.002		-55.1211	-56.5711
	-53.2156	0		-55.1156	-56.5656
	-53.2102	-0.002		-55.1102	-56.5602
	-53.2048	-0.002		-55.1048	-56.5548
	-53.2009	0		-55.1009	-56.5509
	-53.1969	-0.002		-55.0969	-56.5469
	-53.193	-0.004		-55.093	-56.543
	-53.1891	-0.002		-55.0891	-56.5391
	-53.1838	0.002		-55.0838	-56.5338
	-53.1785	0.002		-55.0785	-56.5285
	-53.1732	-0.002		-55.0732	-56.5232
	-53.1678	0.004		-55.0678	-56.5178
	-53.1625	0.008		-55.0625	-56.5125
	-53.1571	0.008		-55.0571	-56.5071
	-53.1517	0.006		-55.0517	-56.5017
	-53.1463	0.006		-55.0463	-56.4963
	-53.1408	0.012		-55.0408	-56.4908
	-53.1367	0.008		-55.0367	-56.4867
	-53.1325	0.002		-55.0325	-56.4825
	-53.1284	0.002		-55.0284	-56.4784
	-53.1242	0.002		-55.0242	-56.4742
	-53.1192	-0.002		-55.0192	-56.4692
	-53.1142	-0.006		-55.0142	-56.4642
	-53.1092	-0.004		-55.0092	-56.4592
	-53.1039	0		-55.0039	-56.4539
	-53.0985	0.002		-54.9985	-56.4485
	-53.0932	0		-54.9932	-56.4432
	-53.0878	0.002		-54.9878	-56.4378
	-53.0823	0.008		-54.9823	-56.4323
	-53.0768	0.01		-54.9768	-56.4268
	-53.0729	0.006		-54.9729	-56.4229
	-53.069	0.008		-54.969	-56.419
	-53.0651	0.01		-54.9651	-56.4151
	-53.0612	0.006		-54.9612	-56.4112
	-53.0531	0.002		-54.9531	-56.4031
	-53.045	0.002		-54.945	-56.395
	-53.0398	-0.002		-54.9398	-56.3898
	-53.0346	-0.004		-54.9346	-56.3846
	-53.0293	-0.004		-54.9293	-56.3793
	-53.024	-0.002		-54.924	-56.374
	-53.0186	-0.004		-54.9186	-56.3686
	-53.0133	0.002		-54.9133	-56.3633
	-53.0079	0.006		-54.9079	-56.3579
	-53.0025	0.002		-54.9025	-56.3525
	-52.9972	0.008		-54.8972	-56.3472
	-52.9918	0.014		-54.8918	-56.3418
	-52.9864	0.008		-54.8864	-56.3364
	-52.9811	0.006		-54.8811	-56.3311
	-52.9771	0.01		-54.8771	-56.3271
	-52.9732	0.004		-54.8732	-56.3232
	-52.9693	-0.006		-54.8693	-56.3193
	-52.9653	-0.004		-54.8653	-56.3153
	-52.96	-0.002		-54.86	-56.31
	-52.9547	-0.008		-54.8547	-56.3047
	-52.9493	-0.006		-54.8493	-56.2993
	-52.9438	0.002		-54.8438	-56.2938
	-52.9383	0.002		-54.8383	-56.2883
	-52.9328	0.002		-54.8328	-56.2828
	-52.9273	0.01		-54.8273	-56.2773
	-52.9218	0.012		-54.8218	-56.2718
	-52.9163	0.008		-54.8163	-56.2663
	-52.9108	0.008		-54.8108	-56.2608
	-52.9052	0.008		-54.8052	-56.2552
	-52.9012	0		-54.8012	-56.2512
	-52.8972	-0.002		-54.7972	-56.2472
	-52.8932	-0.004		-54.7932	-56.2432
	-52.8892	-0.01		-54.7892	-56.2392
	-52.8839	-0.008		-54.7839	-56.2339
	-52.8786	0		-54.7786	-56.2286
	-52.8734	0.002		-54.7734	-56.2234
	-52.8694	-0.002		-54.7694	-56.2194
	-52.8654	0.008		-54.7654	-56.2154
	-52.8614	0.014		-54.7614	-56.2114
	-52.8574	0.012		-54.7574	-56.2074
	-52.8519	0.008		-54.7519	-56.2019
	-52.8465	0.008		-54.7465	-56.1965
	-52.8411	0.008		-54.7411	-56.1911
	-52.8359	0.002		-54.7359	-56.1859
	-52.8306	-0.002		-54.7306	-56.1806
	-52.8254	-0.004		-54.7254	-56.1754
	-52.82	-0.008		-54.72	-56.17
	-52.8147	-0.004		-54.7147	-56.1647
	-52.8094	-0.002		-54.7094	-56.1594
	-52.8062	-0.002		-54.7062	-56.1562
	-52.803	0.002		-54.703	-56.153
	-52.7998	0.018		-54.6998	-56.1498
	-52.7966	0.028		-54.6966	-56.1466
	-52.7934	0.034		-54.6934	-56.1434
	-52.7854	0.052		-54.6854	-56.1354
	-52.7774	0.074		-54.6774	-56.1274
	-52.7719	0.086		-54.6719	-56.1219
	-52.7665	0.11		-54.6665	-56.1165
	-52.7611	0.146		-54.6611	-56.1111
	-52.7559	0.206		-54.6559	-56.1059
	-52.7507	0.254		-54.6507	-56.1007
	-52.7455	0.342		-54.6455	-56.0955
	-52.7415	0.456		-54.6415	-56.0915
	-52.7375	0.596		-54.6375	-56.0875
	-52.7335	0.824		-54.6335	-56.0835
	-52.7295	0.998		-54.6295	-56.0795
	-52.7199	1.094		-54.6199	-56.0699
	-52.7104	1.182		-54.6104	-56.0604
	-52.7071	1.08		-54.6071	-56.0571
	-52.7038	0.966		-54.6038	-56.0538
	-52.7006	0.778		-54.6006	-56.0506
	-52.6973	0.65		-54.5973	-56.0473
	-52.692	0.502		-54.592	-56.042
	-52.6867	0.344		-54.5867	-56.0367
	-52.6815	0.238		-54.5815	-56.0315
	-52.6783	0.156		-54.5783	-56.0283
	-52.6751	0.118		-54.5751	-56.0251
	-52.6719	0.084		-54.5719	-56.0219
	-52.6687	0.068		-54.5687	-56.0187
	-52.6656	0.066		-54.5656	-56.0156
	-52.6495	0.068		-54.5495	-55.9995
	-52.6442	0.086		-54.5442	-55.9942
	-52.6388	0.098		-54.5388	-55.9888
	-52.6335	0.11		-54.5335	-55.9835
	-52.6295	0.122		-54.5295	-55.9795
	-52.6256	0.132		-54.5256	-55.9756
	-52.6216	0.132		-54.5216	-55.9716
	-52.6176	0.12		-54.5176	-55.9676
	-52.6123	0.116		-54.5123	-55.9623
	-52.6069	0.104		-54.5069	-55.9569
	-52.6016	0.094		-54.5016	-55.9516
	-52.5962	0.086		-54.4962	-55.9462
	-52.5909	0.076		-54.4909	-55.9409
	-52.5856	0.066		-54.4856	-55.9356
	-52.5802	0.062		-54.4802	-55.9302
	-52.5748	0.062		-54.4748	-55.9248
	-52.5694	0.058		-54.4694	-55.9194
	-52.5641	0.058		-54.4641	-55.9141
	-52.5588	0.058		-54.4588	-55.9088
	-52.5535	0.062		-54.4535	-55.9035
	-52.5494	0.058		-54.4494	-55.8994
	-52.5452	0.056		-54.4452	-55.8952
	-52.541	0.058		-54.441	-55.891
	-52.5368	0.06		-54.4368	-55.8868
	-52.5317	0.06		-54.4317	-55.8817
	-52.5267	0.06		-54.4267	-55.8767
	-52.5216	0.06		-54.4216	-55.8716
	-52.5163	0.062		-54.4163	-55.8663
	-52.5109	0.062		-54.4109	-55.8609
	-52.5056	0.058		-54.4056	-55.8556
	-52.5002	0.056		-54.4002	-55.8502
	-52.4948	0.052		-54.3948	-55.8448
	-52.4894	0.05		-54.3894	-55.8394
	-52.4854	0.042		-54.3854	-55.8354
	-52.4815	0.038		-54.3815	-55.8315
	-52.4776	0.04		-54.3776	-55.8276
	-52.4736	0.038		-54.3736	-55.8236
	-52.4654	0.036		-54.3654	-55.8154
	-52.4571	0.036		-54.3571	-55.8071
	-52.4531	0.036		-54.3531	-55.8031
	-52.4492	0.04		-54.3492	-55.7992
	-52.4452	0.042		-54.3452	-55.7952
	-52.4412	0.046		-54.3412	-55.7912
	-52.436	0.044		-54.336	-55.786
	-52.4308	0.044		-54.3308	-55.7808
	-52.4256	0.05		-54.3256	-55.7756
	-52.4216	0.046		-54.3216	-55.7716
	-52.4177	0.04		-54.3177	-55.7677
	-52.4137	0.034		-54.3137	-55.7637
	-52.4097	0.036		-54.3097	-55.7597
	-52.4017	0.032		-54.3017	-55.7517
	-52.3937	0.024		-54.2937	-55.7437
	-52.3883	0.024		-54.2883	-55.7383
	-52.383	0.022		-54.283	-55.733
	-52.3777	0.026		-54.2777	-55.7277
	-52.3736	0.032		-54.2736	-55.7236
	-52.3696	0.028		-54.2696	-55.7196
	-52.3656	0.03		-54.2656	-55.7156
	-52.3616	0.038		-54.2616	-55.7116
	-52.3576	0.042		-54.2576	-55.7076
	-52.3536	0.036		-54.2536	-55.7036
	-52.3497	0.03		-54.2497	-55.6997
	-52.3457	0.038		-54.2457	-55.6957
	-52.3375	0.034		-54.2375	-55.6875
	-52.3293	0.024		-54.2293	-55.6793
	-52.324	0.024		-54.224	-55.674
	-52.3186	0.026		-54.2186	-55.6686
	-52.3133	0.026		-54.2133	-55.6633
	-52.3081	0.024		-54.2081	-55.6581
	-52.3029	0.024		-54.2029	-55.6529
	-52.2977	0.024		-54.1977	-55.6477
	-52.295	0.026		-54.195	-55.645
	-52.2923	0.026		-54.1923	-55.6423
	-52.2896	0.02		-54.1896	-55.6396
	-52.287	0.02		-54.187	-55.637
	-52.2843	0.028		-54.1843	-55.6343
	-52.2816	0.022		-54.1816	-55.6316
	-52.2658	0.016		-54.1658	-55.6158
	-52.2604	0.02		-54.1604	-55.6104
	-52.2551	0.028		-54.1551	-55.6051
	-52.2498	0.026		-54.1498	-55.5998
	-52.2444	0.022		-54.1444	-55.5944
	-52.239	0.024		-54.139	-55.589
	-52.2336	0.028		-54.1336	-55.5836
	-52.2296	0.026		-54.1296	-55.5796
	-52.2257	0.02		-54.1257	-55.5757
	-52.2218	0.018		-54.1218	-55.5718
	-52.2178	0.02		-54.1178	-55.5678
	-52.2123	0.018		-54.1123	-55.5623
	-52.2068	0.018		-54.1068	-55.5568
	-52.2013	0.012		-54.1013	-55.5513
	-52.1961	0.014		-54.0961	-55.5461
	-52.1909	0.018		-54.0909	-55.5409
	-52.1857	0.016		-54.0857	-55.5357
	-52.1804	0.016		-54.0804	-55.5304
	-52.1751	0.018		-54.0751	-55.5251
	-52.1698	0.02		-54.0698	-55.5198
	-52.1658	0.018		-54.0658	-55.5158
	-52.1618	0.02		-54.0618	-55.5118
	-52.1578	0.024		-54.0578	-55.5078
	-52.1538	0.022		-54.0538	-55.5038
	-52.1456	0.02		-54.0456	-55.4956
	-52.1373	0.022		-54.0373	-55.4873
	-52.1334	0.022		-54.0334	-55.4834
	-52.1294	0.018		-54.0294	-55.4794
	-52.1255	0.012		-54.0255	-55.4755
	-52.1215	0.012		-54.0215	-55.4715
	-52.1162	0.012		-54.0162	-55.4662
	-52.1109	0.006		-54.0109	-55.4609
	-52.1056	0.004		-54.0056	-55.4556
	-52.1016	0.01		-54.0016	-55.4516
	-52.0977	0.012		-53.9977	-55.4477
	-52.0937	0.012		-53.9937	-55.4437
	-52.0898	0.016		-53.9898	-55.4398
	-52.0818	0.02		-53.9818	-55.4318
	-52.0738	0.022		-53.9738	-55.4238
	-52.0684	0.026		-53.9684	-55.4184
	-52.0629	0.03		-53.9629	-55.4129
	-52.0575	0.02		-53.9575	-55.4075
	-52.0536	0.016		-53.9536	-55.4036
	-52.0497	0.016		-53.9497	-55.3997
	-52.0458	0.012		-53.9458	-55.3958
	-52.0419	0.004		-53.9419	-55.3919
	-52.0365	0.002		-53.9365	-55.3865
	-52.0312	0.004		-53.9312	-55.3812
	-52.0259	0.006		-53.9259	-55.3759
	-52.0206	0.006		-53.9206	-55.3706
	-52.0153	0.008		-53.9153	-55.3653
	-52.01	0.012		-53.91	-55.36
	-52.0046	0.018		-53.9046	-55.3546
	-51.9993	0.024		-53.8993	-55.3493
	-51.9939	0.024		-53.8939	-55.3439
	-51.9886	0.022		-53.8886	-55.3386
	-51.9832	0.02		-53.8832	-55.3332
	-51.9779	0.02		-53.8779	-55.3279
	-51.9726	0.02		-53.8726	-55.3226
	-51.9672	0.01		-53.8672	-55.3172
	-51.9619	0.002		-53.8619	-55.3119
	-51.9566	0.004		-53.8566	-55.3066
	-51.9513	0.006		-53.8513	-55.3013
	-51.946	-0.002		-53.846	-55.296
	-51.942	0.012		-53.842	-55.292
	-51.938	0.032		-53.838	-55.288
	-51.934	0.052		-53.834	-55.284
	-51.93	0.068		-53.83	-55.28
	-51.9247	0.102		-53.8247	-55.2747
	-51.9193	0.164		-53.8193	-55.2693
	-51.914	0.24		-53.814	-55.264
	-51.9083	0.388		-53.8083	-55.2583
	-51.9027	0.514		-53.8027	-55.2527
	-51.8971	0.692		-53.7971	-55.2471
	-51.8915	0.908		-53.7915	-55.2415
	-51.8859	1.194		-53.7859	-55.2359
	-51.8803	1.548		-53.7803	-55.2303
	-51.8747	1.784		-53.7747	-55.2247
	-51.869	2.066		-53.769	-55.219
	-51.865	2.282		-53.765	-55.215
	-51.861	2.606		-53.761	-55.211
	-51.857	3.018		-53.757	-55.207
	-51.853	2.69		-53.753	-55.203
	-51.8477	2.188		-53.7477	-55.1977
	-51.8423	1.67		-53.7423	-55.1923
	-51.837	1.446		-53.737	-55.187
	-51.8338	1.248		-53.7338	-55.1838
	-51.8306	0.948		-53.7306	-55.1806
	-51.8274	0.652		-53.7274	-55.1774
	-51.8242	0.422		-53.7242	-55.1742
	-51.821	0.284		-53.721	-55.171
	-51.813	0.192		-53.713	-55.163
	-51.805	0.124		-53.705	-55.155
	-51.7997	0.088		-53.6997	-55.1497
	-51.7945	0.07		-53.6945	-55.1445
	-51.7892	0.064		-53.6892	-55.1392
	-51.7838	0.08		-53.6838	-55.1338
	-51.7784	0.112		-53.6784	-55.1284
	-51.7731	0.14		-53.6731	-55.1231
	-51.7691	0.168		-53.6691	-55.1191
	-51.7651	0.206		-53.6651	-55.1151
	-51.7611	0.24		-53.6611	-55.1111
	-51.7571	0.238		-53.6571	-55.1071
	-51.7518	0.222		-53.6518	-55.1018
	-51.7465	0.21		-53.6465	-55.0965
	-51.7411	0.182		-53.6411	-55.0911
	-51.7358	0.15		-53.6358	-55.0858
	-51.7305	0.126		-53.6305	-55.0805
	-51.7252	0.108		-53.6252	-55.0752
	-51.7197	0.096		-53.6197	-55.0697
	-51.7143	0.092		-53.6143	-55.0643
	-51.7089	0.096		-53.6089	-55.0589
	-51.7057	0.098		-53.6057	-55.0557
	-51.7025	0.11		-53.6025	-55.0525
	-51.6994	0.12		-53.5994	-55.0494
	-51.6962	0.12		-53.5962	-55.0462
	-51.693	0.122		-53.593	-55.043
	-51.6772	0.126		-53.5772	-55.0272
	-51.6719	0.116		-53.5719	-55.0219
	-51.6666	0.104		-53.5666	-55.0166
	-51.6612	0.1		-53.5612	-55.0112
	-51.6572	0.096		-53.5572	-55.0072
	-51.6532	0.086		-53.5532	-55.0032
	-51.6492	0.084		-53.5492	-54.9992
	-51.6452	0.09		-53.5452	-54.9952
	-51.6399	0.088		-53.5399	-54.9899
	-51.6346	0.09		-53.5346	-54.9846
	-51.6293	0.09		-53.5293	-54.9793
	-51.6238	0.086		-53.5238	-54.9738
	-51.6183	0.086		-53.5183	-54.9683
	-51.6129	0.086		-53.5129	-54.9629
	-51.6077	0.082		-53.5077	-54.9577
	-51.6025	0.072		-53.5025	-54.9525
	-51.5973	0.068		-53.4973	-54.9473
	-51.592	0.068		-53.492	-54.942
	-51.5867	0.064		-53.4867	-54.9367
	-51.5814	0.06		-53.4814	-54.9314
	-51.5774	0.07		-53.4774	-54.9274
	-51.5734	0.072		-53.4734	-54.9234
	-51.5694	0.07		-53.4694	-54.9194
	-51.5654	0.072		-53.4654	-54.9154
	-51.56	0.076		-53.46	-54.91
	-51.5547	0.072		-53.4547	-54.9047
	-51.5494	0.066		-53.4494	-54.8994
	-51.544	0.068		-53.444	-54.894
	-51.5387	0.064		-53.4387	-54.8887
	-51.5333	0.056		-53.4333	-54.8833
	-51.5279	0.05		-53.4279	-54.8779
	-51.5225	0.05		-53.4225	-54.8725
	-51.5171	0.05		-53.4171	-54.8671
	-51.5131	0.05		-53.4131	-54.8631
	-51.5092	0.052		-53.4092	-54.8592
	-51.5053	0.056		-53.4053	-54.8553
	-51.5014	0.06		-53.4014	-54.8514
	-51.4958	0.062		-53.3958	-54.8458
	-51.4903	0.06		-53.3903	-54.8403
	-51.4848	0.062		-53.3848	-54.8348
	-51.4797	0.06		-53.3797	-54.8297
	-51.4746	0.054		-53.3746	-54.8246
	-51.4694	0.05		-53.3694	-54.8194
	-51.4641	0.044		-53.3641	-54.8141
	-51.4588	0.04		-53.3588	-54.8088
	-51.4534	0.038		-53.3534	-54.8034
	-51.4481	0.038		-53.3481	-54.7981
	-51.4428	0.038		-53.3428	-54.7928
	-51.4374	0.042		-53.3374	-54.7874
	-51.4321	0.044		-53.3321	-54.7821
	-51.4268	0.05		-53.3268	-54.7768
	-51.4214	0.058		-53.3214	-54.7714
	-51.4174	0.058		-53.3174	-54.7674
	-51.4134	0.054		-53.3134	-54.7634
	-51.4095	0.054		-53.3095	-54.7595
	-51.4055	0.05		-53.3055	-54.7555
	-51.4	0.042		-53.3	-54.75
	-51.3945	0.034		-53.2945	-54.7445
	-51.3891	0.03		-53.2891	-54.7391
	-51.3852	0.03		-53.2852	-54.7352
	-51.3813	0.024		-53.2813	-54.7313
	-51.3774	0.022		-53.2774	-54.7274
	-51.3734	0.03		-53.2734	-54.7234
	-51.3655	0.042		-53.2655	-54.7155
	-51.3575	0.048		-53.2575	-54.7075
	-51.3517	0.046		-53.2517	-54.7017
	-51.3459	0.052		-53.2459	-54.6959
	-51.3401	0.058		-53.2401	-54.6901
	-51.3364	0.054		-53.2364	-54.6864
	-51.3328	0.044		-53.2328	-54.6828
	-51.3291	0.038		-53.2291	-54.6791
	-51.3255	0.034		-53.2255	-54.6755
	-51.3201	0.026		-53.2201	-54.6701
	-51.3148	0.022		-53.2148	-54.6648
	-51.3095	0.014		-53.2095	-54.6595
	-51.3041	0.016		-53.2041	-54.6541
	-51.2988	0.028		-53.1988	-54.6488
	-51.2935	0.036		-53.1935	-54.6435
	-51.2881	0.034		-53.1881	-54.6381
	-51.2827	0.04		-53.1827	-54.6327
	-51.2772	0.05		-53.1772	-54.6272
	-51.272	0.05		-53.172	-54.622
	-51.2668	0.04		-53.1668	-54.6168
	-51.2615	0.042		-53.1615	-54.6115
	-51.2561	0.038		-53.1561	-54.6061
	-51.2507	0.03		-53.1507	-54.6007
	-51.2452	0.022		-53.1452	-54.5952
	-51.2413	0.02		-53.1413	-54.5913
	-51.2374	0.016		-53.1374	-54.5874
	-51.2335	0.014		-53.1335	-54.5835
	-51.2296	0.024		-53.1296	-54.5796
	-51.2243	0.026		-53.1243	-54.5743
	-51.2189	0.024		-53.1189	-54.5689
	-51.2136	0.034		-53.1136	-54.5636
	-51.2083	0.046		-53.1083	-54.5583
	-51.2029	0.042		-53.1029	-54.5529
	-51.1976	0.038		-53.0976	-54.5476
	-51.1922	0.04		-53.0922	-54.5422
	-51.1869	0.038		-53.0869	-54.5369
	-51.1816	0.028		-53.0816	-54.5316
	-51.1776	0.022		-53.0776	-54.5276
	-51.1736	0.022		-53.0736	-54.5236
	-51.1696	0.016		-53.0696	-54.5196
	-51.1656	0.01		-53.0656	-54.5156
	-51.1602	0.012		-53.0602	-54.5102
	-51.1547	0.016		-53.0547	-54.5047
	-51.1493	0.024		-53.0493	-54.4993
	-51.144	0.03		-53.044	-54.494
	-51.1386	0.038		-53.0386	-54.4886
	-51.1333	0.034		-53.0333	-54.4833
	-51.1281	0.036		-53.0281	-54.4781
	-51.1229	0.04		-53.0229	-54.4729
	-51.1177	0.038		-53.0177	-54.4677
	-51.1137	0.028		-53.0137	-54.4637
	-51.1097	0.02		-53.0097	-54.4597
	-51.1057	0.022		-53.0057	-54.4557
	-51.1017	0.012		-53.0017	-54.4517
	-51.0934	0.008		-52.9934	-54.4434
	-51.0852	0.012		-52.9852	-54.4352
	-51.0813	0.03		-52.9813	-54.4313
	-51.0774	0.06		-52.9774	-54.4274
	-51.0735	0.092		-52.9735	-54.4235
	-51.0696	0.128		-52.9696	-54.4196
	-51.0643	0.178		-52.9643	-54.4143
	-51.059	0.304		-52.959	-54.409
	-51.0536	0.526		-52.9536	-54.4036
	-51.0496	0.778		-52.9496	-54.3996
	-51.0456	1.242		-52.9456	-54.3956
	-51.0416	2.138		-52.9416	-54.3916
	-51.0376	3.23		-52.9376	-54.3876
	-51.0297	4.816		-52.9297	-54.3797
	-51.0217	6.696		-52.9217	-54.3717
	-51.0163	8.236		-52.9163	-54.3663
	-51.0109	8.21		-52.9109	-54.3609
	-51.0056	7.77		-52.9056	-54.3556
	-51.0016	7.412		-52.9016	-54.3516
	-50.9976	5.606		-52.8976	-54.3476
	-50.9936	4.176		-52.8936	-54.3436
	-50.9896	3.136		-52.8896	-54.3396
	-50.9856	2.436		-52.8856	-54.3356
	-50.9817	1.7		-52.8817	-54.3317
	-50.9777	0.958		-52.8777	-54.3277
	-50.9737	0.428		-52.8737	-54.3237
	-50.9657	0.128		-52.8657	-54.3157
	-50.9578	0.004		-52.8578	-54.3078
	-50.9525	-0.088		-52.8525	-54.3025
	-50.9471	-0.188		-52.8471	-54.2971
	-50.9418	-0.264		-52.8418	-54.2918
	-50.9363	-0.266		-52.8363	-54.2863
	-50.9308	-0.188		-52.8308	-54.2808
	-50.9254	-0.106		-52.8254	-54.2754
	-50.9223	-0.03		-52.8223	-54.2723
	-50.9192	0.042		-52.8192	-54.2692
	-50.9161	0.12		-52.8161	-54.2661
	-50.913	0.214		-52.813	-54.263
	-50.9099	0.284		-52.8099	-54.2599
	-50.9018	0.318		-52.8018	-54.2518
	-50.8938	0.308		-52.7938	-54.2438
	-50.8884	0.28		-52.7884	-54.2384
	-50.8831	0.226		-52.7831	-54.2331
	-50.8778	0.156		-52.7778	-54.2278
	-50.8725	0.104		-52.7725	-54.2225
	-50.8672	0.066		-52.7672	-54.2172
	-50.8619	0.042		-52.7619	-54.2119
	-50.8579	0.022		-52.7579	-54.2079
	-50.8539	0.008		-52.7539	-54.2039
	-50.8499	0.018		-52.7499	-54.1999
	-50.8458	0.028		-52.7458	-54.1958
	-50.8379	0.036		-52.7379	-54.1879
	-50.8299	0.05		-52.7299	-54.1799
	-50.8259	0.072		-52.7259	-54.1759
	-50.8219	0.09		-52.7219	-54.1719
	-50.8179	0.106		-52.7179	-54.1679
	-50.8139	0.122		-52.7139	-54.1639
	-50.8085	0.136		-52.7085	-54.1585
	-50.8032	0.132		-52.7032	-54.1532
	-50.7979	0.126		-52.6979	-54.1479
	-50.7939	0.116		-52.6939	-54.1439
	-50.7899	0.098		-52.6899	-54.1399
	-50.7859	0.078		-52.6859	-54.1359
	-50.7819	0.06		-52.6819	-54.1319
	-50.774	0.044		-52.674	-54.124
	-50.766	0.028		-52.666	-54.116
	-50.7607	0.022		-52.6607	-54.1107
	-50.7553	0.02		-52.6553	-54.1053
	-50.75	0.026		-52.65	-54.1
	-50.746	0.038		-52.646	-54.096
	-50.742	0.05		-52.642	-54.092
	-50.738	0.066		-52.638	-54.088
	-50.7341	0.082		-52.6341	-54.0841
	-50.73	0.092		-52.63	-54.08
	-50.726	0.096		-52.626	-54.076
	-50.722	0.09		-52.622	-54.072
	-50.718	0.086		-52.618	-54.068
	-50.71	0.072		-52.61	-54.06
	-50.702	0.052		-52.602	-54.052
	-50.6967	0.04		-52.5967	-54.0467
	-50.6914	0.032		-52.5914	-54.0414
	-50.686	0.024		-52.586	-54.036
	-50.6807	0.016		-52.5807	-54.0307
	-50.6754	0.022		-52.5754	-54.0254
	-50.67	0.032		-52.57	-54.02
	-50.666	0.038		-52.566	-54.016
	-50.662	0.046		-52.562	-54.012
	-50.658	0.056		-52.558	-54.008
	-50.654	0.064		-52.554	-54.004
	-50.6487	0.07		-52.5487	-53.9987
	-50.6434	0.07		-52.5434	-53.9934
	-50.6381	0.064		-52.5381	-53.9881
	-50.6328	0.056		-52.5328	-53.9828
	-50.6274	0.046		-52.5274	-53.9774
	-50.6221	0.038		-52.5221	-53.9721
	-50.6167	0.028		-52.5167	-53.9667
	-50.6112	0.022		-52.5112	-53.9612
	-50.6058	0.02		-52.5058	-53.9558
	-50.6018	0.018		-52.5018	-53.9518
	-50.5979	0.026		-52.4979	-53.9479
	-50.594	0.036		-52.494	-53.944
	-50.5901	0.04		-52.4901	-53.9401
	-50.5847	0.046		-52.4847	-53.9347
	-50.5794	0.054		-52.4794	-53.9294
	-50.574	0.056		-52.474	-53.924
	-50.5686	0.052		-52.4686	-53.9186
	-50.5632	0.048		-52.4632	-53.9132
	-50.5578	0.04		-52.4578	-53.9078
	-50.5526	0.028		-52.4526	-53.9026
	-50.5474	0.022		-52.4474	-53.8974
	-50.5422	0.018		-52.4422	-53.8922
	-50.5382	0.016		-52.4382	-53.8882
	-50.5342	0.018		-52.4342	-53.8842
	-50.5302	0.024		-52.4302	-53.8802
	-50.5261	0.032		-52.4261	-53.8761
	-50.5181	0.036		-52.4181	-53.8681
	-50.51	0.044		-52.41	-53.86
	-50.506	0.05		-52.406	-53.856
	-50.5021	0.046		-52.4021	-53.8521
	-50.4981	0.044		-52.3981	-53.8481
	-50.4942	0.042		-52.3942	-53.8442
	-50.4889	0.032		-52.3889	-53.8389
	-50.4835	0.02		-52.3835	-53.8335
	-50.4782	0.016		-52.3782	-53.8282
	-50.4742	0.014		-52.3742	-53.8242
	-50.4702	0.01		-52.3702	-53.8202
	-50.4662	0.014		-52.3662	-53.8162
	-50.4623	0.02		-52.3623	-53.8123
	-50.4542	0.026		-52.3542	-53.8042
	-50.4462	0.038		-52.3462	-53.7962
	-50.4409	0.04		-52.3409	-53.7909
	-50.4355	0.044		-52.3355	-53.7855
	-50.4302	0.046		-52.3302	-53.7802
	-50.4247	0.044		-52.3247	-53.7747
	-50.4193	0.036		-52.3193	-53.7693
	-50.4139	0.028		-52.3139	-53.7639
	-50.4107	0.024		-52.3107	-53.7607
	-50.4076	0.01		-52.3076	-53.7576
	-50.4045	0.004		-52.3045	-53.7545
	-50.4013	0.006		-52.3013	-53.7513
	-50.3982	0.01		-52.2982	-53.7482
	-50.3903	0.01		-52.2903	-53.7403
	-50.3823	0.014		-52.2823	-53.7323
	-50.377	0.026		-52.277	-53.727
	-50.3717	0.036		-52.2717	-53.7217
	-50.3663	0.04		-52.2663	-53.7163
	-50.361	0.042		-52.261	-53.711
	-50.3556	0.04		-52.2556	-53.7056
	-50.3503	0.038		-52.2503	-53.7003
	-50.3463	0.032		-52.2463	-53.6963
	-50.3423	0.022		-52.2423	-53.6923
	-50.3384	0.012		-52.2384	-53.6884
	-50.3344	0.006		-52.2344	-53.6844
	-50.3291	0.004		-52.2291	-53.6791
	-50.3237	0.006		-52.2237	-53.6737
	-50.3184	0.004		-52.2184	-53.6684
	-50.313	0.014		-52.213	-53.663
	-50.3077	0.024		-52.2077	-53.6577
	-50.3023	0.03		-52.2023	-53.6523
	-50.297	0.032		-52.197	-53.647
	-50.2917	0.04		-52.1917	-53.6417
	-50.2864	0.042		-52.1864	-53.6364
	-50.2824	0.032		-52.1824	-53.6324
	-50.2784	0.026		-52.1784	-53.6284
	-50.2744	0.02		-52.1744	-53.6244
	-50.2704	0.01		-52.1704	-53.6204
	-50.2624	0.004		-52.1624	-53.6124
	-50.2543	0.006		-52.1543	-53.6043
	-50.2504	0.006		-52.1504	-53.6004
	-50.2464	0.006		-52.1464	-53.5964
	-50.2424	0.01		-52.1424	-53.5924
	-50.2385	0.018		-52.1385	-53.5885
	-50.2331	0.04		-52.1331	-53.5831
	-50.2278	0.072		-52.1278	-53.5778
	-50.2224	0.116		-52.1224	-53.5724
	-50.2184	0.142		-52.1184	-53.5684
	-50.2144	0.176		-52.1144	-53.5644
	-50.2104	0.286		-52.1104	-53.5604
	-50.2064	0.44		-52.1064	-53.5564
	-50.1984	0.68		-52.0984	-53.5484
	-50.1903	0.99		-52.0903	-53.5403
	-50.1851	1.552		-52.0851	-53.5351
	-50.1798	2.514		-52.0798	-53.5298
	-50.1745	4.24		-52.0745	-53.5245
	-50.1704	8.194		-52.0704	-53.5204
	-50.1663	10.482		-52.0663	-53.5163
	-50.1622	10.012		-52.0622	-53.5122
	-50.1581	8.6		-52.0581	-53.5081
	-50.1529	8.272		-52.0529	-53.5029
	-50.1477	8.438		-52.0477	-53.4977
	-50.1425	6.384		-52.0425	-53.4925
	-50.1371	4.154		-52.0371	-53.4871
	-50.1318	2.7		-52.0318	-53.4818
	-50.1265	1.914		-52.0265	-53.4765
	-50.1212	1.234		-52.0212	-53.4712
	-50.1158	0.574		-52.0158	-53.4658
	-50.1105	0.17		-52.0105	-53.4605
	-50.1052	-0.028		-52.0052	-53.4552
	-50.0998	-0.174		-51.9998	-53.4498
	-50.0945	-0.35		-51.9945	-53.4445
	-50.0892	-0.5		-51.9892	-53.4392
	-50.0839	-0.512		-51.9839	-53.4339
	-50.0787	-0.416		-51.9787	-53.4287
	-50.0734	-0.262		-51.9734	-53.4234
	-50.0681	-0.124		-51.9681	-53.4181
	-50.0628	-0.026		-51.9628	-53.4128
	-50.0575	0.058		-51.9575	-53.4075
	-50.0522	0.148		-51.9522	-53.4022
	-50.0469	0.248		-51.9469	-53.3969
	-50.0416	0.302		-51.9416	-53.3916
	-50.0376	0.314		-51.9376	-53.3876
	-50.0336	0.286		-51.9336	-53.3836
	-50.0296	0.228		-51.9296	-53.3796
	-50.0255	0.164		-51.9255	-53.3755
	-50.0202	0.108		-51.9202	-53.3702
	-50.0149	0.06		-51.9149	-53.3649
	-50.0095	0.022		-51.9095	-53.3595
	-50.0055	0		-51.9055	-53.3555
	-50.0015	-0.006		-51.9015	-53.3515
	-49.9975	-0.01		-51.8975	-53.3475
	-49.9936	-0.01		-51.8936	-53.3436
	-49.9882	0.002		-51.8882	-53.3382
	-49.9829	0.02		-51.8829	-53.3329
	-49.9775	0.038		-51.8775	-53.3275
	-49.9722	0.06		-51.8722	-53.3222
	-49.9669	0.086		-51.8669	-53.3169
	-49.9616	0.106		-51.8616	-53.3116
	-49.9563	0.12		-51.8563	-53.3063
	-49.9509	0.136		-51.8509	-53.3009
	-49.9456	0.142		-51.8456	-53.2956
	-49.9416	0.124		-51.8416	-53.2916
	-49.9377	0.112		-51.8377	-53.2877
	-49.9337	0.098		-51.8337	-53.2837
	-49.9297	0.062		-51.8297	-53.2797
	-49.9217	0.034		-51.8217	-53.2717
	-49.9137	0.022		-51.8137	-53.2637
	-49.9097	0.008		-51.8097	-53.2597
	-49.9057	-0.008		-51.8057	-53.2557
	-49.9017	-0.006		-51.8017	-53.2517
	-49.8977	0.006		-51.7977	-53.2477
	-49.8924	0.02		-51.7924	-53.2424
	-49.8871	0.038		-51.7871	-53.2371
	-49.8817	0.064		-51.7817	-53.2317
	-49.8777	0.08		-51.7777	-53.2277
	-49.8737	0.098		-51.7737	-53.2237
	-49.8697	0.114		-51.7697	-53.2197
	-49.8657	0.122		-51.7657	-53.2157
	-49.8577	0.098		-51.7577	-53.2077
	-49.8497	0.068		-51.7497	-53.1997
	-49.8443	0.052		-51.7443	-53.1943
	-49.839	0.036		-51.739	-53.189
	-49.8336	0.012		-51.7336	-53.1836
	-49.8296	-0.006		-51.7296	-53.1796
	-49.8256	-0.008		-51.7256	-53.1756
	-49.8216	-0.002		-51.7216	-53.1716
	-49.8175	0.004		-51.7175	-53.1675
	-49.8112	0.016		-51.7112	-53.1612
	-49.8048	0.038		-51.7048	-53.1548
	-49.7984	0.06		-51.6984	-53.1484
	-49.792	0.072		-51.692	-53.142
	-49.7856	0.084		-51.6856	-53.1356
	-49.7816	0.09		-51.6816	-53.1316
	-49.7777	0.084		-51.6777	-53.1277
	-49.7737	0.066		-51.6737	-53.1237
	-49.7697	0.05		-51.6697	-53.1197
	-49.7644	0.034		-51.6644	-53.1144
	-49.7591	0.012		-51.6591	-53.1091
	-49.7538	0.002		-51.6538	-53.1038
	-49.7497	-0.004		-51.6497	-53.0997
	-49.7457	-0.006		-51.6457	-53.0957
	-49.7417	0.002		-51.6417	-53.0917
	-49.7377	0.014		-51.6377	-53.0877
	-49.7324	0.03		-51.6324	-53.0824
	-49.7271	0.048		-51.6271	-53.0771
	-49.7218	0.058		-51.6218	-53.0718
	-49.7165	0.066		-51.6165	-53.0665
	-49.7112	0.066		-51.6112	-53.0612
	-49.7059	0.06		-51.6059	-53.0559
	-49.7005	0.048		-51.6005	-53.0505
	-49.6952	0.034		-51.5952	-53.0452
	-49.6899	0.02		-51.5899	-53.0399
	-49.6845	0.01		-51.5845	-53.0345
	-49.6792	0.004		-51.5792	-53.0292
	-49.6739	-0.002		-51.5739	-53.0239
	-49.6685	-0.002		-51.5685	-53.0185
	-49.6632	0.01		-51.5632	-53.0132
	-49.6578	0.022		-51.5578	-53.0078
	-49.6539	0.028		-51.5539	-53.0039
	-49.6499	0.036		-51.5499	-52.9999
	-49.6459	0.048		-51.5459	-52.9959
	-49.6419	0.054		-51.5419	-52.9919
	-49.6366	0.046		-51.5366	-52.9866
	-49.6312	0.038		-51.5312	-52.9812
	-49.6259	0.038		-51.5259	-52.9759
	-49.6205	0.03		-51.5205	-52.9705
	-49.6152	0.016		-51.5152	-52.9652
	-49.6099	0.01		-51.5099	-52.9599
	-49.6045	0.008		-51.5045	-52.9545
	-49.5992	0.008		-51.4992	-52.9492
	-49.5939	0.01		-51.4939	-52.9439
	-49.5885	0.016		-51.4885	-52.9385
	-49.5832	0.02		-51.4832	-52.9332
	-49.5779	0.026		-51.4779	-52.9279
	-49.5739	0.038		-51.4739	-52.9239
	-49.5699	0.038		-51.4699	-52.9199
	-49.5659	0.034		-51.4659	-52.9159
	-49.5619	0.036		-51.4619	-52.9119
	-49.5565	0.03		-51.4565	-52.9065
	-49.5512	0.02		-51.4512	-52.9012
	-49.5459	0.014		-51.4459	-52.8959
	-49.5419	0.01		-51.4419	-52.8919
	-49.5379	0.008		-51.4379	-52.8879
	-49.5339	0.004		-51.4339	-52.8839
	-49.5299	0.006		-51.4299	-52.8799
	-49.5219	0.012		-51.4219	-52.8719
	-49.5139	0.02		-51.4139	-52.8639
	-49.5086	0.024		-51.4086	-52.8586
	-49.5032	0.03		-51.4032	-52.8532
	-49.4979	0.036		-51.3979	-52.8479
	-49.4939	0.036		-51.3939	-52.8439
	-49.4899	0.032		-51.3899	-52.8399
	-49.4859	0.028		-51.3859	-52.8359
	-49.4819	0.026		-51.3819	-52.8319
	-49.4787	0.016		-51.3787	-52.8287
	-49.4755	0.006		-51.3755	-52.8255
	-49.4723	0.01		-51.3723	-52.8223
	-49.4691	0.006		-51.3691	-52.8191
	-49.4659	0.002		-51.3659	-52.8159
	-49.4499	0.004		-51.3499	-52.7999
	-49.4445	0.014		-51.3445	-52.7945
	-49.4392	0.02		-51.3392	-52.7892
	-49.4339	0.02		-51.3339	-52.7839
	-49.4286	0.028		-51.3286	-52.7786
	-49.4233	0.034		-51.3233	-52.7733
	-49.418	0.032		-51.318	-52.768
	-49.4148	0.034		-51.3148	-52.7648
	-49.4116	0.026		-51.3116	-52.7616
	-49.4084	0.016		-51.3084	-52.7584
	-49.4052	0.01		-51.3052	-52.7552
	-49.4019	0.01		-51.3019	-52.7519
	-49.394	0.002		-51.294	-52.744
	-49.386	-0.006		-51.286	-52.736
	-49.3806	-0.002		-51.2806	-52.7306
	-49.3752	0.016		-51.2752	-52.7252
	-49.3699	0.042		-51.2699	-52.7199
	-49.3645	0.066		-51.2645	-52.7145
	-49.3592	0.106		-51.2592	-52.7092
	-49.3539	0.154		-51.2539	-52.7039
	-49.35	0.276		-51.25	-52.7
	-49.346	0.428		-51.246	-52.696
	-49.342	0.666		-51.242	-52.692
	-49.3381	0.978		-51.2381	-52.6881
	-49.3327	1.502		-51.2327	-52.6827
	-49.3274	2.476		-51.2274	-52.6774
	-49.322	3.874		-51.222	-52.672
	-49.3167	6.402		-51.2167	-52.6667
	-49.3113	8.892		-51.2113	-52.6613
	-49.3059	9.84		-51.2059	-52.6559
	-49.3006	10.278		-51.2006	-52.6506
	-49.2953	8.816		-51.1953	-52.6453
	-49.2899	7.792		-51.1899	-52.6399
	-49.2846	5.334		-51.1846	-52.6346
	-49.2793	4.2		-51.1793	-52.6293
	-49.274	3.234		-51.174	-52.624
	-49.2686	2.304		-51.1686	-52.6186
	-49.2633	1.282		-51.1633	-52.6133
	-49.258	0.546		-51.158	-52.608
	-49.254	0.162		-51.154	-52.604
	-49.25	-0.024		-51.15	-52.6
	-49.246	-0.178		-51.146	-52.596
	-49.242	-0.378		-51.142	-52.592
	-49.2367	-0.558		-51.1367	-52.5867
	-49.2313	-0.576		-51.1313	-52.5813
	-49.2259	-0.454		-51.1259	-52.5759
	-49.2213	-0.278		-51.1213	-52.5713
	-49.2168	-0.136		-51.1168	-52.5668
	-49.2123	-0.026		-51.1123	-52.5623
	-49.2077	0.068		-51.1077	-52.5577
	-49.2032	0.158		-51.1032	-52.5532
	-49.1987	0.256		-51.0987	-52.5487
	-49.1942	0.332		-51.0942	-52.5442
	-49.1861	0.324		-51.0861	-52.5361
	-49.1781	0.284		-51.0781	-52.5281
	-49.1728	0.23		-51.0728	-52.5228
	-49.1674	0.158		-51.0674	-52.5174
	-49.1621	0.084		-51.0621	-52.5121
	-49.1581	0.038		-51.0581	-52.5081
	-49.1541	0.016		-51.0541	-52.5041
	-49.1502	-0.002		-51.0502	-52.5002
	-49.1462	-0.01		-51.0462	-52.4962
	-49.1422	-0.008		-51.0422	-52.4922
	-49.1382	0		-51.0382	-52.4882
	-49.1342	0.014		-51.0342	-52.4842
	-49.1302	0.032		-51.0302	-52.4802
	-49.1222	0.048		-51.0222	-52.4722
	-49.1142	0.058		-51.0142	-52.4642
	-49.1089	0.072		-51.0089	-52.4589
	-49.1035	0.092		-51.0035	-52.4535
	-49.0982	0.1		-50.9982	-52.4482
	-49.0929	0.104		-50.9929	-52.4429
	-49.0875	0.118		-50.9875	-52.4375
	-49.0822	0.12		-50.9822	-52.4322
	-49.079	0.11		-50.979	-52.429
	-49.0758	0.094		-50.9758	-52.4258
	-49.0726	0.082		-50.9726	-52.4226
	-49.0694	0.062		-50.9694	-52.4194
	-49.0662	0.034		-50.9662	-52.4162
	-49.0581	0.018		-50.9581	-52.4081
	-49.05	0.006		-50.95	-52.4
	-49.0446	-0.006		-50.9446	-52.3946
	-49.0392	-0.006		-50.9392	-52.3892
	-49.0338	0.006		-50.9338	-52.3838
	-49.0286	0.022		-50.9286	-52.3786
	-49.0234	0.038		-50.9234	-52.3734
	-49.0181	0.066		-50.9181	-52.3681
	-49.0126	0.09		-50.9126	-52.3626
	-49.007	0.1		-50.907	-52.357
	-49.0014	0.112		-50.9014	-52.3514
	-48.9958	0.112		-50.8958	-52.3458
	-48.9903	0.088		-50.8903	-52.3403
	-48.9847	0.066		-50.8847	-52.3347
	-48.9791	0.048		-50.8791	-52.3291
	-48.9736	0.024		-50.8736	-52.3236
	-48.968	-0.002		-50.868	-52.318
	-48.9624	-0.012		-50.8624	-52.3124
	-48.9569	-0.012		-50.8569	-52.3069
	-48.9513	-0.012		-50.8513	-52.3013
	-48.9457	0		-50.8457	-52.2957
	-48.9401	0.02		-50.8401	-52.2901
	-48.9346	0.044		-50.8346	-52.2846
	-48.929	0.062		-50.829	-52.279
	-48.9234	0.084		-50.8234	-52.2734
	-48.9179	0.096		-50.8179	-52.2679
	-48.9123	0.094		-50.8123	-52.2623
	-48.9067	0.086		-50.8067	-52.2567
	-48.9012	0.068		-50.8012	-52.2512
	-48.8985	0.04		-50.7985	-52.2485
	-48.8959	0.016		-50.7959	-52.2459
	-48.8932	0		-50.7932	-52.2432
	-48.8905	-0.012		-50.7905	-52.2405
	-48.8879	-0.024		-50.7879	-52.2379
	-48.8852	-0.016		-50.7852	-52.2352
	-48.8799	0.002		-50.7799	-52.2299
	-48.8746	0.016		-50.7746	-52.2246
	-48.8692	0.036		-50.7692	-52.2192
	-48.8639	0.058		-50.7639	-52.2139
	-48.8586	0.076		-50.7586	-52.2086
	-48.8533	0.084		-50.7533	-52.2033
	-48.848	0.08		-50.748	-52.198
	-48.8426	0.066		-50.7426	-52.1926
	-48.8373	0.048		-50.7373	-52.1873
	-48.832	0.028		-50.732	-52.182
	-48.8267	0.008		-50.7267	-52.1767
	-48.8214	-0.01		-50.7214	-52.1714
	-48.8173	-0.02		-50.7173	-52.1673
	-48.8132	-0.016		-50.7132	-52.1632
	-48.8091	-0.008		-50.7091	-52.1591
	-48.805	0.004		-50.705	-52.155
	-48.7997	0.02		-50.6997	-52.1497
	-48.7945	0.042		-50.6945	-52.1445
	-48.7893	0.058		-50.6893	-52.1393
	-48.7854	0.066		-50.6854	-52.1354
[truncated: 1,046,576+ more rows]
