# Supplementary material for: Testing and validation of reciprocating positive displacement pump for benchtop pulsating flow model of cerebrospinal fluid production and other physiologic systems
Source: PLoS One. 2022 May 12;17(5):e0262372. doi: 10.1371/journal.pone.0262372 (PMC9098063; doi:10.1371/journal.pone.0262372)
Supplement: S1 File — (ZIP) [file pone.0262372.s001.zip › Flow Waveforms/70BPM 01systolic 01mlmin.xlsx]

## Sheet: SF06
			-12.5
			-12.5
			-12.5
			-12.5
			-12.5
			-12.5
			-12.5
			-12.5
			-12.5
			-12.5
			-12.5
			-12.5
			-12.5
			-12.5
			-12.5
			-12.5
	-18.4752	0.076	-30.9752
	-18.4706	0.068	-30.9706
	-18.466	0.068	-30.966
	-18.4614	0.08	-30.9614
	-18.4569	0.084	-30.9569
	-18.4523	0.078	-30.9523
	-18.4477	0.08	-30.9477
	-18.4424	0.084	-30.9424
	-18.4371	0.076	-30.9371
	-18.4318	0.076	-30.9318
	-18.4264	0.074	-30.9264
	-18.4211	0.064	-30.9211
	-18.4158	0.06	-30.9158
	-18.4103	0.066	-30.9103
	-18.4048	0.06	-30.9048
	-18.3993	0.052	-30.8993
	-18.394	0.062	-30.894
	-18.3887	0.074	-30.8887
	-18.3834	0.064	-30.8834
	-18.3781	0.064	-30.8781
	-18.3728	0.08	-30.8728
	-18.3675	0.082	-30.8675
	-18.3622	0.072	-30.8622
	-18.3569	0.072	-30.8569
	-18.3516	0.07	-30.8516
	-18.3476	0.06	-30.8476
	-18.3437	0.06	-30.8437
	-18.3397	0.058	-30.8397
	-18.3357	0.046	-30.8357
	-18.3304	0.046	-30.8304
	-18.3251	0.056	-30.8251
	-18.3197	0.056	-30.8197
	-18.3165	0.052	-30.8165
	-18.3133	0.06	-30.8133
	-18.3102	0.068	-30.8102
	-18.307	0.066	-30.807
	-18.3038	0.066	-30.8038
	-18.2879	0.068	-30.7879
	-18.2839	0.066	-30.7839
	-18.2799	0.062	-30.7799
	-18.2759	0.06	-30.7759
	-18.2719	0.056	-30.7719
	-18.2665	0.048	-30.7665
	-18.2612	0.046	-30.7612
	-18.2559	0.048	-30.7559
	-18.2519	0.042	-30.7519
	-18.2479	0.044	-30.7479
	-18.2439	0.052	-30.7439
	-18.2399	0.054	-30.7399
	-18.2319	0.054	-30.7319
	-18.2239	0.06	-30.7239
	-18.2186	0.066	-30.7186
	-18.2132	0.064	-30.7132
	-18.2079	0.06	-30.7079
	-18.2039	0.06	-30.7039
	-18.1999	0.054	-30.6999
	-18.1959	0.048	-30.6959
	-18.1919	0.048	-30.6919
	-18.1865	0.042	-30.6865
	-18.1812	0.038	-30.6812
	-18.1759	0.042	-30.6759
	-18.1706	0.046	-30.6706
	-18.1652	0.046	-30.6652
	-18.1599	0.048	-30.6599
	-18.1546	0.056	-30.6546
	-18.1492	0.058	-30.6492
	-18.1439	0.056	-30.6439
	-18.1385	0.058	-30.6385
	-18.1332	0.054	-30.6332
	-18.1278	0.048	-30.6278
	-18.1246	0.05	-30.6246
	-18.1214	0.048	-30.6214
	-18.1183	0.042	-30.6183
	-18.1151	0.042	-30.6151
	-18.1119	0.046	-30.6119
	-18.1039	0.046	-30.6039
	-18.0959	0.042	-30.5959
	-18.0906	0.044	-30.5906
	-18.0853	0.05	-30.5853
	-18.08	0.048	-30.58
	-18.0746	0.046	-30.5746
	-18.0693	0.048	-30.5693
	-18.064	0.046	-30.564
	-18.0599	0.046	-30.5599
	-18.0559	0.08	-30.5559
	-18.0519	0.078	-30.5519
	-18.0479	0.066	-30.5479
	-18.0426	0.074	-30.5426
	-18.0373	0.11	-30.5373
	-18.032	0.116	-30.532
	-18.0266	0.112	-30.5266
	-18.0213	0.126	-30.5213
	-18.016	0.142	-30.516
	-18.0106	0.148	-30.5106
	-18.0053	0.146	-30.5053
	-17.9999	0.172	-30.4999
	-17.9959	0.178	-30.4959
	-17.9919	0.176	-30.4919
	-17.9879	0.174	-30.4879
	-17.9839	0.184	-30.4839
	-17.9757	0.192	-30.4757
	-17.9674	0.188	-30.4674
	-17.9635	0.244	-30.4635
	-17.9596	0.266	-30.4596
	-17.9556	0.28	-30.4556
	-17.9517	0.27	-30.4517
	-17.9463	0.262	-30.4463
	-17.9409	0.308	-30.4409
	-17.9355	0.328	-30.4355
	-17.9316	0.294	-30.4316
	-17.9277	0.26	-30.4277
	-17.9238	0.25	-30.4238
	-17.9199	0.248	-30.4199
	-17.9119	0.248	-30.4119
	-17.9039	0.224	-30.4039
	-17.8985	0.206	-30.3985
	-17.8932	0.226	-30.3932
	-17.8879	0.252	-30.3879
	-17.8824	0.256	-30.3824
	-17.877	0.236	-30.377
	-17.8715	0.242	-30.3715
	-17.8684	0.276	-30.3684
	-17.8653	0.278	-30.3653
	-17.8622	0.242	-30.3622
	-17.859	0.224	-30.359
	-17.8559	0.226	-30.3559
	-17.8479	0.208	-30.3479
	-17.84	0.176	-30.34
	-17.8346	0.164	-30.3346
	-17.8293	0.156	-30.3293
	-17.8239	0.144	-30.3239
	-17.8186	0.142	-30.3186
	-17.8133	0.134	-30.3133
	-17.808	0.13	-30.308
	-17.8048	0.142	-30.3048
	-17.8016	0.148	-30.3016
	-17.7984	0.136	-30.2984
	-17.7952	0.14	-30.2952
	-17.792	0.156	-30.292
	-17.784	0.15	-30.284
	-17.776	0.13	-30.276
	-17.7707	0.128	-30.2707
	-17.7654	0.132	-30.2654
	-17.7601	0.118	-30.2601
	-17.7547	0.104	-30.2547
	-17.7494	0.102	-30.2494
	-17.744	0.1	-30.244
	-17.7383	0.1	-30.2383
	-17.7326	0.1	-30.2326
	-17.7268	0.1	-30.2268
	-17.7211	0.106	-30.2211
	-17.7153	0.116	-30.2153
	-17.7096	0.114	-30.2096
	-17.7038	0.11	-30.2038
	-17.6981	0.112	-30.1981
	-17.6941	0.112	-30.1941
	-17.6901	0.102	-30.1901
	-17.6861	0.092	-30.1861
	-17.6821	0.092	-30.1821
	-17.6781	0.088	-30.1781
	-17.674	0.082	-30.174
	-17.67	0.078	-30.17
	-17.666	0.08	-30.166
	-17.662	0.084	-30.162
	-17.658	0.086	-30.158
	-17.654	0.088	-30.154
	-17.6501	0.088	-30.1501
	-17.642	0.094	-30.142
	-17.634	0.094	-30.134
	-17.6286	0.09	-30.1286
	-17.6233	0.084	-30.1233
	-17.6179	0.088	-30.1179
	-17.6125	0.086	-30.1125
	-17.607	0.074	-30.107
	-17.6016	0.072	-30.1016
	-17.5977	0.074	-30.0977
	-17.5938	0.074	-30.0938
	-17.59	0.072	-30.09
	-17.5861	0.072	-30.0861
	-17.5807	0.076	-30.0807
	-17.5754	0.078	-30.0754
	-17.57	0.078	-30.07
	-17.5647	0.076	-30.0647
	-17.5594	0.072	-30.0594
	-17.5541	0.074	-30.0541
	-17.5488	0.076	-30.0488
	-17.5435	0.07	-30.0435
	-17.5381	0.064	-30.0381
	-17.5341	0.066	-30.0341
	-17.5301	0.07	-30.0301
	-17.5261	0.066	-30.0261
	-17.5221	0.064	-30.0221
	-17.5141	0.072	-30.0141
	-17.5062	0.072	-30.0062
	-17.5022	0.066	-30.0022
	-17.4982	0.068	-29.9982
	-17.4942	0.07	-29.9942
	-17.4902	0.068	-29.9902
	-17.4848	0.062	-29.9848
	-17.4795	0.06	-29.9795
	-17.4741	0.062	-29.9741
	-17.4701	0.06	-29.9701
	-17.4662	0.058	-29.9662
	-17.4622	0.06	-29.9622
	-17.4582	0.056	-29.9582
	-17.4502	0.062	-29.9502
	-17.4422	0.064	-29.9422
	-17.4368	0.064	-29.9368
	-17.4315	0.062	-29.9315
	-17.4261	0.064	-29.9261
	-17.4221	0.068	-29.9221
	-17.4181	0.062	-29.9181
	-17.4141	0.056	-29.9141
	-17.4101	0.054	-29.9101
	-17.4061	0.056	-29.9061
	-17.4021	0.054	-29.9021
	-17.3981	0.048	-29.8981
	-17.3941	0.048	-29.8941
	-17.3861	0.054	-29.8861
	-17.3781	0.056	-29.8781
	-17.3728	0.058	-29.8728
	-17.3675	0.06	-29.8675
	-17.3622	0.06	-29.8622
	-17.3568	0.062	-29.8568
	-17.3515	0.064	-29.8515
	-17.3462	0.058	-29.8462
	-17.3422	0.052	-29.8422
	-17.3382	0.056	-29.8382
	-17.3342	0.056	-29.8342
	-17.3302	0.046	-29.8302
	-17.3248	0.04	-29.8248
	-17.3195	0.046	-29.8195
	-17.3142	0.05	-29.8142
	-17.3089	0.044	-29.8089
	-17.3035	0.046	-29.8035
	-17.2982	0.054	-29.7982
	-17.2929	0.056	-29.7929
	-17.2876	0.058	-29.7876
	-17.2822	0.058	-29.7822
	-17.2769	0.056	-29.7769
	-17.2715	0.056	-29.7715
	-17.2661	0.056	-29.7661
	-17.2608	0.048	-29.7608
	-17.2554	0.044	-29.7554
	-17.25	0.048	-29.75
	-17.2447	0.046	-29.7447
	-17.2393	0.042	-29.7393
	-17.2339	0.04	-29.7339
	-17.23	0.046	-29.73
	-17.2261	0.048	-29.7261
	-17.2222	0.046	-29.7222
	-17.2182	0.048	-29.7182
	-17.2129	0.054	-29.7129
	-17.2076	0.056	-29.7076
	-17.2023	0.052	-29.7023
	-17.1965	0.076	-29.6965
	-17.1908	0.086	-29.6908
	-17.185	0.078	-29.685
	-17.1793	0.07	-29.6793
	-17.1736	0.094	-29.6736
	-17.1678	0.108	-29.6678
	-17.1621	0.108	-29.6621
	-17.1563	0.108	-29.6563
	-17.1531	0.118	-29.6531
	-17.1499	0.134	-29.6499
	-17.1466	0.134	-29.6466
	-17.1434	0.15	-29.6434
	-17.1402	0.162	-29.6402
	-17.1348	0.166	-29.6348
	-17.1295	0.172	-29.6295
	-17.1241	0.188	-29.6241
	-17.1201	0.186	-29.6201
	-17.1162	0.182	-29.6162
	-17.1123	0.202	-29.6123
	-17.1083	0.202	-29.6083
	-17.1003	0.2	-29.6003
	-17.0923	0.198	-29.5923
	-17.0869	0.216	-29.5869
	-17.0816	0.224	-29.5816
	-17.0762	0.228	-29.5762
	-17.0709	0.246	-29.5709
	-17.0656	0.262	-29.5656
	-17.0603	0.272	-29.5603
	-17.0571	0.264	-29.5571
	-17.0539	0.288	-29.5539
	-17.0507	0.296	-29.5507
	-17.0475	0.29	-29.5475
	-17.0443	0.258	-29.5443
	-17.0363	0.242	-29.5363
	-17.0283	0.246	-29.5283
	-17.0229	0.23	-29.5229
	-17.0175	0.206	-29.5175
	-17.0122	0.19	-29.5122
	-17.0069	0.188	-29.5069
	-17.0016	0.178	-29.5016
	-16.9962	0.17	-29.4962
	-16.9931	0.17	-29.4931
	-16.9899	0.156	-29.4899
	-16.9867	0.156	-29.4867
	-16.9835	0.16	-29.4835
	-16.9803	0.152	-29.4803
	-16.9723	0.14	-29.4723
	-16.9643	0.14	-29.4643
	-16.9589	0.14	-29.4589
	-16.9534	0.13	-29.4534
	-16.948	0.124	-29.448
	-16.9427	0.128	-29.4427
	-16.9375	0.126	-29.4375
	-16.9323	0.122	-29.4323
	-16.9283	0.122	-29.4283
	-16.9243	0.124	-29.4243
	-16.9203	0.12	-29.4203
	-16.9164	0.118	-29.4164
	-16.9084	0.118	-29.4084
	-16.9004	0.11	-29.4004
	-16.8963	0.102	-29.3963
	-16.8922	0.104	-29.3922
	-16.8881	0.1	-29.3881
	-16.8841	0.092	-29.3841
	-16.8788	0.094	-29.3788
	-16.8735	0.102	-29.3735
	-16.8683	0.098	-29.3683
	-16.8651	0.094	-29.3651
	-16.8619	0.102	-29.3619
	-16.8587	0.102	-29.3587
	-16.8555	0.096	-29.3555
	-16.8524	0.098	-29.3524
	-16.8363	0.094	-29.3363
	-16.831	0.082	-29.331
	-16.8257	0.082	-29.3257
	-16.8204	0.09	-29.3204
	-16.8164	0.08	-29.3164
	-16.8124	0.07	-29.3124
	-16.8084	0.084	-29.3084
	-16.8044	0.09	-29.3044
	-16.7991	0.084	-29.2991
	-16.7937	0.086	-29.2937
	-16.7884	0.092	-29.2884
	-16.7831	0.088	-29.2831
	-16.7778	0.082	-29.2778
	-16.7724	0.082	-29.2724
	-16.7671	0.074	-29.2671
	-16.7618	0.068	-29.2618
	-16.7564	0.07	-29.2564
	-16.7511	0.068	-29.2511
	-16.7457	0.062	-29.2457
	-16.7403	0.07	-29.2403
	-16.7364	0.08	-29.2364
	-16.7324	0.072	-29.2324
	-16.7284	0.072	-29.2284
	-16.7244	0.086	-29.2244
	-16.719	0.086	-29.219
	-16.7137	0.074	-29.2137
	-16.7083	0.078	-29.2083
	-16.703	0.078	-29.203
	-16.6977	0.062	-29.1977
	-16.6924	0.06	-29.1924
	-16.6871	0.064	-29.1871
	-16.6818	0.054	-29.1818
	-16.6764	0.052	-29.1764
	-16.6724	0.062	-29.1724
	-16.6684	0.064	-29.1684
	-16.6644	0.058	-29.1644
	-16.6605	0.068	-29.1605
	-16.6525	0.078	-29.1525
	-16.6445	0.072	-29.1445
	-16.6404	0.066	-29.1404
	-16.6362	0.072	-29.1362
	-16.6321	0.072	-29.1321
	-16.628	0.06	-29.128
	-16.6228	0.056	-29.1228
	-16.6177	0.056	-29.1177
	-16.6125	0.05	-29.1125
	-16.6069	0.048	-29.1069
	-16.6012	0.056	-29.1012
	-16.5956	0.056	-29.0956
	-16.5899	0.052	-29.0899
	-16.5843	0.062	-29.0843
	-16.5786	0.07	-29.0786
	-16.573	0.06	-29.073
	-16.5674	0.064	-29.0674
	-16.5617	0.072	-29.0617
	-16.5561	0.058	-29.0561
	-16.5504	0.048	-29.0504
	-16.5448	0.056	-29.0448
	-16.5392	0.054	-29.0392
	-16.5335	0.04	-29.0335
	-16.5303	0.044	-29.0303
	-16.5271	0.054	-29.0271
	-16.5239	0.048	-29.0239
	-16.5207	0.048	-29.0207
	-16.5175	0.06	-29.0175
	-16.5122	0.064	-29.0122
	-16.5068	0.06	-29.0068
	-16.5015	0.062	-29.0015
	-16.4975	0.062	-28.9975
	-16.4935	0.056	-28.9935
	-16.4895	0.054	-28.9895
	-16.4855	0.05	-28.9855
	-16.4775	0.04	-28.9775
	-16.4695	0.038	-28.9695
	-16.4655	0.042	-28.9655
	-16.4615	0.042	-28.9615
	-16.4575	0.04	-28.9575
	-16.4534	0.046	-28.9534
	-16.4481	0.054	-28.9481
	-16.4428	0.054	-28.9428
	-16.4375	0.06	-28.9375
	-16.4335	0.064	-28.9335
	-16.4295	0.06	-28.9295
	-16.4255	0.054	-28.9255
	-16.4215	0.054	-28.9215
	-16.4135	0.048	-28.9135
	-16.4055	0.042	-28.9055
	-16.4002	0.038	-28.9002
	-16.3948	0.036	-28.8948
	-16.3895	0.03	-28.8895
	-16.3855	0.034	-28.8855
	-16.3815	0.038	-28.8815
	-16.3775	0.044	-28.8775
	-16.3735	0.05	-28.8735
	-16.3695	0.056	-28.8695
	-16.3654	0.06	-28.8654
	-16.3614	0.06	-28.8614
	-16.3573	0.062	-28.8573
	-16.3494	0.06	-28.8494
	-16.3416	0.07	-28.8416
	-16.3362	0.078	-28.8362
	-16.3309	0.066	-28.8309
	-16.3255	0.054	-28.8255
	-16.3202	0.08	-28.8202
	-16.3148	0.102	-28.8148
	-16.3094	0.108	-28.8094
	-16.3054	0.128	-28.8054
	-16.3015	0.188	-28.8015
	-16.2975	0.218	-28.7975
	-16.2936	0.222	-28.7936
	-16.2882	0.216	-28.7882
	-16.2829	0.24	-28.7829
	-16.2775	0.264	-28.7775
	-16.2722	0.236	-28.7722
	-16.2668	0.22	-28.7668
	-16.2614	0.19	-28.7614
	-16.2561	0.174	-28.7561
	-16.2509	0.194	-28.7509
	-16.2456	0.202	-28.7456
	-16.2416	0.196	-28.7416
	-16.2376	0.196	-28.7376
	-16.2336	0.246	-28.7336
	-16.2296	0.27	-28.7296
	-16.2216	0.272	-28.7216
	-16.2136	0.304	-28.7136
	-16.2096	0.34	-28.7096
	-16.2056	0.336	-28.7056
	-16.2016	0.306	-28.7016
	-16.1976	0.306	-28.6976
	-16.1923	0.292	-28.6923
	-16.187	0.274	-28.687
	-16.1817	0.264	-28.6817
	-16.1777	0.278	-28.6777
	-16.1737	0.276	-28.6737
	-16.1697	0.27	-28.6697
	-16.1657	0.262	-28.6657
	-16.1577	0.272	-28.6577
	-16.1497	0.29	-28.6497
	-16.1444	0.29	-28.6444
	-16.139	0.258	-28.639
	-16.1337	0.232	-28.6337
	-16.1297	0.226	-28.6297
	-16.1257	0.204	-28.6257
	-16.1217	0.176	-28.6217
	-16.1177	0.15	-28.6177
	-16.1137	0.142	-28.6137
	-16.1097	0.136	-28.6097
	-16.1057	0.134	-28.6057
	-16.1017	0.14	-28.6017
	-16.0937	0.148	-28.5937
	-16.0857	0.154	-28.5857
	-16.0803	0.162	-28.5803
	-16.075	0.168	-28.575
	-16.0697	0.17	-28.5697
	-16.0643	0.164	-28.5643
	-16.059	0.152	-28.559
	-16.0537	0.138	-28.5537
	-16.0505	0.12	-28.5505
	-16.0473	0.106	-28.5473
	-16.0441	0.094	-28.5441
	-16.0409	0.09	-28.5409
	-16.0377	0.092	-28.5377
	-16.0297	0.098	-28.5297
	-16.0217	0.106	-28.5217
	-16.0164	0.118	-28.5164
	-16.011	0.126	-28.511
	-16.0057	0.136	-28.5057
	-16.0003	0.134	-28.5003
	-15.995	0.13	-28.495
	-15.9897	0.124	-28.4897
	-15.9857	0.112	-28.4857
	-15.9817	0.096	-28.4817
	-15.9777	0.084	-28.4777
	-15.9736	0.08	-28.4736
	-15.9683	0.076	-28.4683
	-15.963	0.074	-28.463
	-15.9576	0.076	-28.4576
	-15.9523	0.088	-28.4523
	-15.947	0.098	-28.447
	-15.9417	0.1	-28.4417
	-15.9364	0.106	-28.4364
	-15.931	0.114	-28.431
	-15.9256	0.114	-28.4256
	-15.9224	0.104	-28.4224
	-15.9192	0.09	-28.4192
	-15.9161	0.084	-28.4161
	-15.9129	0.08	-28.4129
	-15.9097	0.07	-28.4097
	-15.8937	0.058	-28.3937
	-15.8897	0.058	-28.3897
	-15.8858	0.068	-28.3858
	-15.8818	0.072	-28.3818
	-15.8778	0.074	-28.3778
	-15.8724	0.084	-28.3724
	-15.867	0.098	-28.367
	-15.8617	0.1	-28.3617
	-15.8577	0.092	-28.3577
	-15.8537	0.09	-28.3537
	-15.8497	0.092	-28.3497
	-15.8458	0.082	-28.3458
	-15.8377	0.064	-28.3377
	-15.8297	0.062	-28.3297
	-15.8244	0.058	-28.3244
	-15.8191	0.056	-28.3191
	-15.8138	0.056	-28.3138
	-15.8083	0.058	-28.3083
	-15.8029	0.064	-28.3029
	-15.7975	0.078	-28.2975
	-15.7943	0.082	-28.2943
	-15.7912	0.078	-28.2912
	-15.788	0.084	-28.288
	-15.7848	0.088	-28.2848
	-15.7817	0.078	-28.2817
	-15.7737	0.066	-28.2737
	-15.7658	0.066	-28.2658
	-15.7604	0.064	-28.2604
	-15.7551	0.052	-28.2551
	-15.7497	0.05	-28.2497
	-15.7444	0.054	-28.2444
	-15.7391	0.054	-28.2391
	-15.7338	0.058	-28.2338
	-15.7305	0.068	-28.2305
	-15.7273	0.068	-28.2273
	-15.7241	0.068	-28.2241
	-15.7209	0.072	-28.2209
	-15.7177	0.074	-28.2177
	-15.7098	0.066	-28.2098
	-15.7018	0.064	-28.2018
	-15.6965	0.066	-28.1965
	-15.6911	0.054	-28.1911
	-15.6858	0.044	-28.1858
	-15.6804	0.05	-28.1804
	-15.6751	0.054	-28.1751
	-15.6697	0.048	-28.1697
	-15.6657	0.05	-28.1657
	-15.6617	0.058	-28.1617
	-15.6578	0.06	-28.1578
	-15.6538	0.062	-28.1538
	-15.6458	0.066	-28.1458
	-15.6378	0.066	-28.1378
	-15.6338	0.06	-28.1338
	-15.6298	0.06	-28.1298
	-15.6258	0.056	-28.1258
	-15.6218	0.05	-28.1218
	-15.6165	0.048	-28.1165
	-15.6112	0.046	-28.1112
	-15.6058	0.042	-28.1058
	-15.6018	0.044	-28.1018
	-15.5978	0.05	-28.0978
	-15.5938	0.06	-28.0938
	-15.5898	0.054	-28.0898
	-15.5818	0.056	-28.0818
	-15.5738	0.066	-28.0738
	-15.5685	0.062	-28.0685
	-15.5632	0.052	-28.0632
	-15.5578	0.054	-28.0578
	-15.5538	0.056	-28.0538
	-15.5497	0.044	-28.0497
	-15.5457	0.038	-28.0457
	-15.5416	0.042	-28.0416
	-15.5377	0.044	-28.0377
	-15.5337	0.044	-28.0337
	-15.5297	0.048	-28.0297
	-15.5258	0.046	-28.0258
	-15.5178	0.048	-28.0178
	-15.5099	0.062	-28.0099
	-15.5044	0.06	-28.0044
	-15.4989	0.048	-27.9989
	-15.4934	0.052	-27.9934
	-15.4881	0.058	-27.9881
	-15.4827	0.046	-27.9827
	-15.4774	0.038	-27.9774
	-15.4735	0.042	-27.9735
	-15.4696	0.062	-27.9696
	-15.4657	0.066	-27.9657
	-15.4618	0.062	-27.9618
	-15.4565	0.064	-27.9565
	-15.4512	0.094	-27.9512
	-15.4458	0.11	-27.9458
	-15.4405	0.112	-27.9405
	-15.4352	0.112	-27.9352
	-15.4299	0.134	-27.9299
	-15.4245	0.146	-27.9245
	-15.4192	0.136	-27.9192
	-15.4138	0.142	-27.9138
	-15.4106	0.144	-27.9106
	-15.4074	0.152	-27.9074
	-15.4042	0.148	-27.9042
	-15.401	0.168	-27.901
	-15.3978	0.182	-27.8978
	-15.3899	0.184	-27.8899
	-15.3819	0.204	-27.8819
	-15.3766	0.226	-27.8766
	-15.3713	0.23	-27.8713
	-15.3659	0.23	-27.8659
	-15.3606	0.266	-27.8606
	-15.3553	0.256	-27.8553
	-15.3499	0.234	-27.8499
	-15.3467	0.236	-27.8467
	-15.3435	0.252	-27.8435
	-15.3403	0.244	-27.8403
	-15.3371	0.238	-27.8371
	-15.3339	0.328	-27.8339
	-15.3179	0.352	-27.8179
	-15.3126	0.348	-27.8126
	-15.3072	0.35	-27.8072
	-15.3019	0.36	-27.8019
	-15.2979	0.382	-27.7979
	-15.2939	0.386	-27.7939
	-15.2899	0.362	-27.7899
	-15.2859	0.31	-27.7859
	-15.2804	0.268	-27.7804
	-15.2749	0.258	-27.7749
	-15.2694	0.23	-27.7694
	-15.264	0.196	-27.764
	-15.2585	0.172	-27.7585
	-15.253	0.172	-27.753
	-15.2475	0.164	-27.7475
	-15.242	0.154	-27.742
	-15.2365	0.16	-27.7365
	-15.2329	0.166	-27.7329
	-15.2293	0.164	-27.7293
	-15.2256	0.176	-27.7256
	-15.222	0.184	-27.722
	-15.2166	0.162	-27.7166
	-15.2113	0.148	-27.7113
	-15.2059	0.158	-27.7059
	-15.2027	0.156	-27.7027
	-15.1995	0.126	-27.6995
	-15.1963	0.124	-27.6963
	-15.1932	0.128	-27.6932
	-15.19	0.122	-27.69
	-15.1729	0.118	-27.6729
	-15.1679	0.122	-27.6679
	-15.163	0.124	-27.663
	-15.158	0.124	-27.658
	-15.1525	0.132	-27.6525
	-15.1471	0.122	-27.6471
	-15.1416	0.112	-27.6416
	-15.1385	0.12	-27.6385
	-15.1354	0.12	-27.6354
	-15.1322	0.102	-27.6322
	-15.1291	0.094	-27.6291
	-15.1259	0.106	-27.6259
	-15.1178	0.108	-27.6178
	-15.1097	0.096	-27.6097
	-15.1045	0.096	-27.6045
	-15.0992	0.106	-27.5992
	-15.094	0.106	-27.594
	-15.0886	0.102	-27.5886
	-15.0833	0.1	-27.5833
	-15.078	0.1	-27.578
	-15.074	0.094	-27.574
	-15.07	0.094	-27.57
	-15.066	0.09	-27.566
	-15.062	0.088	-27.562
	-15.0567	0.092	-27.5567
	-15.0514	0.09	-27.5514
	-15.046	0.084	-27.546
	-15.0407	0.084	-27.5407
	-15.0354	0.09	-27.5354
	-15.03	0.086	-27.53
	-15.0246	0.084	-27.5246
	-15.0192	0.088	-27.5192
	-15.0139	0.088	-27.5139
	-15.0099	0.084	-27.5099
	-15.0059	0.082	-27.5059
	-15.002	0.086	-27.502
	-14.998	0.084	-27.498
	-14.9899	0.076	-27.4899
	-14.9817	0.078	-27.4817
	-14.9778	0.08	-27.4778
	-14.9739	0.074	-27.4739
	-14.9699	0.066	-27.4699
	-14.966	0.072	-27.466
	-14.9606	0.076	-27.4606
	-14.9552	0.07	-27.4552
	-14.9498	0.074	-27.4498
	-14.9458	0.08	-27.4458
	-14.9419	0.078	-27.4419
	-14.938	0.078	-27.438
	-14.934	0.078	-27.434
	-14.926	0.074	-27.426
	-14.9181	0.072	-27.4181
	-14.9127	0.072	-27.4127
	-14.9074	0.064	-27.4074
	-14.902	0.058	-27.402
	-14.8967	0.062	-27.3967
	-14.8914	0.068	-27.3914
	-14.886	0.058	-27.386
	-14.8807	0.058	-27.3807
	-14.8754	0.07	-27.3754
	-14.8701	0.072	-27.3701
	-14.8647	0.066	-27.3647
	-14.8594	0.064	-27.3594
	-14.8541	0.068	-27.3541
	-14.8501	0.074	-27.3501
	-14.8461	0.068	-27.3461
	-14.8421	0.058	-27.3421
	-14.8381	0.056	-27.3381
	-14.8327	0.062	-27.3327
	-14.8274	0.064	-27.3274
	-14.822	0.05	-27.322
	-14.8167	0.05	-27.3167
	-14.8114	0.062	-27.3114
	-14.8061	0.066	-27.3061
	-14.8008	0.056	-27.3008
	-14.7954	0.05	-27.2954
	-14.7901	0.066	-27.2901
	-14.7861	0.072	-27.2861
	-14.7821	0.062	-27.2821
	-14.778	0.056	-27.278
	-14.774	0.06	-27.274
	-14.7687	0.064	-27.2687
	-14.7634	0.058	-27.2634
	-14.7581	0.046	-27.2581
	-14.7528	0.048	-27.2528
	-14.7475	0.052	-27.2475
	-14.7422	0.052	-27.2422
	-14.739	0.046	-27.239
	-14.7358	0.046	-27.2358
	-14.7325	0.054	-27.2325
	-14.7293	0.06	-27.2293
	-14.7261	0.058	-27.2261
	-14.7181	0.058	-27.2181
	-14.7102	0.062	-27.2102
	-14.7048	0.062	-27.2048
	-14.6995	0.05	-27.1995
	-14.6942	0.048	-27.1942
	-14.6888	0.05	-27.1888
	-14.6835	0.044	-27.1835
	-14.6781	0.042	-27.1781
	-14.6742	0.046	-27.1742
	-14.6702	0.05	-27.1702
	-14.6662	0.048	-27.1662
	-14.6622	0.05	-27.1622
	-14.6541	0.058	-27.1541
	-14.6461	0.06	-27.1461
	-14.6421	0.056	-27.1421
	-14.6382	0.056	-27.1382
	-14.6342	0.052	-27.1342
	-14.6302	0.046	-27.1302
	-14.6248	0.046	-27.1248
	-14.6194	0.042	-27.1194
	-14.614	0.044	-27.114
	-14.61	0.05	-27.11
	-14.6061	0.05	-27.1061
	-14.6021	0.048	-27.1021
	-14.5982	0.058	-27.0982
	-14.59	0.088	-27.09
	-14.5818	0.082	-27.0818
	-14.5766	0.076	-27.0766
	-14.5714	0.104	-27.0714
	-14.5662	0.118	-27.0662
	-14.5622	0.116	-27.0622
	-14.5582	0.108	-27.0582
	-14.5543	0.134	-27.0543
	-14.5503	0.144	-27.0503
	-14.5463	0.14	-27.0463
	-14.5423	0.142	-27.0423
	-14.5383	0.152	-27.0383
	-14.5343	0.162	-27.0343
	-14.5263	0.164	-27.0263
	-14.5183	0.186	-27.0183
	-14.5129	0.184	-27.0129
	-14.5076	0.186	-27.0076
	-14.5022	0.2	-27.0022
	-14.4969	0.21	-26.9969
	-14.4916	0.21	-26.9916
	-14.4862	0.204	-26.9862
	-14.483	0.216	-26.983
	-14.4798	0.224	-26.9798
	-14.4766	0.224	-26.9766
	-14.4735	0.218	-26.9735
	-14.4703	0.25	-26.9703
	-14.4623	0.256	-26.9623
	-14.4543	0.25	-26.9543
	-14.4488	0.242	-26.9488
	-14.4434	0.24	-26.9434
	-14.4379	0.244	-26.9379
	-14.4327	0.234	-26.9327
	-14.4274	0.208	-26.9274
	-14.4221	0.19	-26.9221
	-14.4181	0.186	-26.9181
	-14.4142	0.174	-26.9142
	-14.4102	0.154	-26.9102
	-14.4063	0.144	-26.9063
	-14.3983	0.142	-26.8983
	-14.3902	0.142	-26.8902
	-14.3862	0.136	-26.8862
	-14.3822	0.134	-26.8822
	-14.3782	0.14	-26.8782
	-14.3742	0.142	-26.8742
	-14.3689	0.136	-26.8689
	-14.3635	0.136	-26.8635
	-14.3582	0.14	-26.8582
	-14.3542	0.13	-26.8542
	-14.3502	0.118	-26.8502
	-14.3462	0.116	-26.8462
	-14.3422	0.12	-26.8422
	-14.3342	0.11	-26.8342
	-14.3262	0.094	-26.8262
	-14.3209	0.098	-26.8209
	-14.3156	0.108	-26.8156
	-14.3103	0.104	-26.8103
	-14.3063	0.102	-26.8063
	-14.3023	0.104	-26.8023
	-14.2983	0.108	-26.7983
	-14.2943	0.108	-26.7943
	-14.2903	0.1	-26.7903
	-14.2863	0.096	-26.7863
	-14.2823	0.096	-26.7823
	-14.2783	0.096	-26.7783
	-14.2703	0.086	-26.7703
	-14.2623	0.078	-26.7623
	-14.257	0.084	-26.757
	-14.2517	0.088	-26.7517
	-14.2464	0.086	-26.7464
	-14.241	0.08	-26.741
	-14.2357	0.09	-26.7357
	-14.2304	0.088	-26.7304
	-14.2272	0.09	-26.7272
	-14.224	0.09	-26.724
	-14.2208	0.084	-26.7208
	-14.2176	0.088	-26.7176
	-14.2144	0.08	-26.7144
	-14.2064	0.074	-26.7064
	-14.1984	0.08	-26.6984
	-14.1929	0.072	-26.6929
	-14.1875	0.068	-26.6875
	-14.1821	0.068	-26.6821
	-14.1767	0.072	-26.6767
	-14.1714	0.078	-26.6714
	-14.166	0.072	-26.666
	-14.1621	0.076	-26.6621
	-14.1582	0.076	-26.6582
	-14.1543	0.076	-26.6543
	-14.1503	0.08	-26.6503
	-14.145	0.076	-26.645
	-14.1396	0.068	-26.6396
	-14.1343	0.068	-26.6343
	-14.129	0.066	-26.629
	-14.1236	0.064	-26.6236
	-14.1183	0.058	-26.6183
	-14.113	0.062	-26.613
	-14.1076	0.064	-26.6076
	-14.1023	0.064	-26.6023
	-14.0983	0.066	-26.5983
	-14.0943	0.06	-26.5943
	-14.0903	0.064	-26.5903
	-14.0863	0.076	-26.5863
	-14.0784	0.066	-26.5784
	-14.0704	0.056	-26.5704
	-14.065	0.064	-26.565
	-14.0596	0.072	-26.5596
	-14.0543	0.06	-26.5543
	-14.0503	0.05	-26.5503
	-14.0463	0.058	-26.5463
	-14.0424	0.066	-26.5424
	-14.0384	0.056	-26.5384
	-14.0344	0.05	-26.5344
	-14.0304	0.06	-26.5304
	-14.0264	0.062	-26.5264
	-14.0224	0.056	-26.5224
	-14.0142	0.054	-26.5142
	-14.0059	0.06	-26.5059
	-14.0007	0.06	-26.5007
	-13.9955	0.06	-26.4955
	-13.9904	0.056	-26.4904
	-13.985	0.054	-26.485
	-13.9797	0.056	-26.4797
	-13.9743	0.058	-26.4743
	-13.9711	0.056	-26.4711
	-13.9679	0.05	-26.4679
	-13.9647	0.048	-26.4647
	-13.9616	0.054	-26.4616
	-13.9584	0.052	-26.4584
	-13.9502	0.046	-26.4502
	-13.942	0.052	-26.442
	-13.9368	0.058	-26.4368
	-13.9316	0.054	-26.4316
	-13.9264	0.048	-26.4264
	-13.9211	0.05	-26.4211
	-13.9158	0.056	-26.4158
	-13.9105	0.052	-26.4105
	-13.9073	0.05	-26.4073
	-13.9041	0.05	-26.4041
	-13.9008	0.048	-26.4008
	-13.8976	0.048	-26.3976
	-13.8944	0.046	-26.3944
	-13.8861	0.044	-26.3861
	-13.8778	0.044	-26.3778
	-13.8727	0.05	-26.3727
	-13.8676	0.054	-26.3676
	-13.8625	0.042	-26.3625
	-13.8572	0.044	-26.3572
	-13.8518	0.058	-26.3518
	-13.8465	0.048	-26.3465
	-13.8433	0.046	-26.3433
	-13.8401	0.046	-26.3401
	-13.8369	0.044	-26.3369
	-13.8337	0.052	-26.3337
	-13.8305	0.05	-26.3305
	-13.8144	0.042	-26.3144
	-13.8104	0.042	-26.3104
	-13.8064	0.048	-26.3064
	-13.8024	0.046	-26.3024
	-13.7984	0.036	-26.2984
	-13.7931	0.038	-26.2931
	-13.7878	0.044	-26.2878
	-13.7825	0.046	-26.2825
	-13.7785	0.042	-26.2785
	-13.7745	0.056	-26.2745
	-13.7705	0.082	-26.2705
	-13.7664	0.078	-26.2664
	-13.7585	0.066	-26.2585
	-13.7505	0.09	-26.2505
	-13.7451	0.108	-26.2451
	-13.7396	0.108	-26.2396
	-13.7342	0.102	-26.2342
	-13.7301	0.12	-26.2301
	-13.7261	0.122	-26.2261
	-13.7221	0.122	-26.2221
	-13.7181	0.132	-26.2181
	-13.7142	0.142	-26.2142
	-13.7103	0.154	-26.2103
	-13.7064	0.16	-26.2064
	-13.7025	0.188	-26.2025
	-13.6945	0.194	-26.1945
	-13.6865	0.2	-26.1865
	-13.6811	0.238	-26.1811
	-13.6758	0.3	-26.1758
	-13.6705	0.308	-26.1705
	-13.665	0.286	-26.165
	-13.6596	0.272	-26.1596
	-13.6542	0.298	-26.1542
	-13.6489	0.318	-26.1489
	-13.6436	0.292	-26.1436
	-13.6384	0.282	-26.1384
	-13.6331	0.274	-26.1331
	-13.6278	0.264	-26.1278
	-13.6225	0.292	-26.1225
	-13.6185	0.3	-26.1185
	-13.6145	0.288	-26.1145
	-13.6105	0.272	-26.1105
	-13.6065	0.274	-26.1065
	-13.6012	0.276	-26.1012
	-13.5959	0.262	-26.0959
	-13.5906	0.228	-26.0906
	-13.5866	0.21	-26.0866
	-13.5826	0.198	-26.0826
	-13.5786	0.178	-26.0786
	-13.5746	0.166	-26.0746
	-13.5666	0.164	-26.0666
	-13.5586	0.162	-26.0586
	-13.5546	0.156	-26.0546
	-13.5506	0.162	-26.0506
	-13.5466	0.176	-26.0466
	-13.5426	0.172	-26.0426
	-13.5372	0.168	-26.0372
	-13.5319	0.166	-26.0319
	-13.5266	0.148	-26.0266
	-13.5226	0.144	-26.0226
	-13.5186	0.134	-26.0186
	-13.5145	0.11	-26.0145
	-13.5105	0.102	-26.0105
	-13.5025	0.11	-26.0025
	-13.4946	0.112	-25.9946
	-13.4892	0.098	-25.9892
	-13.4839	0.102	-25.9839
	-13.4785	0.128	-25.9785
	-13.4745	0.136	-25.9745
	-13.4705	0.128	-25.9705
	-13.4666	0.126	-25.9666
	-13.4626	0.132	-25.9626
	-13.4586	0.132	-25.9586
	-13.4546	0.114	-25.9546
	-13.4506	0.098	-25.9506
	-13.4466	0.094	-25.9466
	-13.4386	0.088	-25.9386
	-13.4306	0.084	-25.9306
	-13.4253	0.076	-25.9253
	-13.4199	0.074	-25.9199
	-13.4145	0.086	-25.9145
	-13.4092	0.094	-25.9092
	-13.4039	0.094	-25.9039
	-13.3985	0.102	-25.8985
	-13.3953	0.114	-25.8953
	-13.3922	0.118	-25.8922
	-13.389	0.108	-25.889
	-13.3858	0.098	-25.8858
	-13.3826	0.094	-25.8826
	-13.3745	0.084	-25.8745
	-13.3663	0.072	-25.8663
	-13.3611	0.07	-25.8611
	-13.3558	0.066	-25.8558
	-13.3506	0.064	-25.8506
	-13.3452	0.066	-25.8452
	-13.3399	0.078	-25.8399
	-13.3346	0.084	-25.8346
	-13.3306	0.088	-25.8306
	-13.3266	0.094	-25.8266
	-13.3226	0.094	-25.8226
	-13.3186	0.092	-25.8186
	-13.3132	0.086	-25.8132
	-13.3079	0.082	-25.8079
	-13.3026	0.07	-25.8026
	-13.2972	0.066	-25.7972
	-13.2918	0.064	-25.7918
	-13.2864	0.06	-25.7864
	-13.2811	0.056	-25.7811
	-13.2758	0.066	-25.7758
	-13.2705	0.07	-25.7705
	-13.2673	0.068	-25.7673
	-13.2641	0.076	-25.7641
	-13.261	0.086	-25.761
	-13.2578	0.078	-25.7578
	-13.2546	0.074	-25.7546
	-13.2384	0.08	-25.7384
	-13.2344	0.076	-25.7344
	-13.2303	0.062	-25.7303
	-13.2263	0.058	-25.7263
	-13.2222	0.058	-25.7222
	-13.217	0.054	-25.717
	-13.2117	0.054	-25.7117
	-13.2064	0.06	-25.7064
	-13.2011	0.062	-25.7011
	-13.1958	0.064	-25.6958
	-13.1905	0.068	-25.6905
	-13.1852	0.07	-25.6852
	-13.1799	0.07	-25.6799
	-13.1746	0.066	-25.6746
	-13.1693	0.066	-25.6693
	-13.1639	0.062	-25.6639
	-13.1586	0.058	-25.6586
	-13.1533	0.054	-25.6533
	-13.148	0.054	-25.648
	-13.1427	0.05	-25.6427
	-13.1387	0.052	-25.6387
	-13.1346	0.058	-25.6346
	-13.1306	0.056	-25.6306
	-13.1266	0.056	-25.6266
	-13.1202	0.064	-25.6202
	-13.1138	0.066	-25.6138
	-13.1075	0.06	-25.6075
	-13.1011	0.06	-25.6011
	-13.0948	0.06	-25.5948
	-13.0908	0.056	-25.5908
	-13.0868	0.05	-25.5868
	-13.0827	0.048	-25.5827
	-13.0787	0.044	-25.5787
	-13.0734	0.044	-25.5734
	-13.068	0.044	-25.568
	-13.0627	0.052	-25.5627
	-13.0574	0.056	-25.5574
	-13.052	0.058	-25.552
	-13.0467	0.058	-25.5467
	-13.0414	0.058	-25.5414
	-13.0361	0.058	-25.5361
	-13.0308	0.064	-25.5308
	-13.0268	0.056	-25.5268
	-13.0228	0.044	-25.5228
	-13.0188	0.046	-25.5188
	-13.0148	0.048	-25.5148
	-13.0094	0.04	-25.5094
	-13.0041	0.036	-25.5041
	-12.9987	0.044	-25.4987
	-12.9955	0.054	-25.4955
	-12.9923	0.048	-25.4923
	-12.9891	0.052	-25.4891
	-12.9859	0.058	-25.4859
	-12.9827	0.054	-25.4827
	-12.9747	0.054	-25.4747
	-12.9667	0.054	-25.4667
	-12.9613	0.05	-25.4613
	-12.9559	0.044	-25.4559
	-12.9505	0.042	-25.4505
	-12.9451	0.042	-25.4451
	-12.9397	0.038	-25.4397
	-12.9343	0.038	-25.4343
	-12.9304	0.044	-25.4304
	-12.9265	0.044	-25.4265
	-12.9226	0.046	-25.4226
	-12.9187	0.056	-25.4187
	-12.9108	0.084	-25.4108
	-12.9028	0.078	-25.4028
	-12.8987	0.07	-25.3987
	-12.8946	0.094	-25.3946
	-12.8905	0.112	-25.3905
	-12.8864	0.11	-25.3864
	-12.8811	0.098	-25.3811
	-12.8759	0.112	-25.3759
	-12.8707	0.122	-25.3707
	-12.8643	0.126	-25.3643
	-12.858	0.132	-25.358
	-12.8516	0.142	-25.3516
	-12.8452	0.154	-25.3452
	-12.8389	0.154	-25.3389
	-12.8348	0.172	-25.3348
	-12.8308	0.18	-25.3308
	-12.8267	0.192	-25.3267
	-12.8227	0.19	-25.3227
	-12.8186	0.198	-25.3186
	-12.8146	0.21	-25.3146
	-12.8106	0.202	-25.3106
	-12.8066	0.212	-25.3066
	-12.8026	0.216	-25.3026
	-12.7987	0.228	-25.2987
	-12.7947	0.216	-25.2947
	-12.7908	0.242	-25.2908
	-12.7828	0.254	-25.2828
	-12.7748	0.252	-25.2748
	-12.7693	0.262	-25.2693
	-12.7638	0.286	-25.2638
	-12.7583	0.296	-25.2583
	-12.7532	0.274	-25.2532
	-12.748	0.3	-25.248
	-12.7429	0.314	-25.2429
	-12.7389	0.3	-25.2389
	-12.7349	0.258	-25.2349
	-12.7309	0.25	-25.2309
	-12.7268	0.256	-25.2268
	-12.7214	0.242	-25.2214
	-12.716	0.214	-25.216
	-12.7105	0.202	-25.2105
	-12.7053	0.196	-25.2053
	-12.7	0.182	-25.2
	-12.6948	0.18	-25.1948
	-12.6894	0.176	-25.1894
	-12.6841	0.164	-25.1841
	-12.6787	0.162	-25.1787
	-12.6747	0.156	-25.1747
	-12.6708	0.148	-25.1708
	-12.6668	0.146	-25.1668
	-12.6628	0.144	-25.1628
	-12.6547	0.138	-25.1547
	-12.6466	0.132	-25.1466
	-12.6427	0.136	-25.1427
	-12.6387	0.128	-25.1387
	-12.6348	0.124	-25.1348
	-12.6308	0.128	-25.1308
	-12.6255	0.132	-25.1255
	-12.6201	0.124	-25.1201
	-12.6148	0.12	-25.1148
	-12.6108	0.122	-25.1108
	-12.6068	0.118	-25.1068
	-12.6028	0.112	-25.1028
	-12.5988	0.11	-25.0988
	-12.5906	0.108	-25.0906
	-12.5825	0.104	-25.0825
	-12.5773	0.102	-25.0773
	-12.5721	0.096	-25.0721
	-12.5669	0.094	-25.0669
	-12.5628	0.1	-25.0628
	-12.5587	0.098	-25.0587
	-12.5547	0.092	-25.0547
	-12.5506	0.094	-25.0506
	-12.5467	0.106	-25.0467
	-12.5427	0.102	-25.0427
	-12.5388	0.086	-25.0388
	-12.5349	0.096	-25.0349
	-12.5269	0.112	-25.0269
	-12.5189	0.092	-25.0189
	-12.5135	0.078	-25.0135
	-12.5082	0.088	-25.0082
	-12.5029	0.096	-25.0029
	-12.4976	0.076	-24.9976
	-12.4923	0.068	-24.9923
	-12.487	0.08	-24.987
	-12.4838	0.086	-24.9838
	-12.4806	0.074	-24.9806
	-12.4774	0.08	-24.9774
	-12.4742	0.084	-24.9742
	-12.471	0.084	-24.971
	-12.463	0.088	-24.963
	-12.455	0.086	-24.955
	-12.4496	0.08	-24.9496
	-12.4443	0.08	-24.9443
	-12.439	0.08	-24.939
	-12.4336	0.074	-24.9336
	-12.4283	0.068	-24.9283
	-12.423	0.066	-24.923
	-12.419	0.068	-24.919
	-12.415	0.064	-24.915
	-12.411	0.068	-24.911
	-12.407	0.072	-24.907
	-12.401	0.066	-24.901
	-12.3951	0.068	-24.8951
	-12.3891	0.08	-24.8891
	-12.3844	0.082	-24.8844
	-12.3797	0.068	-24.8797
	-12.375	0.07	-24.875
	-12.3696	0.078	-24.8696
	-12.3643	0.07	-24.8643
	-12.359	0.058	-24.859
	-12.3549	0.06	-24.8549
	-12.3509	0.066	-24.8509
	-12.3469	0.062	-24.8469
	-12.3429	0.054	-24.8429
	-12.3348	0.056	-24.8348
	-12.3267	0.06	-24.8267
	-12.3227	0.064	-24.8227
	-12.3186	0.066	-24.8186
	-12.3146	0.064	-24.8146
	-12.3105	0.068	-24.8105
	-12.3053	0.07	-24.8053
	-12.3001	0.064	-24.8001
	-12.2949	0.058	-24.7949
	-12.2909	0.06	-24.7909
	-12.2869	0.06	-24.7869
	-12.2829	0.05	-24.7829
	-12.2789	0.046	-24.7789
	-12.2709	0.05	-24.7709
	-12.263	0.054	-24.763
	-12.2576	0.054	-24.7576
	-12.2523	0.058	-24.7523
	-12.2469	0.06	-24.7469
	-12.2416	0.064	-24.7416
	-12.2363	0.066	-24.7363
	-12.2309	0.064	-24.7309
	-12.2277	0.06	-24.7277
	-12.2245	0.06	-24.7245
	-12.2213	0.058	-24.7213
	-12.2181	0.05	-24.7181
	-12.2149	0.042	-24.7149
	-12.207	0.044	-24.707
	-12.199	0.046	-24.699
	-12.1935	0.04	-24.6935
	-12.188	0.042	-24.688
	-12.1826	0.052	-24.6826
	-12.1774	0.054	-24.6774
	-12.1722	0.058	-24.6722
	-12.167	0.064	-24.667
	-12.1638	0.062	-24.6638
	-12.1606	0.058	-24.6606
	-12.1574	0.064	-24.6574
	-12.1542	0.06	-24.6542
	-12.151	0.046	-24.651
	-12.143	0.042	-24.643
	-12.135	0.042	-24.635
	-12.1296	0.036	-24.6296
	-12.1242	0.032	-24.6242
	-12.1187	0.038	-24.6187
	-12.1134	0.044	-24.6134
	-12.1081	0.046	-24.6081
	-12.1028	0.052	-24.6028
	-12.0996	0.06	-24.5996
	-12.0965	0.062	-24.5965
	-12.0933	0.062	-24.5933
	-12.0901	0.06	-24.5901
	-12.0869	0.056	-24.5869
	-12.0709	0.046	-24.5709
	-12.0669	0.04	-24.5669
	-12.0629	0.038	-24.5629
	-12.059	0.038	-24.559
	-12.055	0.062	-24.555
	-12.0497	0.058	-24.5497
	-12.0443	0.056	-24.5443
	-12.039	0.082	-24.539
	-12.0337	0.104	-24.5337
	-12.0284	0.116	-24.5284
	-12.023	0.126	-24.523
	-12.0177	0.188	-24.5177
	-12.0124	0.2	-24.5124
	-12.0071	0.188	-24.5071
	-12.0017	0.172	-24.5017
	-11.9964	0.178	-24.4964
	-11.991	0.2	-24.491
	-11.987	0.188	-24.487
	-11.983	0.17	-24.483
	-11.9791	0.164	-24.4791
	-11.9751	0.164	-24.4751
	-11.9697	0.174	-24.4697
	-11.9644	0.194	-24.4644
	-11.959	0.196	-24.459
	-11.955	0.19	-24.455
	-11.951	0.222	-24.451
	-11.9471	0.236	-24.4471
	-11.9431	0.23	-24.4431
	-11.9349	0.228	-24.4349
	-11.9267	0.26	-24.4267
	-11.9214	0.256	-24.4214
	-11.9162	0.242	-24.4162
	-11.911	0.246	-24.411
	-11.9069	0.254	-24.4069
	-11.9029	0.25	-24.4029
	-11.8988	0.248	-24.3988
	-11.8947	0.246	-24.3947
	-11.8908	0.242	-24.3908
	-11.8869	0.24	-24.3869
	-11.883	0.234	-24.383
	-11.8791	0.214	-24.3791
	-11.8711	0.198	-24.3711
	-11.8631	0.186	-24.3631
	-11.8577	0.166	-24.3577
	-11.8522	0.148	-24.3522
	-11.8467	0.138	-24.3467
	-11.8415	0.134	-24.3415
	-11.8362	0.124	-24.3362
	-11.8309	0.12	-24.3309
	-11.8278	0.128	-24.3278
	-11.8246	0.138	-24.3246
	-11.8214	0.144	-24.3214
	-11.8183	0.148	-24.3183
	-11.8151	0.152	-24.3151
	-11.8071	0.146	-24.3071
	-11.7991	0.142	-24.2991
	-11.7936	0.14	-24.2936
	-11.7882	0.128	-24.2882
	-11.7827	0.108	-24.2827
	-11.7774	0.1	-24.2774
	-11.772	0.098	-24.272
	-11.7667	0.092	-24.2667
	-11.7613	0.088	-24.2613
	-11.7558	0.092	-24.2558
	-11.7504	0.098	-24.2504
	-11.745	0.106	-24.245
	-11.7396	0.11	-24.2396
	-11.7342	0.114	-24.2342
	-11.7304	0.12	-24.2304
	-11.7267	0.116	-24.2267
	-11.7229	0.106	-24.2229
	-11.7191	0.098	-24.2191
	-11.7136	0.092	-24.2136
	-11.7081	0.086	-24.2081
	-11.7026	0.08	-24.2026
	-11.6996	0.076	-24.1996
	-11.6965	0.076	-24.1965
	-11.6934	0.078	-24.1934
	-11.6903	0.082	-24.1903
	-11.6872	0.09	-24.1872
	-11.6712	0.096	-24.1712
	-11.6658	0.098	-24.1658
	-11.6605	0.096	-24.1605
	-11.6551	0.094	-24.1551
	-11.6511	0.092	-24.1511
	-11.6471	0.086	-24.1471
	-11.6431	0.076	-24.1431
	-11.6391	0.066	-24.1391
	-11.6351	0.064	-24.1351
	-11.6311	0.062	-24.1311
	-11.6272	0.06	-24.1272
	-11.6232	0.062	-24.1232
	-11.615	0.072	-24.115
	-11.6069	0.08	-24.1069
	-11.6016	0.084	-24.1016
	-11.5964	0.09	-24.0964
	-11.5912	0.096	-24.0912
	-11.5857	0.09	-24.0857
	-11.5802	0.084	-24.0802
	-11.5747	0.078	-24.0747
	-11.5716	0.066	-24.0716
	-11.5685	0.056	-24.0685
	-11.5654	0.05	-24.0654
	-11.5623	0.048	-24.0623
	-11.5592	0.044	-24.0592
	-11.5512	0.05	-24.0512
	-11.5432	0.062	-24.0432
	-11.5379	0.068	-24.0379
	-11.5325	0.072	-24.0325
	-11.5272	0.084	-24.0272
	-11.5218	0.09	-24.0218
	-11.5164	0.084	-24.0164
	-11.5111	0.082	-24.0111
	-11.5071	0.078	-24.0071
	-11.5031	0.068	-24.0031
	-11.4992	0.05	-23.9992
	-11.4952	0.042	-23.9952
	-11.4899	0.042	-23.9899
	-11.4846	0.04	-23.9846
	-11.4792	0.04	-23.9792
	-11.4738	0.044	-23.9738
	-11.4683	0.054	-23.9683
	-11.4628	0.066	-23.9628
	-11.4576	0.078	-23.9576
	-11.4524	0.08	-23.9524
	-11.4472	0.082	-23.9472
	-11.4432	0.082	-23.9432
	-11.4392	0.074	-23.9392
	-11.4352	0.062	-23.9352
	-11.4312	0.052	-23.9312
	-11.423	0.042	-23.923
	-11.4147	0.038	-23.9147
	-11.4109	0.034	-23.9109
	-11.407	0.036	-23.907
	-11.4031	0.038	-23.9031
	-11.3992	0.048	-23.8992
	-11.3939	0.056	-23.8939
	-11.3886	0.062	-23.8886
	-11.3832	0.07	-23.8832
	-11.3792	0.076	-23.8792
	-11.3752	0.072	-23.8752
	-11.3712	0.068	-23.8712
	-11.3672	0.062	-23.8672
	-11.3593	0.05	-23.8593
	-11.3513	0.042	-23.8513
	-11.3459	0.04	-23.8459
	-11.3406	0.038	-23.8406
	-11.3353	0.032	-23.8353
	-11.3299	0.03	-23.8299
	-11.3246	0.042	-23.8246
	-11.3193	0.05	-23.8193
	-11.3161	0.052	-23.8161
	-11.3129	0.06	-23.8129
	-11.3097	0.068	-23.8097
	-11.3065	0.068	-23.8065
	-11.3033	0.064	-23.8033
	-11.2953	0.058	-23.7953
	-11.2873	0.052	-23.7873
	-11.2819	0.046	-23.7819
	-11.2765	0.038	-23.7765
	-11.2712	0.032	-23.7712
	-11.2658	0.028	-23.7658
	-11.2605	0.03	-23.7605
	-11.2551	0.036	-23.7551
	-11.2498	0.04	-23.7498
	-11.2445	0.044	-23.7445
	-11.2392	0.054	-23.7392
	-11.2338	0.064	-23.7338
	-11.2285	0.062	-23.7285
	-11.2232	0.058	-23.7232
	-11.2192	0.058	-23.7192
	-11.2152	0.052	-23.7152
	-11.2112	0.044	-23.7112
	-11.2072	0.038	-23.7072
	-11.2019	0.034	-23.7019
	-11.1966	0.056	-23.6966
	-11.1913	0.056	-23.6913
	-11.1859	0.052	-23.6859
	-11.1806	0.058	-23.6806
	-11.1753	0.088	-23.6753
	-11.1713	0.112	-23.6713
	-11.1673	0.108	-23.6673
	-11.1633	0.116	-23.6633
	-11.1593	0.126	-23.6593
	-11.1539	0.138	-23.6539
	-11.1484	0.13	-23.6484
	-11.143	0.14	-23.643
	-11.1377	0.136	-23.6377
	-11.1325	0.132	-23.6325
	-11.1272	0.15	-23.6272
	-11.1219	0.16	-23.6219
	-11.1166	0.158	-23.6166
	-11.1113	0.162	-23.6113
	-11.1073	0.208	-23.6073
	-11.1033	0.212	-23.6033
	-11.0993	0.216	-23.5993
	-11.0953	0.232	-23.5953
	-11.0873	0.248	-23.5873
	-11.0793	0.24	-23.5793
	-11.0752	0.236	-23.5752
	-11.0711	0.28	-23.5711
	-11.067	0.276	-23.567
	-11.0629	0.264	-23.5629
	-11.0577	0.254	-23.5577
	-11.0525	0.27	-23.5525
	-11.0473	0.278	-23.5473
	-11.0433	0.286	-23.5433
	-11.0393	0.36	-23.5393
	-11.0353	0.404	-23.5353
	-11.0313	0.434	-23.5313
	-11.0234	0.41	-23.5234
	-11.0154	0.386	-23.5154
	-11.01	0.42	-23.51
	-11.0047	0.444	-23.5047
	-10.9994	0.372	-23.4994
	-10.9941	0.304	-23.4941
	-10.9887	0.276	-23.4887
	-10.9834	0.26	-23.4834
	-10.9802	0.224	-23.4802
	-10.977	0.198	-23.477
	-10.9738	0.192	-23.4738
	-10.9706	0.188	-23.4706
	-10.9674	0.188	-23.4674
	-10.9594	0.19	-23.4594
	-10.9514	0.188	-23.4514
	-10.9461	0.19	-23.4461
	-10.9408	0.192	-23.4408
	-10.9354	0.184	-23.4354
	-10.9301	0.168	-23.4301
	-10.9247	0.158	-23.4247
	-10.9194	0.15	-23.4194
	-10.9154	0.138	-23.4154
	-10.9114	0.124	-23.4114
	-10.9074	0.134	-23.4074
	-10.9034	0.136	-23.4034
	-10.898	0.13	-23.398
	-10.8927	0.134	-23.3927
	-10.8874	0.142	-23.3874
	-10.8821	0.142	-23.3821
	-10.8767	0.14	-23.3767
	-10.8714	0.14	-23.3714
	-10.8661	0.138	-23.3661
	-10.8608	0.128	-23.3608
	-10.8554	0.116	-23.3554
	-10.8514	0.11	-23.3514
	-10.8474	0.104	-23.3474
	-10.8434	0.098	-23.3434
	-10.8394	0.094	-23.3394
	-10.8312	0.094	-23.3312
	-10.823	0.096	-23.323
	-10.8191	0.11	-23.3191
	-10.8152	0.114	-23.3152
	-10.8113	0.11	-23.3113
	-10.8073	0.122	-23.3073
	-10.802	0.13	-23.302
	-10.7967	0.12	-23.2967
	-10.7914	0.11	-23.2914
	-10.7874	0.106	-23.2874
	-10.7834	0.092	-23.2834
	-10.7794	0.078	-23.2794
	-10.7755	0.08	-23.2755
	-10.7675	0.076	-23.2675
	-10.7595	0.072	-23.2595
	-10.7541	0.078	-23.2541
	-10.7487	0.088	-23.2487
	-10.7433	0.092	-23.2433
	-10.7393	0.1	-23.2393
	-10.7354	0.106	-23.2354
	-10.7314	0.102	-23.2314
	-10.7275	0.1	-23.2275
	-10.7235	0.096	-23.2235
	-10.7195	0.086	-23.2195
	-10.7155	0.074	-23.2155
	-10.7115	0.072	-23.2115
	-10.7034	0.072	-23.2034
	-10.6954	0.066	-23.1954
	-10.6899	0.062	-23.1899
	-10.6845	0.076	-23.1845
	-10.6791	0.086	-23.1791
	-10.6739	0.082	-23.1739
	-10.6687	0.086	-23.1687
	-10.6635	0.092	-23.1635
	-10.6603	0.092	-23.1603
	-10.6571	0.082	-23.1571
	-10.6539	0.076	-23.1539
	-10.6507	0.076	-23.1507
	-10.6475	0.07	-23.1475
	-10.6393	0.058	-23.1393
	-10.6311	0.056	-23.1311
	-10.6259	0.062	-23.1259
	-10.6207	0.064	-23.1207
	-10.6155	0.062	-23.1155
	-10.6102	0.064	-23.1102
	-10.6048	0.076	-23.1048
	-10.5995	0.084	-23.0995
	-10.5955	0.082	-23.0955
	-10.5915	0.078	-23.0915
	-10.5875	0.078	-23.0875
	-10.5835	0.076	-23.0835
	-10.5781	0.07	-23.0781
	-10.5727	0.058	-23.0727
	-10.5673	0.054	-23.0673
	-10.5621	0.056	-23.0621
	-10.5568	0.05	-23.0568
	-10.5515	0.05	-23.0515
	-10.5462	0.056	-23.0462
	-10.5408	0.062	-23.0408
	-10.5355	0.066	-23.0355
	-10.5302	0.074	-23.0302
	-10.5248	0.076	-23.0248
	-10.5195	0.076	-23.0195
	-10.5142	0.074	-23.0142
	-10.5088	0.068	-23.0088
	-10.5035	0.056	-23.0035
	-10.4982	0.054	-22.9982
	-10.4928	0.046	-22.9928
	-10.4875	0.04	-22.9875
	-10.4835	0.042	-22.9835
	-10.4795	0.048	-22.9795
	-10.4755	0.05	-22.9755
	-10.4715	0.058	-22.9715
	-10.4662	0.066	-22.9662
	-10.4608	0.072	-22.9608
	-10.4555	0.074	-22.9555
	-10.4515	0.07	-22.9515
	-10.4475	0.066	-22.9475
	-10.4435	0.06	-22.9435
	-10.4395	0.05	-22.9395
	-10.4316	0.046	-22.9316
	-10.4236	0.042	-22.9236
	-10.4183	0.038	-22.9183
	-10.4129	0.038	-22.9129
	-10.4075	0.042	-22.9075
	-10.4035	0.046	-22.9035
	-10.3994	0.054	-22.8994
	-10.3954	0.062	-22.8954
	-10.3914	0.066	-22.8914
	-10.3874	0.07	-22.8874
	-10.3835	0.068	-22.8835
	-10.3795	0.062	-22.8795
	-10.3756	0.054	-22.8756
	-10.3676	0.048	-22.8676
	-10.3596	0.042	-22.8596
	-10.3541	0.036	-22.8541
	-10.3487	0.032	-22.8487
	-10.3433	0.034	-22.8433
	-10.338	0.04	-22.838
	-10.3327	0.042	-22.8327
	-10.3275	0.048	-22.8275
	-10.3243	0.062	-22.8243
	-10.3211	0.09	-22.8211
	-10.3179	0.084	-22.8179
	-10.3148	0.08	-22.8148
	-10.3116	0.094	-22.8116
	-10.3036	0.11	-22.8036
	-10.2956	0.098	-22.7956
	-10.2903	0.086	-22.7903
	-10.2849	0.096	-22.7849
	-10.2796	0.102	-22.7796
	-10.2743	0.106	-22.7743
	-10.2689	0.112	-22.7689
	-10.2636	0.134	-22.7636
	-10.2596	0.152	-22.7596
	-10.2556	0.17	-22.7556
	-10.2516	0.186	-22.7516
	-10.2477	0.198	-22.7477
	-10.2423	0.21	-22.7423
	-10.237	0.212	-22.737
	-10.2316	0.22	-22.7316
	-10.2262	0.208	-22.7262
	-10.2208	0.194	-22.7208
	-10.2155	0.194	-22.7155
	-10.2101	0.192	-22.7101
	-10.2048	0.198	-22.7048
	-10.1995	0.2	-22.6995
	-10.1949	0.222	-22.6949
	-10.1903	0.234	-22.6903
	-10.1858	0.252	-22.6858
	-10.1812	0.252	-22.6812
	-10.1766	0.25	-22.6766
	-10.1721	0.256	-22.6721
	-10.1675	0.248	-22.6675
	-10.1621	0.22	-22.6621
	-10.1568	0.188	-22.6568
	-10.1514	0.17	-22.6514
	-10.1462	0.152	-22.6462
	-10.1409	0.136	-22.6409
	-10.1356	0.126	-22.6356
	-10.1303	0.114	-22.6303
	-10.125	0.118	-22.625
	-10.1197	0.134	-22.6197
	-10.1157	0.142	-22.6157
	-10.1117	0.142	-22.6117
	-10.1077	0.152	-22.6077
	-10.1037	0.164	-22.6037
	-10.0956	0.16	-22.5956
	-10.0875	0.144	-22.5875
	-10.0836	0.132	-22.5836
	-10.0796	0.12	-22.5796
	-10.0757	0.104	-22.5757
	-10.0717	0.094	-22.5717
	-10.0663	0.088	-22.5663
	-10.0609	0.078	-22.5609
	-10.0555	0.086	-22.5555
	-10.0516	0.096	-22.5516
	-10.0476	0.096	-22.5476
	-10.0437	0.106	-22.5437
	-10.0397	0.126	-22.5397
	-10.0317	0.134	-22.5317
	-10.0238	0.122	-22.5238
	-10.0184	0.118	-22.5184
	-10.0131	0.114	-22.5131
	-10.0077	0.096	-22.5077
	-10.0024	0.082	-22.5024
	-9.9971	0.078	-22.4971
	-9.9918	0.068	-22.4918
	-9.9886	0.06	-22.4886
	-9.9854	0.064	-22.4854
	-9.9822	0.076	-22.4822
	-9.9789	0.08	-22.4789
	-9.9757	0.088	-22.4757
	-9.9677	0.104	-22.4677
	-9.9597	0.106	-22.4597
	-9.9544	0.102	-22.4544
	-9.9491	0.1	-22.4491
	-9.9438	0.094	-22.4438
	-9.9384	0.08	-22.4384
	-9.9331	0.07	-22.4331
	-9.9278	0.064	-22.4278
	-9.9246	0.056	-22.4246
	-9.9214	0.052	-22.4214
	-9.9182	0.058	-22.4182
	-9.915	0.064	-22.415
	-9.9118	0.068	-22.4118
	-9.9038	0.08	-22.4038
	-9.8957	0.092	-22.3957
	-9.8904	0.09	-22.3904
	-9.8851	0.09	-22.3851
	-9.8798	0.09	-22.3798
	-9.8744	0.084	-22.3744
	-9.8691	0.068	-22.3691
	-9.8638	0.056	-22.3638
	-9.8598	0.052	-22.3598
	-9.8558	0.05	-22.3558
	-9.8518	0.044	-22.3518
	-9.8478	0.044	-22.3478
	-9.8397	0.056	-22.3397
	-9.8316	0.068	-22.3316
	-9.8276	0.074	-22.3276
	-9.8235	0.08	-22.3235
	-9.8194	0.084	-22.3194
	-9.8154	0.086	-22.3154
	-9.8102	0.084	-22.3102
	-9.805	0.072	-22.305
	-9.7999	0.056	-22.2999
	-9.7958	0.052	-22.2958
	-9.7918	0.046	-22.2918
	-9.7878	0.038	-22.2878
	-9.7838	0.036	-22.2838
	-9.7759	0.044	-22.2759
	-9.7679	0.052	-22.2679
	-9.7624	0.056	-22.2624
	-9.757	0.064	-22.257
	-9.7515	0.076	-22.2515
	-9.7476	0.082	-22.2476
	-9.7437	0.08	-22.2437
	-9.7398	0.07	-22.2398
	-9.7358	0.064	-22.2358
	-9.7318	0.058	-22.2318
	-9.7279	0.048	-22.2279
	-9.7239	0.04	-22.2239
	-9.7199	0.036	-22.2199
	-9.7118	0.038	-22.2118
	-9.7038	0.038	-22.2038
	-9.6985	0.042	-22.1985
	-9.6932	0.052	-22.1932
	-9.6878	0.058	-22.1878
	-9.6824	0.062	-22.1824
	-9.6769	0.072	-22.1769
	-9.6715	0.074	-22.1715
	-9.6683	0.066	-22.1683
	-9.6652	0.062	-22.1652
	-9.6621	0.056	-22.1621
	-9.659	0.048	-22.159
	-9.6559	0.042	-22.1559
	-9.6479	0.034	-22.1479
	-9.6399	0.032	-22.1399
	-9.6346	0.038	-22.1346
	-9.6292	0.038	-22.1292
	-9.6239	0.042	-22.1239
	-9.6186	0.048	-22.1186
	-9.6133	0.054	-22.1133
	-9.608	0.06	-22.108
	-9.6048	0.062	-22.1048
	-9.6015	0.06	-22.1015
	-9.5983	0.058	-22.0983
	-9.5951	0.054	-22.0951
	-9.5919	0.048	-22.0919
	-9.576	0.042	-22.076
	-9.5719	0.038	-22.0719
	-9.5677	0.036	-22.0677
	-9.5636	0.034	-22.0636
	-9.5595	0.036	-22.0595
	-9.5543	0.04	-22.0543
	-9.5491	0.042	-22.0491
	-9.5439	0.046	-22.0439
	-9.5399	0.054	-22.0399
	-9.5359	0.054	-22.0359
	-9.5319	0.052	-22.0319
	-9.5279	0.056	-22.0279
	-9.5198	0.058	-22.0198
	-9.5117	0.044	-22.0117
	-9.5063	0.034	-22.0063
	-9.501	0.038	-22.001
	-9.4956	0.04	-21.9956
	-9.4916	0.032	-21.9916
	-9.4876	0.028	-21.9876
	-9.4835	0.056	-21.9835
	-9.4795	0.072	-21.9795
	-9.4742	0.064	-21.9742
	-9.469	0.066	-21.969
	-9.4637	0.096	-21.9637
	-9.4585	0.108	-21.9585
	-9.4532	0.11	-21.9532
	-9.448	0.106	-21.948
	-9.4426	0.118	-21.9426
	-9.4373	0.126	-21.9373
	-9.432	0.118	-21.932
	-9.4265	0.122	-21.9265
	-9.4211	0.128	-21.9211
	-9.4157	0.144	-21.9157
	-9.4118	0.146	-21.9118
	-9.4079	0.168	-21.9079
	-9.4039	0.178	-21.9039
	-9.4	0.184	-21.9
	-9.396	0.198	-21.896
	-9.392	0.21	-21.892
	-9.388	0.218	-21.888
	-9.3841	0.216	-21.8841
	-9.3761	0.284	-21.8761
	-9.3681	0.286	-21.8681
	-9.3626	0.28	-21.8626
	-9.3571	0.27	-21.8571
	-9.3516	0.274	-21.8516
	-9.3462	0.31	-21.8462
	-9.3409	0.312	-21.8409
	-9.3356	0.288	-21.8356
	-9.3303	0.268	-21.8303
	-9.325	0.264	-21.825
	-9.3198	0.272	-21.8198
	-9.3145	0.282	-21.8145
	-9.3092	0.254	-21.8092
	-9.3039	0.216	-21.8039
	-9.2999	0.218	-21.7999
	-9.2959	0.228	-21.7959
	-9.2919	0.208	-21.7919
	-9.2879	0.194	-21.7879
	-9.2826	0.194	-21.7826
	-9.2773	0.192	-21.7773
	-9.2719	0.188	-21.7719
	-9.2674	0.188	-21.7674
	-9.2628	0.184	-21.7628
	-9.2583	0.172	-21.7583
	-9.2537	0.17	-21.7537
	-9.2492	0.172	-21.7492
	-9.2446	0.154	-21.7446
	-9.2401	0.142	-21.7401
	-9.2348	0.138	-21.7348
	-9.2294	0.132	-21.7294
	-9.2241	0.122	-21.7241
	-9.2188	0.124	-21.7188
	-9.2135	0.124	-21.7135
	-9.2081	0.122	-21.7081
	-9.2028	0.124	-21.7028
	-9.1975	0.134	-21.6975
	-9.1921	0.134	-21.6921
	-9.1889	0.126	-21.6889
	-9.1857	0.128	-21.6857
	-9.1825	0.13	-21.6825
	-9.1793	0.114	-21.6793
	-9.1761	0.108	-21.6761
	-9.1602	0.112	-21.6602
	-9.1561	0.098	-21.6561
	-9.1519	0.088	-21.6519
	-9.1478	0.094	-21.6478
	-9.1437	0.096	-21.6437
	-9.1385	0.092	-21.6385
	-9.1333	0.098	-21.6333
	-9.1282	0.106	-21.6282
	-9.1242	0.106	-21.6242
	-9.1201	0.11	-21.6201
	-9.1161	0.114	-21.6161
	-9.1121	0.104	-21.6121
	-9.1039	0.094	-21.6039
	-9.0958	0.092	-21.5958
	-9.0906	0.086	-21.5906
	-9.0853	0.076	-21.5853
	-9.0801	0.068	-21.5801
	-9.076	0.074	-21.576
	-9.0719	0.08	-21.5719
	-9.0678	0.076	-21.5678
	-9.0637	0.082	-21.5637
	-9.0598	0.09	-21.5598
	-9.0559	0.1	-21.5559
	-9.052	0.1	-21.552
	-9.0481	0.098	-21.5481
	-9.04	0.092	-21.54
	-9.0318	0.09	-21.5318
	-9.0266	0.084	-21.5266
	-9.0214	0.072	-21.5214
	-9.0162	0.06	-21.5162
	-9.0108	0.06	-21.5108
	-9.0055	0.064	-21.5055
	-9.0002	0.06	-21.5002
	-8.997	0.058	-21.497
	-8.9938	0.07	-21.4938
	-8.9906	0.082	-21.4906
	-8.9874	0.082	-21.4874
	-8.9842	0.082	-21.4842
	-8.9762	0.086	-21.4762
	-8.9682	0.084	-21.4682
	-8.9627	0.078	-21.4627
	-8.9573	0.072	-21.4573
	-8.9518	0.068	-21.4518
	-8.9465	0.062	-21.4465
	-8.9411	0.06	-21.4411
	-8.9358	0.056	-21.4358
	-8.9327	0.052	-21.4327
	-8.9296	0.056	-21.4296
	-8.9264	0.062	-21.4264
	-8.9233	0.064	-21.4233
	-8.9202	0.064	-21.4202
	-8.9122	0.068	-21.4122
	-8.9042	0.072	-21.4042
	-8.8988	0.07	-21.3988
	-8.8935	0.066	-21.3935
	-8.8881	0.066	-21.3881
	-8.8828	0.066	-21.3828
	-8.8774	0.06	-21.3774
	-8.872	0.056	-21.372
	-8.8689	0.056	-21.3689
	-8.8657	0.056	-21.3657
	-8.8626	0.054	-21.3626
	-8.8594	0.05	-21.3594
	-8.8562	0.056	-21.3562
	-8.8403	0.06	-21.3403
	-8.8348	0.06	-21.3348
	-8.8293	0.056	-21.3293
	-8.8239	0.058	-21.3239
	-8.82	0.062	-21.32
	-8.816	0.058	-21.316
	-8.8121	0.054	-21.3121
	-8.8082	0.052	-21.3082
	-8.8042	0.054	-21.3042
	-8.8002	0.054	-21.3002
	-8.7962	0.052	-21.2962
	-8.7922	0.052	-21.2922
	-8.7842	0.056	-21.2842
	-8.7763	0.056	-21.2763
	-8.7708	0.052	-21.2708
	-8.7653	0.05	-21.2653
	-8.7599	0.054	-21.2599
	-8.7559	0.056	-21.2559
	-8.752	0.048	-21.252
	-8.748	0.046	-21.248
	-8.7441	0.054	-21.2441
	-8.7401	0.058	-21.2401
	-8.7362	0.048	-21.2362
	-8.7322	0.044	-21.2322
	-8.7283	0.054	-21.2283
	-8.7203	0.06	-21.2203
	-8.7123	0.05	-21.2123
	-8.7068	0.044	-21.2068
	-8.7013	0.05	-21.2013
	-8.6958	0.052	-21.1958
	-8.6905	0.044	-21.1905
	-8.6852	0.042	-21.1852
	-8.6799	0.046	-21.1799
	-8.6768	0.048	-21.1768
	-8.6737	0.048	-21.1737
	-8.6705	0.044	-21.1705
	-8.6674	0.044	-21.1674
	-8.6643	0.05	-21.1643
	-8.6563	0.052	-21.1563
	-8.6483	0.046	-21.1483
	-8.643	0.044	-21.143
	-8.6376	0.05	-21.1376
	-8.6323	0.05	-21.1323
	-8.6269	0.054	-21.1269
	-8.6215	0.068	-21.1215
	-8.6161	0.068	-21.1161
	-8.613	0.062	-21.113
	-8.6098	0.082	-21.1098
	-8.6066	0.094	-21.1066
	-8.6035	0.1	-21.1035
	-8.6003	0.1	-21.1003
	-8.5843	0.11	-21.0843
	-8.5803	0.118	-21.0803
	-8.5762	0.12	-21.0762
	-8.5721	0.136	-21.0721
	-8.568	0.136	-21.068
	-8.5628	0.138	-21.0628
	-8.5575	0.14	-21.0575
	-8.5523	0.16	-21.0523
	-8.5483	0.16	-21.0483
	-8.5443	0.158	-21.0443
[truncated: 1,046,576+ more rows]
