# Supplementary material for: Testing and validation of reciprocating positive displacement pump for benchtop pulsating flow model of cerebrospinal fluid production and other physiologic systems
Source: PLoS One. 2022 May 12;17(5):e0262372. doi: 10.1371/journal.pone.0262372 (PMC9098063; doi:10.1371/journal.pone.0262372)
Supplement: S1 File — (ZIP) [file pone.0262372.s001.zip › Flow Waveforms/70BPM 01systolic 035mlmin.xlsx]

## Sheet: 008 04
			-12	-15.2
			-12	-15.2
			-12	-15.2
			-12	-15.2
			-12	-15.2
			-12	-15.2
			-12	-15.2
			-12	-15.2
			-12	-15.2
			-12	-15.2
			-12	-15.2
			-12	-15.2
			-12	-15.2
			-12	-15.2
			-12	-15.2
			-12	-15.2
	1.949	0.014	-10.051	-13.251
	1.9546	0.016	-10.0454	-13.2454
	1.9602	0.002	-10.0398	-13.2398
	1.9659	0.008	-10.0341	-13.2341
	1.9715	0.016	-10.0285	-13.2285
	1.9771	0.018	-10.0229	-13.2229
	1.9827	0.018	-10.0173	-13.2173
	1.9884	0.01	-10.0116	-13.2116
	1.994	0.014	-10.006	-13.206
	1.9996	0.026	-10.0004	-13.2004
	2.0053	0.024	-9.9947	-13.1947
	2.0109	0.022	-9.9891	-13.1891
	2.0165	0.012	-9.9835	-13.1835
	2.0221	0.016	-9.9779	-13.1779
	2.0254	0.034	-9.9746	-13.1746
	2.0286	0.026	-9.9714	-13.1714
	2.0318	0.016	-9.9682	-13.1682
	2.035	0.016	-9.965	-13.165
	2.0382	0.028	-9.9618	-13.1618
	2.0436	0.024	-9.9564	-13.1564
	2.0489	0.004	-9.9511	-13.1511
	2.0543	0.008	-9.9457	-13.1457
	2.0583	0.022	-9.9417	-13.1417
	2.0622	0.02	-9.9378	-13.1378
	2.0662	-0.002	-9.9338	-13.1338
	2.0701	-0.008	-9.9299	-13.1299
	2.0784	0.014	-9.9216	-13.1216
	2.0866	0.014	-9.9134	-13.1134
	2.0905	0.002	-9.9095	-13.1095
	2.0944	-0.004	-9.9056	-13.1056
	2.0983	0.006	-9.9017	-13.1017
	2.1023	0.008	-9.8977	-13.0977
	2.1078	-0.002	-9.8922	-13.0922
	2.1133	-0.002	-9.8867	-13.0867
	2.1188	0.002	-9.8812	-13.0812
	2.1227	0.002	-9.8773	-13.0773
	2.1265	-0.002	-9.8735	-13.0735
	2.1304	-0.006	-9.8696	-13.0696
	2.1342	-0.002	-9.8658	-13.0658
	2.1423	0	-9.8577	-13.0577
	2.1505	0.002	-9.8495	-13.0495
	2.1558	-0.004	-9.8442	-13.0442
	2.161	-0.004	-9.839	-13.039
	2.1662	-0.002	-9.8338	-13.0338
	2.1702	-0.004	-9.8298	-13.0298
	2.1742	-0.002	-9.8258	-13.0258
	2.1782	-0.004	-9.8218	-13.0218
	2.1822	-0.008	-9.8178	-13.0178
	2.1862	-0.004	-9.8138	-13.0138
	2.1902	-0.006	-9.8098	-13.0098
	2.1942	-0.004	-9.8058	-13.0058
	2.1982	-0.004	-9.8018	-13.0018
	2.2062	-0.008	-9.7938	-12.9938
	2.2141	-0.006	-9.7859	-12.9859
	2.2195	-0.008	-9.7805	-12.9805
	2.2248	-0.004	-9.7752	-12.9752
	2.2302	-0.008	-9.7698	-12.9698
	2.2355	-0.008	-9.7645	-12.9645
	2.2408	-0.002	-9.7592	-12.9592
	2.2461	-0.006	-9.7539	-12.9539
	2.2493	-0.01	-9.7507	-12.9507
	2.2525	-0.01	-9.7475	-12.9475
	2.2557	-0.004	-9.7443	-12.9443
	2.2589	-0.004	-9.7411	-12.9411
	2.2621	-0.01	-9.7379	-12.9379
	2.272	-0.01	-9.728	-12.928
	2.2819	-0.008	-9.7181	-12.9181
	2.2849	-0.006	-9.7151	-12.9151
	2.288	-0.008	-9.712	-12.912
	2.2911	-0.008	-9.7089	-12.9089
	2.2941	-0.01	-9.7059	-12.9059
	2.3021	-0.01	-9.6979	-12.8979
	2.3101	-0.01	-9.6899	-12.8899
	2.3133	-0.006	-9.6867	-12.8867
	2.3164	-0.006	-9.6836	-12.8836
	2.3196	-0.008	-9.6804	-12.8804
	2.3228	-0.01	-9.6772	-12.8772
	2.326	-0.008	-9.674	-12.874
	2.3423	-0.008	-9.6577	-12.8577
	2.3463	-0.012	-9.6537	-12.8537
	2.3503	-0.01	-9.6497	-12.8497
	2.3543	-0.008	-9.6457	-12.8457
	2.3583	-0.008	-9.6417	-12.8417
	2.3635	-0.01	-9.6365	-12.8365
	2.3687	-0.012	-9.6313	-12.8313
	2.3739	-0.01	-9.6261	-12.8261
	2.3793	-0.01	-9.6207	-12.8207
	2.3847	-0.006	-9.6153	-12.8153
	2.39	-0.012	-9.61	-12.81
	2.3954	-0.012	-9.6046	-12.8046
	2.4007	-0.006	-9.5993	-12.7993
	2.406	-0.008	-9.594	-12.794
	2.4113	-0.012	-9.5887	-12.7887
	2.4166	-0.014	-9.5834	-12.7834
	2.4219	-0.01	-9.5781	-12.7781
	2.4259	-0.008	-9.5741	-12.7741
	2.43	-0.012	-9.57	-12.77
	2.434	-0.012	-9.566	-12.766
	2.438	-0.014	-9.562	-12.762
	2.442	-0.01	-9.558	-12.758
	2.446	-0.008	-9.554	-12.754
	2.45	-0.012	-9.55	-12.75
	2.454	-0.012	-9.546	-12.746
	2.4634	-0.014	-9.5366	-12.7366
	2.4728	-0.012	-9.5272	-12.7272
	2.4761	-0.014	-9.5239	-12.7239
	2.4794	-0.014	-9.5206	-12.7206
	2.4827	-0.012	-9.5173	-12.7173
	2.486	-0.012	-9.514	-12.714
	2.494	-0.01	-9.506	-12.706
	2.5021	-0.012	-9.4979	-12.6979
	2.5052	-0.012	-9.4948	-12.6948
	2.5084	-0.012	-9.4916	-12.6916
	2.5116	-0.012	-9.4884	-12.6884
	2.5147	-0.01	-9.4853	-12.6853
	2.5179	-0.012	-9.4821	-12.6821
	2.526	-0.014	-9.474	-12.674
	2.5341	-0.014	-9.4659	-12.6659
	2.5394	-0.012	-9.4606	-12.6606
	2.5446	-0.01	-9.4554	-12.6554
	2.5498	-0.016	-9.4502	-12.6502
	2.5551	-0.014	-9.4449	-12.6449
	2.5605	-0.012	-9.4395	-12.6395
	2.5659	-0.01	-9.4341	-12.6341
	2.5698	-0.012	-9.4302	-12.6302
	2.5738	-0.02	-9.4262	-12.6262
	2.5778	-0.012	-9.4222	-12.6222
	2.5817	-0.01	-9.4183	-12.6183
	2.5871	-0.01	-9.4129	-12.6129
	2.5924	-0.016	-9.4076	-12.6076
	2.5978	-0.016	-9.4022	-12.6022
	2.6032	-0.008	-9.3968	-12.5968
	2.6086	-0.016	-9.3914	-12.5914
	2.614	-0.016	-9.386	-12.586
	2.6194	-0.012	-9.3806	-12.5806
	2.6248	-0.012	-9.3752	-12.5752
	2.6301	-0.012	-9.3699	-12.5699
	2.6341	-0.02	-9.3659	-12.5659
	2.638	-0.014	-9.362	-12.562
	2.6419	-0.014	-9.3581	-12.5581
	2.6458	-0.012	-9.3542	-12.5542
	2.6538	-0.01	-9.3462	-12.5462
	2.6618	-0.014	-9.3382	-12.5382
	2.6659	-0.014	-9.3341	-12.5341
	2.6699	-0.018	-9.3301	-12.5301
	2.674	-0.016	-9.326	-12.526
	2.6781	-0.012	-9.3219	-12.5219
	2.6833	-0.012	-9.3167	-12.5167
	2.6885	-0.014	-9.3115	-12.5115
	2.6937	-0.016	-9.3063	-12.5063
	2.6977	-0.014	-9.3023	-12.5023
	2.7017	-0.014	-9.2983	-12.4983
	2.7058	-0.016	-9.2942	-12.4942
	2.7098	-0.012	-9.2902	-12.4902
	2.7185	-0.014	-9.2815	-12.4815
	2.7273	-0.014	-9.2727	-12.4727
	2.7309	-0.018	-9.2691	-12.4691
	2.7345	-0.014	-9.2655	-12.4655
	2.7381	-0.01	-9.2619	-12.4619
	2.7417	-0.018	-9.2583	-12.4583
	2.7471	-0.016	-9.2529	-12.4529
	2.7525	-0.016	-9.2475	-12.4475
	2.7578	-0.012	-9.2422	-12.4422
	2.7632	-0.016	-9.2368	-12.4368
	2.7686	-0.016	-9.2314	-12.4314
	2.774	-0.01	-9.226	-12.426
	2.7793	-0.006	-9.2207	-12.4207
	2.7847	0.004	-9.2153	-12.4153
	2.79	-0.006	-9.21	-12.41
	2.7953	-0.002	-9.2047	-12.4047
	2.8007	-0.006	-9.1993	-12.3993
	2.806	-0.002	-9.194	-12.394
	2.8112	0.004	-9.1888	-12.3888
	2.8165	0.008	-9.1835	-12.3835
	2.8217	0.01	-9.1783	-12.3783
	2.8249	0.004	-9.1751	-12.3751
	2.8281	0.002	-9.1719	-12.3719
	2.8313	0.022	-9.1687	-12.3687
	2.8345	0.02	-9.1655	-12.3655
	2.8377	0.02	-9.1623	-12.3623
	2.8457	0.02	-9.1543	-12.3543
	2.8536	0.014	-9.1464	-12.3464
	2.8589	0.03	-9.1411	-12.3411
	2.8643	0.038	-9.1357	-12.3357
	2.8696	0.054	-9.1304	-12.3304
	2.8749	0.07	-9.1251	-12.3251
	2.8802	0.078	-9.1198	-12.3198
	2.8856	0.112	-9.1144	-12.3144
	2.8895	0.182	-9.1105	-12.3105
	2.8935	0.246	-9.1065	-12.3065
	2.8975	0.342	-9.1025	-12.3025
	2.9014	0.384	-9.0986	-12.2986
	2.9068	0.428	-9.0932	-12.2932
	2.9121	0.44	-9.0879	-12.2879
	2.9174	0.444	-9.0826	-12.2826
	2.9228	0.464	-9.0772	-12.2772
	2.9282	0.452	-9.0718	-12.2718
	2.9335	0.442	-9.0665	-12.2665
	2.9388	0.432	-9.0612	-12.2612
	2.9442	0.4	-9.0558	-12.2558
	2.9495	0.388	-9.0505	-12.2505
	2.9548	0.368	-9.0452	-12.2452
	2.9601	0.354	-9.0399	-12.2399
	2.9654	0.33	-9.0346	-12.2346
	2.9707	0.32	-9.0293	-12.2293
	2.9761	0.31	-9.0239	-12.2239
	2.9814	0.292	-9.0186	-12.2186
	2.9854	0.28	-9.0146	-12.2146
	2.9894	0.266	-9.0106	-12.2106
	2.9934	0.256	-9.0066	-12.2066
	2.9974	0.248	-9.0026	-12.2026
	3.0027	0.238	-8.9973	-12.1973
	3.008	0.232	-8.992	-12.192
	3.0134	0.222	-8.9866	-12.1866
	3.0188	0.214	-8.9812	-12.1812
	3.0243	0.208	-8.9757	-12.1757
	3.0297	0.198	-8.9703	-12.1703
	3.035	0.198	-8.965	-12.165
	3.0402	0.188	-8.9598	-12.1598
	3.0454	0.18	-8.9546	-12.1546
	3.0507	0.182	-8.9493	-12.1493
	3.056	0.18	-8.944	-12.144
	3.0614	0.172	-8.9386	-12.1386
	3.0654	0.158	-8.9346	-12.1346
	3.0694	0.164	-8.9306	-12.1306
	3.0734	0.162	-8.9266	-12.1266
	3.0774	0.15	-8.9226	-12.1226
	3.0828	0.14	-8.9172	-12.1172
	3.0883	0.144	-8.9117	-12.1117
	3.0937	0.154	-8.9063	-12.1063
	3.099	0.146	-8.901	-12.101
	3.1043	0.134	-8.8957	-12.0957
	3.1096	0.13	-8.8904	-12.0904
	3.1149	0.134	-8.8851	-12.0851
	3.1201	0.136	-8.8799	-12.0799
	3.1254	0.122	-8.8746	-12.0746
	3.1308	0.122	-8.8692	-12.0692
	3.1363	0.124	-8.8637	-12.0637
	3.1417	0.12	-8.8583	-12.0583
	3.1456	0.114	-8.8544	-12.0544
	3.1495	0.11	-8.8505	-12.0505
	3.1534	0.116	-8.8466	-12.0466
	3.1573	0.11	-8.8427	-12.0427
	3.1627	0.11	-8.8373	-12.0373
	3.1681	0.11	-8.8319	-12.0319
	3.1734	0.104	-8.8266	-12.0266
	3.1787	0.1	-8.8213	-12.0213
	3.184	0.094	-8.816	-12.016
	3.1893	0.098	-8.8107	-12.0107
	3.1946	0.1	-8.8054	-12.0054
	3.2	0.092	-8.8	-12
	3.2053	0.094	-8.7947	-11.9947
	3.2106	0.09	-8.7894	-11.9894
	3.2159	0.09	-8.7841	-11.9841
	3.2213	0.088	-8.7787	-11.9787
	3.2266	0.088	-8.7734	-11.9734
	3.2319	0.088	-8.7681	-11.9681
	3.2373	0.082	-8.7627	-11.9627
	3.2413	0.084	-8.7587	-11.9587
	3.2453	0.08	-8.7547	-11.9547
	3.2493	0.08	-8.7507	-11.9507
	3.2533	0.078	-8.7467	-11.9467
	3.2587	0.078	-8.7413	-11.9413
	3.2641	0.082	-8.7359	-11.9359
	3.2695	0.076	-8.7305	-11.9305
	3.2748	0.074	-8.7252	-11.9252
	3.2801	0.07	-8.7199	-11.9199
	3.2853	0.07	-8.7147	-11.9147
	3.2906	0.072	-8.7094	-11.9094
	3.2959	0.066	-8.7041	-11.9041
	3.3012	0.066	-8.6988	-11.8988
	3.3053	0.068	-8.6947	-11.8947
	3.3094	0.066	-8.6906	-11.8906
	3.3135	0.066	-8.6865	-11.8865
	3.3176	0.062	-8.6824	-11.8824
	3.3228	0.064	-8.6772	-11.8772
	3.328	0.064	-8.672	-11.872
	3.3332	0.062	-8.6668	-11.8668
	3.3385	0.062	-8.6615	-11.8615
	3.3438	0.056	-8.6562	-11.8562
	3.3491	0.056	-8.6509	-11.8509
	3.3544	0.054	-8.6456	-11.8456
	3.3598	0.056	-8.6402	-11.8402
	3.3651	0.058	-8.6349	-11.8349
	3.3705	0.054	-8.6295	-11.8295
	3.3758	0.054	-8.6242	-11.8242
	3.3812	0.05	-8.6188	-11.8188
	3.3851	0.054	-8.6149	-11.8149
	3.3891	0.054	-8.6109	-11.8109
	3.3931	0.052	-8.6069	-11.8069
	3.397	0.052	-8.603	-11.803
	3.4024	0.046	-8.5976	-11.7976
	3.4077	0.048	-8.5923	-11.7923
	3.4131	0.044	-8.5869	-11.7869
	3.4184	0.046	-8.5816	-11.7816
	3.4238	0.05	-8.5762	-11.7762
	3.4291	0.046	-8.5709	-11.7709
	3.4344	0.048	-8.5656	-11.7656
	3.4397	0.044	-8.5603	-11.7603
	3.445	0.046	-8.555	-11.755
	3.4503	0.042	-8.5497	-11.7497
	3.4557	0.04	-8.5443	-11.7443
	3.461	0.044	-8.539	-11.739
	3.465	0.04	-8.535	-11.735
	3.469	0.044	-8.531	-11.731
	3.473	0.042	-8.527	-11.727
	3.477	0.038	-8.523	-11.723
	3.4823	0.042	-8.5177	-11.7177
	3.4877	0.04	-8.5123	-11.7123
	3.493	0.042	-8.507	-11.707
	3.4983	0.038	-8.5017	-11.7017
	3.5036	0.04	-8.4964	-11.6964
	3.5089	0.04	-8.4911	-11.6911
	3.5143	0.032	-8.4857	-11.6857
	3.5196	0.04	-8.4804	-11.6804
	3.525	0.038	-8.475	-11.675
	3.529	0.038	-8.471	-11.671
	3.5331	0.034	-8.4669	-11.6669
	3.5371	0.034	-8.4629	-11.6629
	3.5412	0.04	-8.4588	-11.6588
	3.5491	0.034	-8.4509	-11.6509
	3.5571	0.034	-8.4429	-11.6429
	3.5612	0.036	-8.4388	-11.6388
	3.5652	0.034	-8.4348	-11.6348
	3.5693	0.036	-8.4307	-11.6307
	3.5734	0.028	-8.4266	-11.6266
	3.5787	0.036	-8.4213	-11.6213
	3.584	0.034	-8.416	-11.616
	3.5892	0.028	-8.4108	-11.6108
	3.5932	0.03	-8.4068	-11.6068
	3.5972	0.032	-8.4028	-11.6028
	3.6011	0.038	-8.3989	-11.5989
	3.6051	0.028	-8.3949	-11.5949
	3.6131	0.026	-8.3869	-11.5869
	3.6211	0.034	-8.3789	-11.5789
	3.6264	0.032	-8.3736	-11.5736
	3.6317	0.03	-8.3683	-11.5683
	3.6371	0.026	-8.3629	-11.5629
	3.6412	0.042	-8.3588	-11.5588
	3.6453	0.05	-8.3547	-11.5547
	3.6494	0.054	-8.3506	-11.5506
	3.6535	0.068	-8.3465	-11.5465
	3.6574	0.086	-8.3426	-11.5426
	3.6613	0.112	-8.3387	-11.5387
	3.6652	0.132	-8.3348	-11.5348
	3.669	0.186	-8.331	-11.531
	3.677	0.292	-8.323	-11.523
	3.685	0.38	-8.315	-11.515
	3.6904	0.53	-8.3096	-11.5096
	3.6957	0.666	-8.3043	-11.5043
	3.701	0.902	-8.299	-11.499
	3.7064	1.202	-8.2936	-11.4936
	3.7118	1.592	-8.2882	-11.4882
	3.7171	2.22	-8.2829	-11.4829
	3.7211	2.802	-8.2789	-11.4789
	3.725	3.282	-8.275	-11.475
	3.7289	4.036	-8.2711	-11.4711
	3.7329	4.204	-8.2671	-11.4671
	3.7382	4.264	-8.2618	-11.4618
	3.7435	4.078	-8.2565	-11.4565
	3.7489	3.664	-8.2511	-11.4511
	3.7542	3.172	-8.2458	-11.4458
	3.7595	2.68	-8.2405	-11.4405
	3.7648	2.328	-8.2352	-11.4352
	3.7702	1.956	-8.2298	-11.4298
	3.7756	1.674	-8.2244	-11.4244
	3.781	1.454	-8.219	-11.419
	3.785	1.246	-8.215	-11.415
	3.7889	1.102	-8.2111	-11.4111
	3.7928	0.968	-8.2072	-11.4072
	3.7968	0.88	-8.2032	-11.4032
	3.8022	0.788	-8.1978	-11.3978
	3.8075	0.734	-8.1925	-11.3925
	3.8129	0.672	-8.1871	-11.3871
	3.8183	0.606	-8.1817	-11.3817
	3.8238	0.574	-8.1762	-11.3762
	3.8292	0.526	-8.1708	-11.3708
	3.8345	0.482	-8.1655	-11.3655
	3.8397	0.462	-8.1603	-11.3603
	3.8449	0.44	-8.1551	-11.3551
	3.8481	0.42	-8.1519	-11.3519
	3.8513	0.384	-8.1487	-11.3487
	3.8545	0.366	-8.1455	-11.3455
	3.8577	0.354	-8.1423	-11.3423
	3.8608	0.34	-8.1392	-11.3392
	3.8769	0.328	-8.1231	-11.3231
	3.8809	0.304	-8.1191	-11.3191
	3.8849	0.298	-8.1151	-11.3151
	3.8889	0.282	-8.1111	-11.3111
	3.8929	0.27	-8.1071	-11.3071
	3.8982	0.258	-8.1018	-11.3018
	3.9035	0.244	-8.0965	-11.2965
	3.9089	0.246	-8.0911	-11.2911
	3.9128	0.23	-8.0872	-11.2872
	3.9168	0.222	-8.0832	-11.2832
	3.9208	0.222	-8.0792	-11.2792
	3.9248	0.208	-8.0752	-11.2752
	3.9328	0.2	-8.0672	-11.2672
	3.9408	0.194	-8.0592	-11.2592
	3.9461	0.196	-8.0539	-11.2539
	3.9514	0.186	-8.0486	-11.2486
	3.9568	0.17	-8.0432	-11.2432
	3.9608	0.17	-8.0392	-11.2392
	3.9648	0.166	-8.0352	-11.2352
	3.9688	0.164	-8.0312	-11.2312
	3.9728	0.156	-8.0272	-11.2272
	3.9768	0.154	-8.0232	-11.2232
	3.9808	0.154	-8.0192	-11.2192
	3.9847	0.142	-8.0153	-11.2153
	3.9887	0.138	-8.0113	-11.2113
	3.9967	0.136	-8.0033	-11.2033
	4.0047	0.138	-7.9953	-11.1953
	4.0101	0.134	-7.9899	-11.1899
	4.0156	0.124	-7.9844	-11.1844
	4.0211	0.126	-7.9789	-11.1789
	4.0263	0.122	-7.9737	-11.1737
	4.0315	0.122	-7.9685	-11.1685
	4.0367	0.116	-7.9633	-11.1633
	4.0407	0.112	-7.9593	-11.1593
	4.0447	0.116	-7.9553	-11.1553
	4.0487	0.11	-7.9513	-11.1513
	4.0527	0.106	-7.9473	-11.1473
	4.058	0.102	-7.942	-11.142
	4.0634	0.098	-7.9366	-11.1366
	4.0688	0.102	-7.9312	-11.1312
	4.074	0.098	-7.926	-11.126
	4.0793	0.096	-7.9207	-11.1207
	4.0846	0.09	-7.9154	-11.1154
	4.0899	0.088	-7.9101	-11.1101
	4.0953	0.092	-7.9047	-11.1047
	4.1006	0.086	-7.8994	-11.0994
	4.1046	0.09	-7.8954	-11.0954
	4.1086	0.084	-7.8914	-11.0914
	4.1126	0.084	-7.8874	-11.0874
	4.1166	0.084	-7.8834	-11.0834
	4.122	0.08	-7.878	-11.078
	4.1273	0.08	-7.8727	-11.0727
	4.1327	0.074	-7.8673	-11.0673
	4.138	0.078	-7.862	-11.062
	4.1433	0.078	-7.8567	-11.0567
	4.1485	0.07	-7.8515	-11.0515
	4.1539	0.07	-7.8461	-11.0461
	4.1593	0.068	-7.8407	-11.0407
	4.1647	0.07	-7.8353	-11.0353
	4.1686	0.066	-7.8314	-11.0314
	4.1726	0.064	-7.8274	-11.0274
	4.1766	0.066	-7.8234	-11.0234
	4.1806	0.062	-7.8194	-11.0194
	4.1886	0.064	-7.8114	-11.0114
	4.1966	0.062	-7.8034	-11.0034
	4.2006	0.06	-7.7994	-10.9994
	4.2047	0.06	-7.7953	-10.9953
	4.2088	0.058	-7.7912	-10.9912
	4.2128	0.06	-7.7872	-10.9872
	4.2181	0.056	-7.7819	-10.9819
	4.2233	0.054	-7.7767	-10.9767
	4.2285	0.056	-7.7715	-10.9715
	4.2325	0.052	-7.7675	-10.9675
	4.2365	0.052	-7.7635	-10.9635
	4.2406	0.05	-7.7594	-10.9594
	4.2446	0.052	-7.7554	-10.9554
	4.2525	0.054	-7.7475	-10.9475
	4.2605	0.05	-7.7395	-10.9395
	4.2658	0.05	-7.7342	-10.9342
	4.2712	0.046	-7.7288	-10.9288
	4.2765	0.048	-7.7235	-10.9235
	4.2805	0.048	-7.7195	-10.9195
	4.2845	0.046	-7.7155	-10.9155
	4.2885	0.048	-7.7115	-10.9115
	4.2925	0.044	-7.7075	-10.9075
	4.2965	0.046	-7.7035	-10.9035
	4.3005	0.042	-7.6995	-10.8995
	4.3045	0.042	-7.6955	-10.8955
	4.3085	0.042	-7.6915	-10.8915
	4.3165	0.044	-7.6835	-10.8835
	4.3244	0.048	-7.6756	-10.8756
	4.3298	0.036	-7.6702	-10.8702
	4.3352	0.036	-7.6648	-10.8648
	4.3405	0.044	-7.6595	-10.8595
	4.346	0.042	-7.654	-10.854
	4.3515	0.038	-7.6485	-10.8485
	4.3571	0.036	-7.6429	-10.8429
	4.3601	0.044	-7.6399	-10.8399
	4.3632	0.04	-7.6368	-10.8368
	4.3662	0.032	-7.6338	-10.8338
	4.3693	0.034	-7.6307	-10.8307
	4.3724	0.04	-7.6276	-10.8276
	4.3804	0.042	-7.6196	-10.8196
	4.3884	0.032	-7.6116	-10.8116
	4.3937	0.032	-7.6063	-10.8063
	4.3991	0.04	-7.6009	-10.8009
	4.4044	0.036	-7.5956	-10.7956
	4.4097	0.032	-7.5903	-10.7903
	4.415	0.03	-7.585	-10.785
	4.4204	0.038	-7.5796	-10.7796
	4.4244	0.036	-7.5756	-10.7756
	4.4283	0.024	-7.5717	-10.7717
	4.4323	0.028	-7.5677	-10.7677
	4.4363	0.036	-7.5637	-10.7637
	4.4417	0.038	-7.5583	-10.7583
	4.447	0.028	-7.553	-10.753
	4.4524	0.024	-7.5476	-10.7476
	4.4578	0.034	-7.5422	-10.7422
	4.4632	0.032	-7.5368	-10.7368
	4.4686	0.028	-7.5314	-10.7314
	4.4738	0.024	-7.5262	-10.7262
	4.4791	0.03	-7.5209	-10.7209
	4.4843	0.04	-7.5157	-10.7157
	4.4883	0.038	-7.5117	-10.7117
	4.4923	0.05	-7.5077	-10.7077
	4.4964	0.062	-7.5036	-10.7036
	4.5004	0.08	-7.4996	-10.6996
	4.5083	0.104	-7.4917	-10.6917
	4.5163	0.132	-7.4837	-10.6837
	4.5204	0.21	-7.4796	-10.6796
	4.5245	0.27	-7.4755	-10.6755
	4.5285	0.382	-7.4715	-10.6715
	4.5326	0.502	-7.4674	-10.6674
	4.5379	0.682	-7.4621	-10.6621
	4.5433	0.974	-7.4567	-10.6567
	4.5486	1.392	-7.4514	-10.6514
	4.5525	2.026	-7.4475	-10.6475
	4.5564	2.728	-7.4436	-10.6436
	4.5603	3.36	-7.4397	-10.6397
	4.5642	4.132	-7.4358	-10.6358
	4.5724	4.268	-7.4276	-10.6276
	4.5807	4.294	-7.4193	-10.6193
	4.5859	4.174	-7.4141	-10.6141
	4.5912	3.834	-7.4088	-10.6088
	4.5965	3.714	-7.4035	-10.6035
	4.6005	3.644	-7.3995	-10.5995
	4.6046	3.618	-7.3954	-10.5954
	4.6086	3.242	-7.3914	-10.5914
	4.6126	2.766	-7.3874	-10.5874
	4.6165	2.364	-7.3835	-10.5835
	4.6204	1.954	-7.3796	-10.5796
	4.6243	1.604	-7.3757	-10.5757
	4.6282	1.326	-7.3718	-10.5718
	4.6362	1.186	-7.3638	-10.5638
	4.6442	1.054	-7.3558	-10.5558
	4.6495	0.894	-7.3505	-10.5505
	4.6548	0.786	-7.3452	-10.5452
	4.6602	0.72	-7.3398	-10.5398
	4.6656	0.674	-7.3344	-10.5344
	4.6711	0.602	-7.3289	-10.5289
	4.6765	0.546	-7.3235	-10.5235
	4.6804	0.534	-7.3196	-10.5196
	4.6843	0.492	-7.3157	-10.5157
	4.6882	0.456	-7.3118	-10.5118
	4.6922	0.426	-7.3078	-10.5078
	4.6975	0.402	-7.3025	-10.5025
	4.7028	0.382	-7.2972	-10.4972
	4.7081	0.344	-7.2919	-10.4919
	4.7135	0.342	-7.2865	-10.4865
	4.7188	0.334	-7.2812	-10.4812
	4.7241	0.318	-7.2759	-10.4759
	4.7295	0.296	-7.2705	-10.4705
	4.735	0.282	-7.265	-10.465
	4.7404	0.282	-7.2596	-10.4596
	4.7435	0.264	-7.2565	-10.4565
	4.7467	0.25	-7.2533	-10.4533
	4.7498	0.242	-7.2502	-10.4502
	4.7529	0.238	-7.2471	-10.4471
	4.7561	0.23	-7.2439	-10.4439
	4.7721	0.216	-7.2279	-10.4279
	4.7761	0.214	-7.2239	-10.4239
	4.7801	0.208	-7.2199	-10.4199
	4.7841	0.198	-7.2159	-10.4159
	4.7881	0.192	-7.2119	-10.4119
	4.7934	0.186	-7.2066	-10.4066
	4.7987	0.184	-7.2013	-10.4013
	4.8041	0.176	-7.1959	-10.3959
	4.8094	0.17	-7.1906	-10.3906
	4.8147	0.166	-7.1853	-10.3853
	4.82	0.156	-7.18	-10.38
	4.8255	0.154	-7.1745	-10.3745
	4.8309	0.15	-7.1691	-10.3691
	4.8364	0.152	-7.1636	-10.3636
	4.8403	0.144	-7.1597	-10.3597
	4.8443	0.138	-7.1557	-10.3557
	4.8483	0.142	-7.1517	-10.3517
	4.8522	0.132	-7.1478	-10.3478
	4.8575	0.13	-7.1425	-10.3425
	4.8627	0.124	-7.1373	-10.3373
	4.868	0.124	-7.132	-10.332
	4.872	0.126	-7.128	-10.328
	4.876	0.118	-7.124	-10.324
	4.8801	0.116	-7.1199	-10.3199
	4.8841	0.112	-7.1159	-10.3159
	4.8921	0.112	-7.1079	-10.3079
	4.9	0.114	-7.1	-10.3
	4.9054	0.102	-7.0946	-10.2946
	4.9107	0.106	-7.0893	-10.2893
	4.9161	0.1	-7.0839	-10.2839
	4.9214	0.102	-7.0786	-10.2786
	4.9267	0.098	-7.0733	-10.2733
	4.9321	0.092	-7.0679	-10.2679
	4.9353	0.096	-7.0647	-10.2647
	4.9384	0.09	-7.0616	-10.2616
	4.9416	0.094	-7.0584	-10.2584
	4.9448	0.094	-7.0552	-10.2552
	4.948	0.086	-7.052	-10.252
	4.9559	0.09	-7.0441	-10.2441
	4.9639	0.086	-7.0361	-10.2361
	4.9693	0.088	-7.0307	-10.2307
	4.9746	0.084	-7.0254	-10.2254
	4.98	0.084	-7.02	-10.22
	4.9853	0.088	-7.0147	-10.2147
	4.9907	0.08	-7.0093	-10.2093
	4.996	0.08	-7.004	-10.204
	4.9992	0.076	-7.0008	-10.2008
	5.0024	0.08	-6.9976	-10.1976
	5.0056	0.08	-6.9944	-10.1944
	5.0088	0.064	-6.9912	-10.1912
	5.0119	0.068	-6.9881	-10.1881
	5.0199	0.072	-6.9801	-10.1801
	5.0279	0.072	-6.9721	-10.1721
	5.0333	0.064	-6.9667	-10.1667
	5.0386	0.058	-6.9614	-10.1614
	5.0439	0.064	-6.9561	-10.1561
	5.0492	0.062	-6.9508	-10.1508
	5.0546	0.064	-6.9454	-10.1454
	5.0599	0.062	-6.9401	-10.1401
	5.0644	0.058	-6.9356	-10.1356
	5.069	0.06	-6.931	-10.131
	5.0736	0.054	-6.9264	-10.1264
	5.0781	0.056	-6.9219	-10.1219
	5.0827	0.054	-6.9173	-10.1173
	5.0872	0.054	-6.9128	-10.1128
	5.0918	0.054	-6.9082	-10.1082
	5.0971	0.048	-6.9029	-10.1029
	5.1025	0.052	-6.8975	-10.0975
	5.1078	0.048	-6.8922	-10.0922
	5.1131	0.048	-6.8869	-10.0869
	5.1185	0.048	-6.8815	-10.0815
	5.1238	0.048	-6.8762	-10.0762
	5.1291	0.052	-6.8709	-10.0709
	5.1344	0.044	-6.8656	-10.0656
	5.1397	0.044	-6.8603	-10.0603
	5.1437	0.042	-6.8563	-10.0563
	5.1477	0.044	-6.8523	-10.0523
	5.1517	0.048	-6.8483	-10.0483
	5.1557	0.04	-6.8443	-10.0443
	5.1637	0.04	-6.8363	-10.0363
	5.1717	0.042	-6.8283	-10.0283
	5.1758	0.048	-6.8242	-10.0242
	5.1799	0.042	-6.8201	-10.0201
	5.184	0.038	-6.816	-10.016
	5.1881	0.042	-6.8119	-10.0119
	5.1935	0.04	-6.8065	-10.0065
	5.1988	0.038	-6.8012	-10.0012
	5.2042	0.038	-6.7958	-9.9958
	5.2094	0.038	-6.7906	-9.9906
	5.2145	0.038	-6.7855	-9.9855
	5.2197	0.032	-6.7803	-9.9803
	5.2251	0.036	-6.7749	-9.9749
	5.2306	0.04	-6.7694	-9.9694
	5.236	0.036	-6.764	-9.964
	5.2414	0.032	-6.7586	-9.9586
	5.2467	0.03	-6.7533	-9.9533
	5.2521	0.036	-6.7479	-9.9479
	5.256	0.038	-6.744	-9.944
	5.2599	0.032	-6.7401	-9.9401
	5.2638	0.03	-6.7362	-9.9362
	5.2677	0.03	-6.7323	-9.9323
	5.2717	0.032	-6.7283	-9.9283
	5.2757	0.028	-6.7243	-9.9243
	5.2797	0.03	-6.7203	-9.9203
	5.2837	0.036	-6.7163	-9.9163
	5.2916	0.032	-6.7084	-9.9084
	5.2996	0.032	-6.7004	-9.9004
	5.305	0.026	-6.695	-9.895
	5.3103	0.026	-6.6897	-9.8897
	5.3156	0.028	-6.6844	-9.8844
	5.321	0.028	-6.679	-9.879
	5.3264	0.034	-6.6736	-9.8736
	5.3318	0.024	-6.6682	-9.8682
	5.335	0.022	-6.665	-9.865
	5.3382	0.03	-6.6618	-9.8618
	5.3414	0.04	-6.6586	-9.8586
	5.3445	0.052	-6.6555	-9.8555
	5.3477	0.06	-6.6523	-9.8523
	5.3557	0.096	-6.6443	-9.8443
	5.3637	0.124	-6.6363	-9.8363
	5.369	0.15	-6.631	-9.831
	5.3743	0.176	-6.6257	-9.8257
	5.3796	0.234	-6.6204	-9.8204
	5.3849	0.328	-6.6151	-9.8151
	5.3903	0.458	-6.6097	-9.8097
	5.3956	0.654	-6.6044	-9.8044
	5.3996	0.922	-6.6004	-9.8004
	5.4035	1.31	-6.5965	-9.7965
	5.4075	2.124	-6.5925	-9.7925
	5.4115	2.914	-6.5885	-9.7885
	5.4169	3.614	-6.5831	-9.7831
	5.4223	4.02	-6.5777	-9.7777
	5.4277	3.942	-6.5723	-9.7723
	5.4331	3.802	-6.5669	-9.7669
	5.4384	3.63	-6.5616	-9.7616
	5.4438	3.626	-6.5562	-9.7562
	5.4491	3.668	-6.5509	-9.7509
	5.4545	3.66	-6.5455	-9.7455
	5.4598	3.488	-6.5402	-9.7402
	5.4639	3.096	-6.5361	-9.7361
	5.468	2.646	-6.532	-9.732
	5.472	2.184	-6.528	-9.728
	5.4761	1.784	-6.5239	-9.7239
	5.4839	1.51	-6.5161	-9.7161
	5.4917	1.292	-6.5083	-9.7083
	5.4957	1.132	-6.5043	-9.7043
	5.4998	0.954	-6.5002	-9.7002
	5.5038	0.834	-6.4962	-9.6962
	5.5078	0.75	-6.4922	-9.6922
	5.5131	0.666	-6.4869	-9.6869
	5.5184	0.614	-6.4816	-9.6816
	5.5237	0.56	-6.4763	-9.6763
	5.5276	0.53	-6.4724	-9.6724
	5.5316	0.496	-6.4684	-9.6684
	5.5355	0.456	-6.4645	-9.6645
	5.5395	0.43	-6.4605	-9.6605
	5.5475	0.396	-6.4525	-9.6525
	5.5554	0.38	-6.4446	-9.6446
	5.5608	0.36	-6.4392	-9.6392
	5.5661	0.338	-6.4339	-9.6339
	5.5715	0.328	-6.4285	-9.6285
	5.5755	0.318	-6.4245	-9.6245
	5.5795	0.3	-6.4205	-9.6205
	5.5835	0.282	-6.4165	-9.6165
	5.5875	0.266	-6.4125	-9.6125
	5.5915	0.266	-6.4085	-9.6085
	5.5955	0.254	-6.4045	-9.6045
	5.5995	0.242	-6.4005	-9.6005
	5.6035	0.234	-6.3965	-9.5965
	5.6114	0.228	-6.3886	-9.5886
	5.6194	0.22	-6.3806	-9.5806
	5.6247	0.21	-6.3753	-9.5753
	5.6301	0.208	-6.3699	-9.5699
	5.6354	0.196	-6.3646	-9.5646
	5.6408	0.188	-6.3592	-9.5592
	5.6462	0.182	-6.3538	-9.5538
	5.6516	0.178	-6.3484	-9.5484
	5.6555	0.172	-6.3445	-9.5445
	5.6594	0.168	-6.3406	-9.5406
	5.6634	0.168	-6.3366	-9.5366
	5.6673	0.16	-6.3327	-9.5327
	5.6727	0.15	-6.3273	-9.5273
	5.6781	0.152	-6.3219	-9.5219
	5.6835	0.146	-6.3165	-9.5165
	5.6887	0.14	-6.3113	-9.5113
	5.694	0.134	-6.306	-9.506
	5.6993	0.138	-6.3007	-9.5007
	5.7047	0.138	-6.2953	-9.4953
	5.7101	0.122	-6.2899	-9.4899
	5.7155	0.12	-6.2845	-9.4845
	5.7194	0.124	-6.2806	-9.4806
	5.7234	0.124	-6.2766	-9.4766
	5.7274	0.114	-6.2726	-9.4726
	5.7313	0.112	-6.2687	-9.4687
	5.7393	0.116	-6.2607	-9.4607
	5.7473	0.108	-6.2527	-9.4527
	5.7513	0.1	-6.2487	-9.4487
	5.7553	0.096	-6.2447	-9.4447
	5.7593	0.102	-6.2407	-9.4407
	5.7632	0.1	-6.2368	-9.4368
	5.7687	0.09	-6.2313	-9.4313
	5.7741	0.096	-6.2259	-9.4259
	5.7796	0.096	-6.2204	-9.4204
	5.7835	0.088	-6.2165	-9.4165
	5.7874	0.082	-6.2126	-9.4126
	5.7913	0.088	-6.2087	-9.4087
	5.7952	0.092	-6.2048	-9.4048
	5.8035	0.082	-6.1965	-9.3965
	5.8117	0.076	-6.1883	-9.3883
	5.8156	0.08	-6.1844	-9.3844
	5.8195	0.08	-6.1805	-9.3805
	5.8234	0.076	-6.1766	-9.3766
	5.8273	0.07	-6.1727	-9.3727
	5.8327	0.076	-6.1673	-9.3673
	5.8381	0.076	-6.1619	-9.3619
	5.8435	0.07	-6.1565	-9.3565
	5.8487	0.07	-6.1513	-9.3513
	5.8539	0.064	-6.1461	-9.3461
	5.8592	0.066	-6.1408	-9.3408
	5.8646	0.066	-6.1354	-9.3354
	5.8701	0.064	-6.1299	-9.3299
	5.8756	0.062	-6.1244	-9.3244
	5.8809	0.06	-6.1191	-9.3191
	5.8861	0.06	-6.1139	-9.3139
	5.8914	0.058	-6.1086	-9.3086
	5.8967	0.058	-6.1033	-9.3033
	5.9021	0.058	-6.0979	-9.2979
	5.9075	0.054	-6.0925	-9.2925
	5.9114	0.054	-6.0886	-9.2886
	5.9153	0.052	-6.0847	-9.2847
	5.9193	0.052	-6.0807	-9.2807
	5.9232	0.054	-6.0768	-9.2768
	5.9285	0.054	-6.0715	-9.2715
	5.9338	0.052	-6.0662	-9.2662
	5.9392	0.048	-6.0608	-9.2608
	5.9445	0.048	-6.0555	-9.2555
	5.9498	0.05	-6.0502	-9.2502
	5.9551	0.046	-6.0449	-9.2449
	5.9604	0.046	-6.0396	-9.2396
	5.9658	0.046	-6.0342	-9.2342
	5.9712	0.05	-6.0288	-9.2288
	5.9743	0.046	-6.0257	-9.2257
	5.9775	0.04	-6.0225	-9.2225
	5.9807	0.042	-6.0193	-9.2193
	5.9839	0.042	-6.0161	-9.2161
	5.987	0.044	-6.013	-9.213
	5.9952	0.04	-6.0048	-9.2048
	6.0033	0.042	-5.9967	-9.1967
	6.0086	0.042	-5.9914	-9.1914
	6.0138	0.04	-5.9862	-9.1862
	6.0191	0.038	-5.9809	-9.1809
	6.0244	0.038	-5.9756	-9.1756
	6.0298	0.04	-5.9702	-9.1702
	6.0352	0.042	-5.9648	-9.1648
	6.0391	0.034	-5.9609	-9.1609
	6.0431	0.034	-5.9569	-9.1569
	6.047	0.038	-5.953	-9.153
	6.051	0.036	-5.949	-9.149
	6.0591	0.034	-5.9409	-9.1409
	6.0672	0.034	-5.9328	-9.1328
	6.0712	0.038	-5.9288	-9.1288
	6.0752	0.034	-5.9248	-9.1248
	6.0792	0.032	-5.9208	-9.1208
	6.0831	0.032	-5.9169	-9.1169
	6.0884	0.034	-5.9116	-9.1116
	6.0937	0.036	-5.9063	-9.1063
	6.099	0.03	-5.901	-9.101
	6.103	0.028	-5.897	-9.097
	6.107	0.032	-5.893	-9.093
	6.111	0.032	-5.889	-9.089
	6.1149	0.03	-5.8851	-9.0851
	6.123	0.024	-5.877	-9.077
	6.1311	0.032	-5.8689	-9.0689
	6.1364	0.034	-5.8636	-9.0636
	6.1416	0.026	-5.8584	-9.0584
	6.1469	0.024	-5.8531	-9.0531
	6.1509	0.03	-5.8491	-9.0491
	6.155	0.034	-5.845	-9.045
	6.159	0.024	-5.841	-9.041
	6.163	0.022	-5.837	-9.037
	6.167	0.028	-5.833	-9.033
	6.1709	0.026	-5.8291	-9.0291
	6.1749	0.026	-5.8251	-9.0251
	6.1789	0.022	-5.8211	-9.0211
	6.1869	0.026	-5.8131	-9.0131
	6.1949	0.028	-5.8051	-9.0051
	6.2003	0.038	-5.7997	-8.9997
	6.2056	0.048	-5.7944	-8.9944
	6.2109	0.062	-5.7891	-8.9891
	6.2162	0.078	-5.7838	-8.9838
	6.2216	0.084	-5.7784	-8.9784
	6.2269	0.104	-5.7731	-8.9731
	6.2322	0.14	-5.7678	-8.9678
	6.2375	0.188	-5.7625	-8.9625
	6.2428	0.264	-5.7572	-8.9572
	6.2482	0.354	-5.7518	-8.9518
	6.2535	0.498	-5.7465	-8.9465
	6.2588	0.792	-5.7412	-8.9412
	6.2642	1.12	-5.7358	-8.9358
	6.2695	1.674	-5.7305	-8.9305
	6.2748	2.326	-5.7252	-8.9252
	6.2801	2.878	-5.7199	-8.9199
	6.2855	3.45	-5.7145	-8.9145
	6.2908	3.746	-5.7092	-8.9092
	6.2948	3.89	-5.7052	-8.9052
	6.2987	3.818	-5.7013	-8.9013
	6.3027	3.788	-5.6973	-8.8973
	6.3067	4.008	-5.6933	-8.8933
	6.3108	4.206	-5.6892	-8.8892
	6.3148	4.146	-5.6852	-8.8852
	6.3189	4.006	-5.6811	-8.8811
	6.323	3.528	-5.677	-8.877
	6.3282	2.886	-5.6718	-8.8718
	6.3334	2.318	-5.6666	-8.8666
	6.3387	1.938	-5.6613	-8.8613
	6.3441	1.626	-5.6559	-8.8559
	6.3496	1.366	-5.6504	-8.8504
	6.355	1.156	-5.645	-8.845
	6.3603	1.002	-5.6397	-8.8397
	6.3657	0.87	-5.6343	-8.8343
	6.371	0.752	-5.629	-8.829
	6.3762	0.684	-5.6238	-8.8238
	6.3814	0.638	-5.6186	-8.8186
	6.3866	0.586	-5.6134	-8.8134
	6.3906	0.536	-5.6094	-8.8094
	6.3946	0.492	-5.6054	-8.8054
	6.3986	0.48	-5.6014	-8.8014
	6.4026	0.44	-5.5974	-8.7974
	6.408	0.398	-5.592	-8.792
	6.4133	0.388	-5.5867	-8.7867
	6.4187	0.37	-5.5813	-8.7813
	6.424	0.35	-5.576	-8.776
	6.4293	0.33	-5.5707	-8.7707
	6.4346	0.324	-5.5654	-8.7654
	6.44	0.312	-5.56	-8.76
	6.4454	0.288	-5.5546	-8.7546
	6.4509	0.28	-5.5491	-8.7491
	6.455	0.27	-5.545	-8.745
	6.4591	0.262	-5.5409	-8.7409
	6.4633	0.242	-5.5367	-8.7367
	6.4674	0.236	-5.5326	-8.7326
	6.4725	0.236	-5.5275	-8.7275
	6.4775	0.222	-5.5225	-8.7225
	6.4826	0.214	-5.5174	-8.7174
	6.488	0.206	-5.512	-8.712
	6.4933	0.208	-5.5067	-8.7067
	6.4986	0.2	-5.5014	-8.7014
	6.504	0.184	-5.496	-8.696
	6.5093	0.188	-5.4907	-8.6907
	6.5146	0.182	-5.4854	-8.6854
	6.5186	0.172	-5.4814	-8.6814
	6.5226	0.162	-5.4774	-8.6774
	6.5266	0.158	-5.4734	-8.6734
	6.5305	0.164	-5.4695	-8.6695
	6.5385	0.15	-5.4615	-8.6615
	6.5465	0.148	-5.4535	-8.6535
	6.5505	0.144	-5.4495	-8.6495
	6.5545	0.142	-5.4455	-8.6455
	6.5585	0.14	-5.4415	-8.6415
	6.5625	0.132	-5.4375	-8.6375
	6.5678	0.134	-5.4322	-8.6322
	6.5731	0.126	-5.4269	-8.6269
	6.5785	0.124	-5.4215	-8.6215
	6.5825	0.12	-5.4175	-8.6175
	6.5864	0.114	-5.4136	-8.6136
	6.5904	0.118	-5.4096	-8.6096
	6.5944	0.112	-5.4056	-8.6056
	6.6025	0.112	-5.3975	-8.5975
	6.6105	0.108	-5.3895	-8.5895
	6.6159	0.102	-5.3841	-8.5841
	6.6212	0.102	-5.3788	-8.5788
	6.6265	0.096	-5.3735	-8.5735
	6.6318	0.098	-5.3682	-8.5682
	6.6371	0.094	-5.3629	-8.5629
	6.6424	0.092	-5.3576	-8.5576
	6.6464	0.096	-5.3536	-8.5536
	6.6504	0.088	-5.3496	-8.5496
	6.6544	0.084	-5.3456	-8.5456
	6.6584	0.084	-5.3416	-8.5416
	6.6637	0.086	-5.3363	-8.5363
	6.6691	0.086	-5.3309	-8.5309
	6.6744	0.078	-5.3256	-8.5256
	6.6797	0.08	-5.3203	-8.5203
	6.685	0.074	-5.315	-8.515
	6.6904	0.076	-5.3096	-8.5096
	6.6957	0.074	-5.3043	-8.5043
	6.7011	0.07	-5.2989	-8.4989
	6.7065	0.074	-5.2935	-8.4935
	6.7118	0.066	-5.2882	-8.4882
	6.7172	0.066	-5.2828	-8.4828
	6.7225	0.068	-5.2775	-8.4775
	6.7278	0.064	-5.2722	-8.4722
	6.7331	0.066	-5.2669	-8.4669
	6.7385	0.06	-5.2615	-8.4615
	6.7425	0.066	-5.2575	-8.4575
	6.7465	0.062	-5.2535	-8.4535
	6.7504	0.056	-5.2496	-8.4496
	6.7544	0.06	-5.2456	-8.4456
	6.7598	0.056	-5.2402	-8.4402
	6.7651	0.06	-5.2349	-8.4349
	6.7705	0.056	-5.2295	-8.4295
	6.7745	0.056	-5.2255	-8.4255
	6.7785	0.052	-5.2215	-8.4215
	6.7824	0.048	-5.2176	-8.4176
	6.7864	0.052	-5.2136	-8.4136
	6.7945	0.052	-5.2055	-8.4055
	6.8025	0.054	-5.1975	-8.3975
	6.8064	0.048	-5.1936	-8.3936
	6.8104	0.046	-5.1896	-8.3896
	6.8143	0.052	-5.1857	-8.3857
	6.8183	0.046	-5.1817	-8.3817
	6.8236	0.044	-5.1764	-8.3764
	6.8289	0.044	-5.1711	-8.3711
	6.8343	0.046	-5.1657	-8.3657
	6.8384	0.044	-5.1616	-8.3616
	6.8425	0.04	-5.1575	-8.3575
	6.8466	0.046	-5.1534	-8.3534
	6.8507	0.046	-5.1493	-8.3493
	6.8587	0.04	-5.1413	-8.3413
	6.8666	0.04	-5.1334	-8.3334
	6.8706	0.044	-5.1294	-8.3294
	6.8747	0.046	-5.1253	-8.3253
	6.8787	0.036	-5.1213	-8.3213
	6.8828	0.034	-5.1172	-8.3172
	6.8879	0.042	-5.1121	-8.3121
	6.8931	0.04	-5.1069	-8.3069
	6.8983	0.038	-5.1017	-8.3017
	6.9036	0.03	-5.0964	-8.2964
	6.9089	0.038	-5.0911	-8.2911
	6.9142	0.042	-5.0858	-8.2858
	6.9196	0.036	-5.0804	-8.2804
	6.925	0.034	-5.075	-8.275
	6.9304	0.032	-5.0696	-8.2696
	6.9357	0.038	-5.0643	-8.2643
	6.941	0.034	-5.059	-8.259
	6.9463	0.028	-5.0537	-8.2537
	6.9517	0.034	-5.0483	-8.2483
	6.957	0.03	-5.043	-8.243
	6.9623	0.034	-5.0377	-8.2377
	6.9677	0.034	-5.0323	-8.2323
	6.973	0.03	-5.027	-8.227
	6.9783	0.034	-5.0217	-8.2217
	6.9836	0.03	-5.0164	-8.2164
	6.989	0.03	-5.011	-8.211
	6.9943	0.03	-5.0057	-8.2057
	6.9983	0.03	-5.0017	-8.2017
	7.0023	0.03	-4.9977	-8.1977
	7.0062	0.024	-4.9938	-8.1938
	7.0102	0.026	-4.9898	-8.1898
	7.0155	0.03	-4.9845	-8.1845
	7.0208	0.03	-4.9792	-8.1792
	7.0261	0.028	-4.9739	-8.1739
	7.0301	0.022	-4.9699	-8.1699
	7.0341	0.028	-4.9659	-8.1659
	7.0381	0.028	-4.9619	-8.1619
	7.0421	0.026	-4.9579	-8.1579
	7.0475	0.026	-4.9525	-8.1525
	7.0529	0.022	-4.9471	-8.1471
	7.0582	0.034	-4.9418	-8.1418
	7.0635	0.038	-4.9365	-8.1365
	7.0689	0.048	-4.9311	-8.1311
	7.0742	0.06	-4.9258	-8.1258
	7.0796	0.078	-4.9204	-8.1204
	7.085	0.104	-4.915	-8.115
	7.0904	0.126	-4.9096	-8.1096
	7.0936	0.19	-4.9064	-8.1064
	7.0967	0.266	-4.9033	-8.1033
	7.0999	0.37	-4.9001	-8.1001
	7.103	0.504	-4.897	-8.097
	7.1062	0.658	-4.8938	-8.0938
	7.1222	0.962	-4.8778	-8.0778
	7.1261	1.372	-4.8739	-8.0739
	7.1301	1.97	-4.8699	-8.0699
	7.1341	2.688	-4.8659	-8.0659
	7.1381	3.364	-4.8619	-8.0619
	7.1435	3.982	-4.8565	-8.0565
	7.1488	4.54	-4.8512	-8.0512
	7.1541	4.432	-4.8459	-8.0459
	7.1581	4.406	-4.8419	-8.0419
	7.1621	4.126	-4.8379	-8.0379
	7.166	3.862	-4.834	-8.034
	7.17	3.594	-4.83	-8.03
	7.178	3.23	-4.822	-8.022
	7.186	2.862	-4.814	-8.014
	7.1913	2.384	-4.8087	-8.0087
	7.1966	1.956	-4.8034	-8.0034
	7.202	1.598	-4.798	-7.998
	7.206	1.358	-4.794	-7.994
	7.21	1.168	-4.79	-7.99
	7.214	1.016	-4.786	-7.986
	7.2179	0.892	-4.7821	-7.9821
	7.2233	0.768	-4.7767	-7.9767
	7.2286	0.694	-4.7714	-7.9714
	7.234	0.622	-4.766	-7.966
	7.2394	0.576	-4.7606	-7.9606
	7.2449	0.544	-4.7551	-7.9551
	7.2503	0.506	-4.7497	-7.9497
	7.2555	0.476	-4.7445	-7.9445
	7.2607	0.438	-4.7393	-7.9393
	7.2659	0.408	-4.7341	-7.9341
	7.2713	0.392	-4.7287	-7.9287
	7.2766	0.37	-4.7234	-7.9234
	7.2819	0.358	-4.7181	-7.9181
	7.2859	0.332	-4.7141	-7.9141
	7.2899	0.32	-4.7101	-7.9101
	7.2939	0.302	-4.7061	-7.9061
	7.2979	0.294	-4.7021	-7.9021
	7.3032	0.284	-4.6968	-7.8968
	7.3086	0.264	-4.6914	-7.8914
	7.3139	0.264	-4.6861	-7.8861
	7.3192	0.252	-4.6808	-7.8808
	7.3245	0.244	-4.6755	-7.8755
	7.3298	0.228	-4.6702	-7.8702
	7.3353	0.21	-4.6647	-7.8647
	7.3408	0.218	-4.6592	-7.8592
	7.3463	0.212	-4.6537	-7.8537
	7.3502	0.202	-4.6498	-7.8498
	7.3541	0.192	-4.6459	-7.8459
	7.358	0.19	-4.642	-7.842
	7.3619	0.192	-4.6381	-7.8381
	7.3672	0.174	-4.6328	-7.8328
	7.3725	0.17	-4.6275	-7.8275
	7.3778	0.17	-4.6222	-7.8222
	7.3833	0.166	-4.6167	-7.8167
	7.3888	0.158	-4.6112	-7.8112
	7.3943	0.144	-4.6057	-7.8057
	7.3995	0.146	-4.6005	-7.8005
	7.4046	0.146	-4.5954	-7.7954
	7.4098	0.144	-4.5902	-7.7902
	7.4138	0.138	-4.5862	-7.7862
	7.4179	0.132	-4.5821	-7.7821
	7.4219	0.138	-4.5781	-7.7781
	7.426	0.132	-4.574	-7.774
	7.4339	0.122	-4.5661	-7.7661
	7.4418	0.118	-4.5582	-7.7582
	7.4459	0.116	-4.5541	-7.7541
	7.45	0.12	-4.55	-7.75
	7.4541	0.114	-4.5459	-7.7459
	7.4582	0.11	-4.5418	-7.7418
	7.4636	0.104	-4.5364	-7.7364
	7.4689	0.104	-4.5311	-7.7311
	7.4742	0.11	-4.5258	-7.7258
	7.4781	0.098	-4.5219	-7.7219
	7.482	0.098	-4.518	-7.718
	7.4859	0.096	-4.5141	-7.7141
	7.4898	0.098	-4.5102	-7.7102
	7.498	0.094	-4.502	-7.702
	7.5062	0.082	-4.4938	-7.6938
	7.5114	0.086	-4.4886	-7.6886
	7.5165	0.086	-4.4835	-7.6835
	7.5217	0.086	-4.4783	-7.6783
	7.5259	0.084	-4.4741	-7.6741
	7.53	0.08	-4.47	-7.67
	7.5341	0.088	-4.4659	-7.6659
	7.5382	0.08	-4.4618	-7.6618
	7.5421	0.078	-4.4579	-7.6579
	7.546	0.074	-4.454	-7.654
	7.5499	0.072	-4.4501	-7.6501
	7.5538	0.076	-4.4462	-7.6462
	7.5618	0.07	-4.4382	-7.6382
	7.5698	0.07	-4.4302	-7.6302
	7.5751	0.068	-4.4249	-7.6249
	7.5804	0.066	-4.4196	-7.6196
	7.5858	0.068	-4.4142	-7.6142
	7.5912	0.062	-4.4088	-7.6088
	7.5965	0.064	-4.4035	-7.6035
	7.6019	0.062	-4.3981	-7.5981
	7.6051	0.062	-4.3949	-7.5949
	7.6082	0.06	-4.3918	-7.5918
	7.6114	0.054	-4.3886	-7.5886
	7.6145	0.058	-4.3855	-7.5855
	7.6177	0.056	-4.3823	-7.5823
	7.6257	0.052	-4.3743	-7.5743
	7.6336	0.056	-4.3664	-7.5664
	7.6391	0.056	-4.3609	-7.5609
	7.6446	0.058	-4.3554	-7.5554
	7.65	0.048	-4.35	-7.55
	7.6553	0.048	-4.3447	-7.5447
	7.6606	0.054	-4.3394	-7.5394
	7.6659	0.054	-4.3341	-7.5341
	7.6698	0.05	-4.3302	-7.5302
	7.6737	0.042	-4.3263	-7.5263
	7.6777	0.048	-4.3223	-7.5223
	7.6816	0.052	-4.3184	-7.5184
	7.6897	0.044	-4.3103	-7.5103
	7.6979	0.044	-4.3021	-7.5021
	7.7018	0.044	-4.2982	-7.4982
	7.7058	0.05	-4.2942	-7.4942
	7.7097	0.04	-4.2903	-7.4903
	7.7137	0.038	-4.2863	-7.4863
	7.719	0.044	-4.281	-7.481
	7.7244	0.044	-4.2756	-7.4756
	7.7298	0.044	-4.2702	-7.4702
	7.7338	0.036	-4.2662	-7.4662
	7.7377	0.04	-4.2623	-7.4623
	7.7417	0.04	-4.2583	-7.4583
	7.7457	0.038	-4.2543	-7.4543
	7.7537	0.04	-4.2463	-7.4463
	7.7617	0.038	-4.2383	-7.4383
	7.7657	0.04	-4.2343	-7.4343
	7.7697	0.038	-4.2303	-7.4303
	7.7737	0.034	-4.2263	-7.4263
	7.7777	0.038	-4.2223	-7.4223
	7.783	0.034	-4.217	-7.417
	7.7883	0.036	-4.2117	-7.4117
	7.7936	0.034	-4.2064	-7.4064
	7.7968	0.034	-4.2032	-7.4032
	7.8	0.036	-4.2	-7.4
	7.8032	0.032	-4.1968	-7.3968
	7.8064	0.034	-4.1936	-7.3936
	7.8096	0.032	-4.1904	-7.3904
	7.8254	0.032	-4.1746	-7.3746
	7.8308	0.032	-4.1692	-7.3692
	7.8361	0.03	-4.1639	-7.3639
	7.8415	0.034	-4.1585	-7.3585
	7.8469	0.03	-4.1531	-7.3531
	7.8524	0.032	-4.1476	-7.3476
	7.8578	0.034	-4.1422	-7.3422
	7.8617	0.028	-4.1383	-7.3383
	7.8656	0.028	-4.1344	-7.3344
	7.8695	0.028	-4.1305	-7.3305
	7.8735	0.034	-4.1265	-7.3265
	7.8788	0.026	-4.1212	-7.3212
	7.8842	0.02	-4.1158	-7.3158
	7.8895	0.03	-4.1105	-7.3105
	7.8948	0.032	-4.1052	-7.3052
	7.9001	0.028	-4.0999	-7.2999
	7.9054	0.022	-4.0946	-7.2946
	7.9108	0.026	-4.0892	-7.2892
	7.9163	0.038	-4.0837	-7.2837
	7.9217	0.044	-4.0783	-7.2783
	7.9248	0.058	-4.0752	-7.2752
	7.928	0.064	-4.072	-7.272
	7.9311	0.098	-4.0689	-7.2689
	7.9343	0.122	-4.0657	-7.2657
	7.9375	0.15	-4.0625	-7.2625
	7.9454	0.202	-4.0546	-7.2546
	7.9534	0.25	-4.0466	-7.2466
	7.9588	0.35	-4.0412	-7.2412
	7.9642	0.478	-4.0358	-7.2358
	7.9697	0.698	-4.0303	-7.2303
	7.9749	1.04	-4.0251	-7.2251
	7.9802	1.512	-4.0198	-7.2198
	7.9854	2.31	-4.0146	-7.2146
	7.9886	3.55	-4.0114	-7.2114
	7.9919	4.376	-4.0081	-7.2081
	7.9951	4.81	-4.0049	-7.2049
	7.9983	4.558	-4.0017	-7.2017
	8.0015	4.188	-3.9985	-7.1985
	8.0175	3.872	-3.9825	-7.1825
	8.0214	3.776	-3.9786	-7.1786
	8.0254	3.806	-3.9746	-7.1746
	8.0294	3.716	-3.9706	-7.1706
	8.0334	3.478	-3.9666	-7.1666
	8.0387	3.036	-3.9613	-7.1613
	8.044	2.514	-3.956	-7.156
	8.0494	2.042	-3.9506	-7.1506
	8.0534	1.7	-3.9466	-7.1466
	8.0574	1.448	-3.9426	-7.1426
	8.0614	1.208	-3.9386	-7.1386
	8.0653	1.056	-3.9347	-7.1347
	8.0734	0.932	-3.9266	-7.1266
	8.0815	0.804	-3.9185	-7.1185
	8.087	0.696	-3.913	-7.113
	8.0924	0.63	-3.9076	-7.1076
	8.0978	0.596	-3.9022	-7.1022
	8.1017	0.548	-3.8983	-7.0983
	8.1056	0.498	-3.8944	-7.0944
	8.1095	0.482	-3.8905	-7.0905
	8.1134	0.464	-3.8866	-7.0866
	8.1174	0.428	-3.8826	-7.0826
	8.1213	0.378	-3.8787	-7.0787
	8.1253	0.364	-3.8747	-7.0747
	8.1293	0.358	-3.8707	-7.0707
	8.1375	0.338	-3.8625	-7.0625
	8.1457	0.32	-3.8543	-7.0543
	8.1509	0.31	-3.8491	-7.0491
	8.1562	0.308	-3.8438	-7.0438
	8.1614	0.286	-3.8386	-7.0386
	8.1668	0.264	-3.8332	-7.0332
	8.1722	0.264	-3.8278	-7.0278
	8.1776	0.258	-3.8224	-7.0224
	8.1802	0.242	-3.8198	-7.0198
	8.1829	0.228	-3.8171	-7.0171
	8.1855	0.226	-3.8145	-7.0145
	8.1881	0.222	-3.8119	-7.0119
	8.1907	0.208	-3.8093	-7.0093
	8.1933	0.202	-3.8067	-7.0067
	8.2093	0.2	-3.7907	-6.9907
	8.2146	0.196	-3.7854	-6.9854
	8.22	0.186	-3.78	-6.98
	8.2253	0.176	-3.7747	-6.9747
	8.2307	0.174	-3.7693	-6.9693
	8.2361	0.166	-3.7639	-6.9639
	8.2416	0.16	-3.7584	-6.9584
	8.2447	0.156	-3.7553	-6.9553
	8.2478	0.156	-3.7522	-6.9522
	8.2509	0.152	-3.7491	-6.9491
	8.254	0.142	-3.746	-6.946
	8.2572	0.14	-3.7428	-6.9428
	8.2653	0.14	-3.7347	-6.9347
	8.2734	0.138	-3.7266	-6.9266
	8.2787	0.132	-3.7213	-6.9213
	8.284	0.124	-3.716	-6.916
	8.2893	0.124	-3.7107	-6.9107
	8.2947	0.124	-3.7053	-6.9053
	8.3002	0.12	-3.6998	-6.8998
	8.3056	0.118	-3.6944	-6.8944
	8.3095	0.112	-3.6905	-6.8905
	8.3134	0.11	-3.6866	-6.8866
	8.3172	0.112	-3.6828	-6.8828
	8.3211	0.108	-3.6789	-6.8789
	8.3291	0.1	-3.6709	-6.8709
	8.3371	0.096	-3.6629	-6.8629
	8.3411	0.102	-3.6589	-6.8589
	8.3451	0.096	-3.6549	-6.8549
	8.3491	0.09	-3.6509	-6.8509
	8.3531	0.092	-3.6469	-6.8469
	8.3584	0.092	-3.6416	-6.8416
	8.3638	0.088	-3.6362	-6.8362
	8.3691	0.084	-3.6309	-6.8309
	8.3731	0.086	-3.6269	-6.8269
	8.3771	0.084	-3.6229	-6.8229
	8.3811	0.08	-3.6189	-6.8189
	8.385	0.078	-3.615	-6.815
	8.393	0.076	-3.607	-6.807
	8.401	0.08	-3.599	-6.799
	8.4064	0.076	-3.5936	-6.7936
	8.4117	0.072	-3.5883	-6.7883
	8.417	0.07	-3.583	-6.783
	8.421	0.07	-3.579	-6.779
	8.425	0.072	-3.575	-6.775
	8.429	0.066	-3.571	-6.771
	8.433	0.066	-3.567	-6.767
	8.4385	0.068	-3.5615	-6.7615
	8.4439	0.06	-3.5561	-6.7561
	8.4493	0.06	-3.5507	-6.7507
	8.4545	0.062	-3.5455	-6.7455
	8.4598	0.062	-3.5402	-6.7402
	8.465	0.06	-3.535	-6.735
	8.4704	0.056	-3.5296	-6.7296
	8.4758	0.06	-3.5242	-6.7242
	8.4812	0.058	-3.5188	-6.7188
	8.4866	0.054	-3.5134	-6.7134
	8.4919	0.052	-3.5081	-6.7081
	8.4972	0.054	-3.5028	-6.7028
	8.5011	0.058	-3.4989	-6.6989
	8.5051	0.052	-3.4949	-6.6949
	8.509	0.046	-3.491	-6.691
	8.513	0.05	-3.487	-6.687
	8.5183	0.054	-3.4817	-6.6817
	8.5236	0.05	-3.4764	-6.6764
	8.5289	0.044	-3.4711	-6.6711
	8.5343	0.048	-3.4657	-6.6657
	8.5397	0.052	-3.4603	-6.6603
	8.5451	0.046	-3.4549	-6.6549
	8.5504	0.042	-3.4496	-6.6496
	8.5557	0.042	-3.4443	-6.6443
	8.561	0.046	-3.439	-6.639
	8.565	0.044	-3.435	-6.635
	8.569	0.042	-3.431	-6.631
	8.573	0.042	-3.427	-6.627
	8.5769	0.042	-3.4231	-6.6231
	8.5823	0.04	-3.4177	-6.6177
	8.5876	0.038	-3.4124	-6.6124
	8.5929	0.04	-3.4071	-6.6071
	8.5984	0.04	-3.4016	-6.6016
	8.6038	0.038	-3.3962	-6.5962
	8.6093	0.038	-3.3907	-6.5907
	8.6146	0.038	-3.3854	-6.5854
	8.6199	0.04	-3.3801	-6.5801
	8.6252	0.038	-3.3748	-6.5748
	8.6283	0.034	-3.3717	-6.5717
	8.6315	0.036	-3.3685	-6.5685
	8.6346	0.034	-3.3654	-6.5654
	8.6377	0.038	-3.3623	-6.5623
	8.6409	0.034	-3.3591	-6.5591
	8.6571	0.032	-3.3429	-6.5429
	8.6611	0.034	-3.3389	-6.5389
	8.6651	0.034	-3.3349	-6.5349
	8.6692	0.036	-3.3308	-6.5308
	8.6732	0.03	-3.3268	-6.5268
	8.6784	0.03	-3.3216	-6.5216
	8.6836	0.034	-3.3164	-6.5164
	8.6889	0.032	-3.3111	-6.5111
	8.6928	0.034	-3.3072	-6.5072
	8.6968	0.028	-3.3032	-6.5032
	8.7008	0.026	-3.2992	-6.4992
	8.7048	0.028	-3.2952	-6.4952
	8.7129	0.03	-3.2871	-6.4871
	8.7209	0.032	-3.2791	-6.4791
	8.7263	0.026	-3.2737	-6.4737
	8.7317	0.03	-3.2683	-6.4683
	8.7371	0.028	-3.2629	-6.4629
	8.741	0.024	-3.259	-6.459
	8.7449	0.024	-3.2551	-6.4551
	8.7489	0.024	-3.2511	-6.4511
	8.7528	0.032	-3.2472	-6.4472
	8.7568	0.026	-3.2432	-6.4432
	8.7607	0.022	-3.2393	-6.4393
	8.7647	0.032	-3.2353	-6.4353
	8.7687	0.048	-3.2313	-6.4313
	8.7769	0.06	-3.2231	-6.4231
	8.7852	0.07	-3.2148	-6.4148
	8.7904	0.086	-3.2096	-6.4096
	8.7957	0.1	-3.2043	-6.4043
	8.801	0.122	-3.199	-6.399
	8.8064	0.16	-3.1936	-6.3936
	8.8118	0.22	-3.1882	-6.3882
	8.8172	0.308	-3.1828	-6.3828
	8.8211	0.42	-3.1789	-6.3789
	8.825	0.594	-3.175	-6.375
	8.8288	0.968	-3.1712	-6.3712
	8.8327	1.404	-3.1673	-6.3673
	8.8381	2.138	-3.1619	-6.3619
	8.8434	2.842	-3.1566	-6.3566
	8.8487	3.444	-3.1513	-6.3513
	8.8541	3.788	-3.1459	-6.3459
	8.8595	3.83	-3.1405	-6.3405
	8.8649	3.88	-3.1351	-6.3351
	8.8702	3.796	-3.1298	-6.3298
	8.8754	3.712	-3.1246	-6.3246
	8.8807	3.92	-3.1193	-6.3193
	8.8839	3.994	-3.1161	-6.3161
	8.8871	3.898	-3.1129	-6.3129
	8.8903	3.564	-3.1097	-6.3097
	8.8935	2.992	-3.1065	-6.3065
	8.8967	2.458	-3.1033	-6.3033
	8.9048	1.974	-3.0952	-6.2952
	8.9128	1.64	-3.0872	-6.2872
	8.9181	1.368	-3.0819	-6.2819
	8.9234	1.194	-3.0766	-6.2766
	8.9287	1.038	-3.0713	-6.2713
	8.9341	0.882	-3.0659	-6.2659
	8.9394	0.78	-3.0606	-6.2606
	8.9448	0.7	-3.0552	-6.2552
	8.9479	0.648	-3.0521	-6.2521
	8.9511	0.586	-3.0489	-6.2489
	8.9543	0.55	-3.0457	-6.2457
	8.9575	0.522	-3.0425	-6.2425
	8.9606	0.478	-3.0394	-6.2394
	8.977	0.448	-3.023	-6.223
	8.981	0.414	-3.019	-6.219
	8.9849	0.396	-3.0151	-6.2151
	8.9889	0.378	-3.0111	-6.2111
	8.9929	0.35	-3.0071	-6.2071
	8.9983	0.352	-3.0017	-6.2017
	9.0036	0.336	-2.9964	-6.1964
	9.009	0.312	-2.991	-6.191
	9.0129	0.29	-2.9871	-6.1871
	9.0168	0.288	-2.9832	-6.1832
	9.0207	0.284	-2.9793	-6.1793
	9.0246	0.254	-2.9754	-6.1754
	9.0328	0.244	-2.9672	-6.1672
	9.041	0.248	-2.959	-6.159
	9.0463	0.246	-2.9537	-6.1537
	9.0516	0.23	-2.9484	-6.1484
	9.0569	0.21	-2.9431	-6.1431
	9.0608	0.216	-2.9392	-6.1392
	9.0647	0.212	-2.9353	-6.1353
	9.0686	0.198	-2.9314	-6.1314
	9.0725	0.188	-2.9275	-6.1275
	9.0765	0.186	-2.9235	-6.1235
	9.0805	0.186	-2.9195	-6.1195
	9.0845	0.17	-2.9155	-6.1155
	9.0885	0.168	-2.9115	-6.1115
	9.0967	0.168	-2.9033	-6.1033
	9.105	0.158	-2.895	-6.095
	9.1103	0.158	-2.8897	-6.0897
	9.1156	0.148	-2.8844	-6.0844
	9.1209	0.148	-2.8791	-6.0791
	9.1261	0.148	-2.8739	-6.0739
	9.1313	0.14	-2.8687	-6.0687
	9.1365	0.138	-2.8635	-6.0635
	9.1397	0.128	-2.8603	-6.0603
	9.1429	0.132	-2.8571	-6.0571
	9.1461	0.128	-2.8539	-6.0539
	9.1493	0.12	-2.8507	-6.0507
	9.1525	0.12	-2.8475	-6.0475
	9.1606	0.118	-2.8394	-6.0394
	9.1688	0.118	-2.8312	-6.0312
	9.1742	0.11	-2.8258	-6.0258
	9.1795	0.108	-2.8205	-6.0205
	9.1849	0.108	-2.8151	-6.0151
	9.1902	0.102	-2.8098	-6.0098
	9.1955	0.1	-2.8045	-6.0045
	9.2008	0.096	-2.7992	-5.9992
	9.2047	0.098	-2.7953	-5.9953
	9.2086	0.096	-2.7914	-5.9914
	9.2126	0.09	-2.7874	-5.9874
	9.2165	0.09	-2.7835	-5.9835
	9.2248	0.09	-2.7752	-5.9752
	9.2332	0.09	-2.7668	-5.9668
	9.2371	0.082	-2.7629	-5.9629
	9.241	0.08	-2.759	-5.959
	9.2449	0.088	-2.7551	-5.9551
	9.2489	0.08	-2.7511	-5.9511
	9.2541	0.074	-2.7459	-5.9459
	9.2594	0.07	-2.7406	-5.9406
	9.2646	0.078	-2.7354	-5.9354
	9.2686	0.082	-2.7314	-5.9314
	9.2725	0.07	-2.7275	-5.9275
	9.2765	0.07	-2.7235	-5.9235
	9.2804	0.068	-2.7196	-5.9196
	9.2884	0.074	-2.7116	-5.9116
	9.2964	0.064	-2.7036	-5.9036
	9.3018	0.058	-2.6982	-5.8982
	9.3071	0.068	-2.6929	-5.8929
	9.3125	0.066	-2.6875	-5.8875
	9.3165	0.062	-2.6835	-5.8835
	9.3205	0.056	-2.6795	-5.8795
	9.3245	0.058	-2.6755	-5.8755
	9.3285	0.064	-2.6715	-5.8715
	9.3325	0.054	-2.6675	-5.8675
	9.3365	0.056	-2.6635	-5.8635
	9.3405	0.058	-2.6595	-5.8595
	9.3445	0.056	-2.6555	-5.8555
	9.3524	0.05	-2.6476	-5.8476
	9.3604	0.048	-2.6396	-5.8396
	9.3658	0.054	-2.6342	-5.8342
	9.3711	0.052	-2.6289	-5.8289
	9.3764	0.048	-2.6236	-5.8236
	9.3817	0.05	-2.6183	-5.8183
	9.3871	0.046	-2.6129	-5.8129
	9.3924	0.048	-2.6076	-5.8076
	9.3956	0.044	-2.6044	-5.8044
	9.3988	0.048	-2.6012	-5.8012
	9.4019	0.048	-2.5981	-5.7981
	9.4051	0.042	-2.5949	-5.7949
	9.4083	0.044	-2.5917	-5.7917
	9.4163	0.044	-2.5837	-5.7837
	9.4243	0.044	-2.5757	-5.7757
	9.4296	0.038	-2.5704	-5.7704
	9.4349	0.04	-2.5651	-5.7651
	9.4402	0.046	-2.5598	-5.7598
	9.4456	0.042	-2.5544	-5.7544
	9.4511	0.038	-2.5489	-5.7489
	9.4566	0.038	-2.5434	-5.7434
	9.4605	0.04	-2.5395	-5.7395
	9.4644	0.04	-2.5356	-5.7356
	9.4683	0.034	-2.5317	-5.7317
	9.4722	0.04	-2.5278	-5.7278
	9.4777	0.036	-2.5223	-5.7223
	9.4831	0.034	-2.5169	-5.7169
	9.4886	0.036	-2.5114	-5.7114
	9.4938	0.038	-2.5062	-5.7062
	9.4991	0.038	-2.5009	-5.7009
	9.5044	0.028	-2.4956	-5.6956
	9.5097	0.034	-2.4903	-5.6903
	9.515	0.038	-2.485	-5.685
	9.5204	0.032	-2.4796	-5.6796
	9.5243	0.03	-2.4757	-5.6757
	9.5283	0.028	-2.4717	-5.6717
	9.5322	0.038	-2.4678	-5.6678
	9.5362	0.032	-2.4638	-5.6638
	9.5442	0.026	-2.4558	-5.6558
	9.5522	0.03	-2.4478	-5.6478
	9.5562	0.03	-2.4438	-5.6438
	9.5602	0.034	-2.4398	-5.6398
	9.5642	0.028	-2.4358	-5.6358
	9.5682	0.028	-2.4318	-5.6318
	9.5735	0.03	-2.4265	-5.6265
	9.5789	0.024	-2.4211	-5.6211
	9.5842	0.028	-2.4158	-5.6158
	9.5882	0.026	-2.4118	-5.6118
	9.5922	0.03	-2.4078	-5.6078
	9.5962	0.026	-2.4038	-5.6038
	9.6002	0.022	-2.3998	-5.5998
	9.6086	0.03	-2.3914	-5.5914
	9.6171	0.026	-2.3829	-5.5829
	9.6208	0.028	-2.3792	-5.5792
	9.6246	0.024	-2.3754	-5.5754
	9.6284	0.03	-2.3716	-5.5716
	9.6321	0.036	-2.3679	-5.5679
	9.6376	0.044	-2.3624	-5.5624
	9.6431	0.058	-2.3569	-5.5569
	9.6486	0.072	-2.3514	-5.5514
	9.6537	0.09	-2.3463	-5.5463
	9.6589	0.112	-2.3411	-5.5411
	9.6641	0.142	-2.3359	-5.5359
	9.6694	0.228	-2.3306	-5.5306
	9.6748	0.308	-2.3252	-5.5252
	9.6801	0.448	-2.3199	-5.5199
	9.6855	0.616	-2.3145	-5.5145
	9.6909	0.87	-2.3091	-5.5091
	9.6963	1.26	-2.3037	-5.5037
	9.7017	1.766	-2.2983	-5.4983
	9.7071	2.5	-2.2929	-5.4929
	9.7125	3.288	-2.2875	-5.4875
	9.7164	3.844	-2.2836	-5.4836
	9.7203	4.344	-2.2797	-5.4797
	9.7242	4.568	-2.2758	-5.4758
	9.7281	4.332	-2.2719	-5.4719
	9.7334	4.178	-2.2666	-5.4666
	9.7387	3.906	-2.2613	-5.4613
	9.744	3.662	-2.256	-5.456
	9.7493	3.258	-2.2507	-5.4507
	9.7547	2.91	-2.2453	-5.4453
	9.76	2.514	-2.24	-5.44
	9.7655	2.044	-2.2345	-5.4345
	9.7709	1.672	-2.2291	-5.4291
	9.7764	1.382	-2.2236	-5.4236
	9.7803	1.194	-2.2197	-5.4197
	9.7842	1.034	-2.2158	-5.4158
	9.7881	0.906	-2.2119	-5.4119
	9.792	0.8	-2.208	-5.408
	9.7973	0.72	-2.2027	-5.4027
	9.8026	0.66	-2.1974	-5.3974
	9.8079	0.598	-2.1921	-5.3921
	9.8134	0.55	-2.1866	-5.3866
	9.8189	0.516	-2.1811	-5.3811
	9.8243	0.482	-2.1757	-5.3757
	9.8297	0.452	-2.1703	-5.3703
	9.835	0.416	-2.165	-5.365
	9.8404	0.398	-2.1596	-5.3596
	9.8468	0.376	-2.1532	-5.3532
	9.8531	0.358	-2.1469	-5.3469
	9.8595	0.344	-2.1405	-5.3405
	9.8658	0.326	-2.1342	-5.3342
	9.8722	0.314	-2.1278	-5.3278
	9.8754	0.294	-2.1246	-5.3246
	9.8786	0.288	-2.1214	-5.3214
	9.8818	0.274	-2.1182	-5.3182
	9.8851	0.262	-2.1149	-5.3149
	9.8883	0.258	-2.1117	-5.3117
	9.8936	0.246	-2.1064	-5.3064
	9.8988	0.234	-2.1012	-5.3012
	9.9041	0.224	-2.0959	-5.2959
	9.908	0.218	-2.092	-5.292
	9.912	0.214	-2.088	-5.288
	9.9159	0.202	-2.0841	-5.2841
	9.9198	0.198	-2.0802	-5.2802
	9.928	0.192	-2.072	-5.272
	9.9361	0.182	-2.0639	-5.2639
	9.9414	0.182	-2.0586	-5.2586
	9.9466	0.174	-2.0534	-5.2534
	9.9518	0.17	-2.0482	-5.2482
	9.9558	0.164	-2.0442	-5.2442
	9.9598	0.158	-2.0402	-5.2402
	9.9638	0.156	-2.0362	-5.2362
	9.9678	0.146	-2.0322	-5.2322
	9.9718	0.146	-2.0282	-5.2282
	9.9758	0.142	-2.0242	-5.2242
	9.9798	0.14	-2.0202	-5.2202
	9.9838	0.136	-2.0162	-5.2162
	9.9918	0.128	-2.0082	-5.2082
	9.9998	0.13	-2.0002	-5.2002
	10.0051	0.126	-1.9949	-5.1949
	10.0105	0.126	-1.9895	-5.1895
	10.0158	0.122	-1.9842	-5.1842
	10.0212	0.114	-1.9788	-5.1788
	10.0265	0.114	-1.9735	-5.1735
	10.0319	0.112	-1.9681	-5.1681
	10.0351	0.108	-1.9649	-5.1649
	10.0382	0.102	-1.9618	-5.1618
	10.0414	0.104	-1.9586	-5.1586
	10.0446	0.104	-1.9554	-5.1554
	10.0478	0.096	-1.9522	-5.1522
	10.0558	0.094	-1.9442	-5.1442
	10.0637	0.092	-1.9363	-5.1363
	10.0691	0.092	-1.9309	-5.1309
	10.0745	0.092	-1.9255	-5.1255
	10.0799	0.088	-1.9201	-5.1201
	10.0852	0.086	-1.9148	-5.1148
	10.0906	0.082	-1.9094	-5.1094
	10.0959	0.084	-1.9041	-5.1041
	10.0991	0.082	-1.9009	-5.1009
	10.1023	0.08	-1.8977	-5.0977
	10.1055	0.08	-1.8945	-5.0945
	10.1086	0.076	-1.8914	-5.0914
	10.1118	0.076	-1.8882	-5.0882
	10.1277	0.074	-1.8723	-5.0723
	10.1317	0.072	-1.8683	-5.0683
	10.1357	0.07	-1.8643	-5.0643
	10.1397	0.068	-1.8603	-5.0603
	10.1437	0.068	-1.8563	-5.0563
	10.149	0.064	-1.851	-5.051
	10.1544	0.062	-1.8456	-5.0456
	10.1597	0.064	-1.8403	-5.0403
	10.1637	0.064	-1.8363	-5.0363
	10.1677	0.062	-1.8323	-5.0323
	10.1717	0.06	-1.8283	-5.0283
	10.1757	0.058	-1.8243	-5.0243
	10.1838	0.056	-1.8162	-5.0162
	10.1919	0.056	-1.8081	-5.0081
	10.1959	0.06	-1.8041	-5.0041
	10.1998	0.056	-1.8002	-5.0002
	10.2038	0.054	-1.7962	-4.9962
	10.2078	0.052	-1.7922	-4.9922
	10.2132	0.054	-1.7868	-4.9868
	10.2186	0.054	-1.7814	-4.9814
	10.224	0.048	-1.776	-4.976
	10.2279	0.048	-1.7721	-4.9721
	10.2318	0.048	-1.7682	-4.9682
	10.2357	0.05	-1.7643	-4.9643
	10.2396	0.048	-1.7604	-4.9604
	10.2477	0.044	-1.7523	-4.9523
	10.2558	0.046	-1.7442	-4.9442
	10.2611	0.048	-1.7389	-4.9389
	10.2664	0.046	-1.7336	-4.9336
	10.2717	0.042	-1.7283	-4.9283
	10.2771	0.042	-1.7229	-4.9229
	10.2824	0.046	-1.7176	-4.9176
	10.2877	0.042	-1.7123	-4.9123
	10.2909	0.04	-1.7091	-4.9091
	10.2941	0.042	-1.7059	-4.9059
	10.2972	0.042	-1.7028	-4.9028
	10.3004	0.04	-1.6996	-4.8996
	10.3036	0.036	-1.6964	-4.8964
	10.3123	0.038	-1.6877	-4.8877
	10.321	0.04	-1.679	-4.879
	10.3258	0.04	-1.6742	-4.8742
	10.3307	0.038	-1.6693	-4.8693
	10.3355	0.034	-1.6645	-4.8645
	10.3409	0.04	-1.6591	-4.8591
	10.3462	0.038	-1.6538	-4.8538
	10.3515	0.032	-1.6485	-4.8485
	10.3547	0.03	-1.6453	-4.8453
	10.3579	0.036	-1.6421	-4.8421
	10.3611	0.04	-1.6389	-4.8389
	10.3643	0.034	-1.6357	-4.8357
	10.3675	0.03	-1.6325	-4.8325
	10.3756	0.028	-1.6244	-4.8244
	10.3837	0.032	-1.6163	-4.8163
	10.389	0.034	-1.611	-4.811
	10.3942	0.028	-1.6058	-4.8058
	10.3995	0.032	-1.6005	-4.8005
	10.4049	0.034	-1.5951	-4.7951
	10.4103	0.03	-1.5897	-4.7897
	10.4157	0.028	-1.5843	-4.7843
	10.4196	0.028	-1.5804	-4.7804
	10.4235	0.03	-1.5765	-4.7765
	10.4275	0.026	-1.5725	-4.7725
	10.4314	0.028	-1.5686	-4.7686
	10.4394	0.032	-1.5606	-4.7606
	10.4473	0.028	-1.5527	-4.7527
	10.4513	0.024	-1.5487	-4.7487
	10.4554	0.02	-1.5446	-4.7446
	10.4594	0.03	-1.5406	-4.7406
	10.4634	0.032	-1.5366	-4.7366
	10.4687	0.024	-1.5313	-4.7313
	10.474	0.022	-1.526	-4.726
	10.4793	0.024	-1.5207	-4.7207
	10.4833	0.034	-1.5167	-4.7167
	10.4874	0.04	-1.5126	-4.7126
	10.4914	0.048	-1.5086	-4.7086
	10.4954	0.064	-1.5046	-4.7046
	10.5034	0.076	-1.4966	-4.6966
	10.5114	0.112	-1.4886	-4.6886
	10.5168	0.138	-1.4832	-4.6832
	10.5222	0.186	-1.4778	-4.6778
	10.5276	0.24	-1.4724	-4.6724
	10.5315	0.314	-1.4685	-4.6685
	10.5354	0.444	-1.4646	-4.6646
	10.5394	0.614	-1.4606	-4.6606
	10.5433	0.894	-1.4567	-4.6567
	10.5473	1.328	-1.4527	-4.6527
	10.5513	1.906	-1.4487	-4.6487
	10.5553	2.778	-1.4447	-4.6447
	10.5593	3.794	-1.4407	-4.6407
	10.5673	4.268	-1.4327	-4.6327
	10.5753	4.462	-1.4247	-4.6247
	10.5807	4.168	-1.4193	-4.6193
	10.586	3.89	-1.414	-4.614
	10.5914	3.706	-1.4086	-4.6086
	10.5967	3.646	-1.4033	-4.6033
	10.602	3.642	-1.398	-4.598
	10.6073	3.438	-1.3927	-4.5927
	10.6105	3.122	-1.3895	-4.5895
	10.6137	2.696	-1.3863	-4.5863
	10.6169	2.218	-1.3831	-4.5831
	10.6201	1.822	-1.3799	-4.5799
	10.6233	1.524	-1.3767	-4.5767
	10.6312	1.308	-1.3688	-4.5688
	10.6392	1.122	-1.3608	-4.5608
	10.6446	0.98	-1.3554	-4.5554
	10.65	0.86	-1.35	-4.55
	10.6555	0.764	-1.3445	-4.5445
	10.6608	0.698	-1.3392	-4.5392
	10.6661	0.626	-1.3339	-4.5339
	10.6715	0.588	-1.3285	-4.5285
	10.6746	0.552	-1.3254	-4.5254
	10.6778	0.53	-1.3222	-4.5222
	10.6809	0.494	-1.3191	-4.5191
	10.6841	0.45	-1.3159	-4.5159
	10.6873	0.416	-1.3127	-4.5127
	10.6961	0.388	-1.3039	-4.5039
	10.7049	0.36	-1.2951	-4.4951
	10.7096	0.328	-1.2904	-4.4904
	10.7144	0.32	-1.2856	-4.4856
	10.7192	0.322	-1.2808	-4.4808
	10.7246	0.298	-1.2754	-4.4754
	10.73	0.28	-1.27	-4.47
	10.7353	0.272	-1.2647	-4.4647
	10.7393	0.264	-1.2607	-4.4607
	10.7432	0.254	-1.2568	-4.4568
	10.7472	0.236	-1.2528	-4.4528
	10.7511	0.226	-1.2489	-4.4489
	10.7591	0.222	-1.2409	-4.4409
	10.7672	0.218	-1.2328	-4.4328
	10.7712	0.206	-1.2288	-4.4288
	10.7752	0.194	-1.2248	-4.4248
	10.7792	0.204	-1.2208	-4.4208
	10.7832	0.196	-1.2168	-4.4168
	10.7885	0.178	-1.2115	-4.4115
	10.7939	0.172	-1.2061	-4.4061
	10.7992	0.176	-1.2008	-4.4008
	10.8032	0.172	-1.1968	-4.3968
	10.8071	0.156	-1.1929	-4.3929
	10.8111	0.156	-1.1889	-4.3889
	10.815	0.156	-1.185	-4.385
	10.8233	0.148	-1.1767	-4.3767
	10.8315	0.138	-1.1685	-4.3685
	10.8367	0.134	-1.1633	-4.3633
	10.8419	0.14	-1.1581	-4.3581
	10.847	0.138	-1.153	-4.353
	10.851	0.132	-1.149	-4.349
	10.855	0.122	-1.145	-4.345
	10.859	0.118	-1.141	-4.341
	10.863	0.128	-1.137	-4.337
	10.867	0.118	-1.133	-4.333
	10.871	0.114	-1.129	-4.329
	10.875	0.11	-1.125	-4.325
	10.879	0.108	-1.121	-4.321
	10.887	0.106	-1.113	-4.313
	10.895	0.102	-1.105	-4.305
	10.9005	0.102	-1.0995	-4.2995
	10.9059	0.094	-1.0941	-4.2941
	10.9114	0.094	-1.0886	-4.2886
	10.9167	0.096	-1.0833	-4.2833
	10.9221	0.092	-1.0779	-4.2779
	10.9274	0.09	-1.0726	-4.2726
	10.9305	0.086	-1.0695	-4.2695
	10.9337	0.084	-1.0663	-4.2663
	10.9368	0.088	-1.0632	-4.2632
	10.9399	0.084	-1.0601	-4.2601
	10.943	0.08	-1.057	-4.257
	10.9516	0.076	-1.0484	-4.2484
	10.9602	0.078	-1.0398	-4.2398
	10.9652	0.078	-1.0348	-4.2348
	10.9702	0.07	-1.0298	-4.2298
	10.9751	0.074	-1.0249	-4.2249
	10.9805	0.074	-1.0195	-4.2195
	10.9859	0.072	-1.0141	-4.2141
	10.9913	0.066	-1.0087	-4.2087
	10.9945	0.062	-1.0055	-4.2055
	10.9976	0.068	-1.0024	-4.2024
	11.0007	0.066	-0.9993	-4.1993
	11.0038	0.062	-0.9962	-4.1962
	11.007	0.058	-0.993	-4.193
	11.015	0.06	-0.985	-4.185
	11.0229	0.064	-0.9771	-4.1771
	11.0283	0.056	-0.9717	-4.1717
	11.0337	0.054	-0.9663	-4.1663
	11.039	0.058	-0.961	-4.161
	11.0444	0.058	-0.9556	-4.1556
	11.0498	0.054	-0.9502	-4.1502
	11.0551	0.046	-0.9449	-4.1449
	11.0591	0.052	-0.9409	-4.1409
	11.063	0.056	-0.937	-4.137
	11.0669	0.054	-0.9331	-4.1331
	11.0709	0.046	-0.9291	-4.1291
	11.0788	0.046	-0.9212	-4.1212
	11.0868	0.05	-0.9132	-4.1132
	11.0923	0.048	-0.9077	-4.1077
	11.0977	0.046	-0.9023	-4.1023
	11.1032	0.046	-0.8968	-4.0968
	11.1071	0.044	-0.8929	-4.0929
	11.111	0.044	-0.889	-4.089
	11.115	0.04	-0.885	-4.085
	11.1189	0.044	-0.8811	-4.0811
	11.1229	0.044	-0.8771	-4.0771
	11.1269	0.04	-0.8731	-4.0731
	11.1308	0.04	-0.8692	-4.0692
	11.1348	0.04	-0.8652	-4.0652
	11.1428	0.042	-0.8572	-4.0572
	11.1508	0.04	-0.8492	-4.0492
	11.1561	0.038	-0.8439	-4.0439
	11.1614	0.04	-0.8386	-4.0386
	11.1668	0.038	-0.8332	-4.0332
	11.1722	0.038	-0.8278	-4.0278
	11.1775	0.036	-0.8225	-4.0225
	11.1829	0.036	-0.8171	-4.0171
	11.1861	0.036	-0.8139	-4.0139
	11.1892	0.034	-0.8108	-4.0108
	11.1924	0.04	-0.8076	-4.0076
	11.1956	0.034	-0.8044	-4.0044
	11.1987	0.03	-0.8013	-4.0013
	11.2068	0.032	-0.7932	-3.9932
	11.2148	0.036	-0.7852	-3.9852
	11.2202	0.032	-0.7798	-3.9798
	11.2257	0.028	-0.7743	-3.9743
	11.2312	0.032	-0.7688	-3.9688
	11.2364	0.034	-0.7636	-3.9636
	11.2417	0.028	-0.7583	-3.9583
	11.2469	0.028	-0.7531	-3.9531
	11.2501	0.03	-0.7499	-3.9499
	11.2532	0.034	-0.7468	-3.9468
	11.2564	0.028	-0.7436	-3.9436
	11.2595	0.026	-0.7405	-3.9405
	11.2627	0.03	-0.7373	-3.9373
	11.2706	0.026	-0.7294	-3.9294
	11.2786	0.026	-0.7214	-3.9214
	11.284	0.026	-0.716	-3.916
	11.2893	0.028	-0.7107	-3.9107
	11.2947	0.028	-0.7053	-3.9053
	11.3	0.024	-0.7	-3.9
	11.3054	0.026	-0.6946	-3.8946
	11.3107	0.024	-0.6893	-3.8893
	11.3147	0.026	-0.6853	-3.8853
	11.3187	0.028	-0.6813	-3.8813
	11.3227	0.024	-0.6773	-3.8773
	11.3266	0.022	-0.6734	-3.8734
	11.3348	0.02	-0.6652	-3.8652
	11.343	0.028	-0.657	-3.857
	11.3469	0.036	-0.6531	-3.8531
	11.3508	0.05	-0.6492	-3.8492
	11.3547	0.062	-0.6453	-3.8453
	11.3586	0.082	-0.6414	-3.8414
	11.3639	0.1	-0.6361	-3.8361
	11.3693	0.11	-0.6307	-3.8307
	11.3746	0.138	-0.6254	-3.8254
	11.3786	0.184	-0.6214	-3.8214
	11.3826	0.26	-0.6174	-3.8174
	11.3866	0.37	-0.6134	-3.8134
	11.3906	0.52	-0.6094	-3.8094
	11.3986	0.792	-0.6014	-3.8014
	11.4065	1.322	-0.5935	-3.7935
	11.4119	1.926	-0.5881	-3.7881
	11.4173	2.858	-0.5827	-3.7827
	11.4227	3.65	-0.5773	-3.7773
	11.4267	4.048	-0.5733	-3.7733
	11.4306	4.096	-0.5694	-3.7694
	11.4346	4.006	-0.5654	-3.7654
	11.4386	4.036	-0.5614	-3.7614
	11.4426	3.892	-0.5574	-3.7574
	11.4466	3.762	-0.5534	-3.7534
	11.4506	4	-0.5494	-3.7494
	11.4545	4.196	-0.5455	-3.7455
	11.4625	4.056	-0.5375	-3.7375
	11.4705	3.66	-0.5295	-3.7295
	11.476	3.092	-0.524	-3.724
	11.4815	2.546	-0.5185	-3.7185
	11.4869	2.062	-0.5131	-3.7131
	11.4921	1.696	-0.5079	-3.7079
	11.4973	1.42	-0.5027	-3.7027
	11.5025	1.208	-0.4975	-3.6975
	11.5065	1.026	-0.4935	-3.6935
	11.5105	0.888	-0.4895	-3.6895
	11.5145	0.788	-0.4855	-3.6855
	11.5185	0.714	-0.4815	-3.6815
	11.5238	0.654	-0.4762	-3.6762
	11.5291	0.594	-0.4709	-3.6709
	11.5345	0.556	-0.4655	-3.6655
	11.5398	0.514	-0.4602	-3.6602
	11.5451	0.468	-0.4549	-3.6549
	11.5505	0.446	-0.4495	-3.6495
	11.5559	0.408	-0.4441	-3.6441
	11.5614	0.39	-0.4386	-3.6386
	11.5669	0.364	-0.4331	-3.6331
	11.5708	0.352	-0.4292	-3.6292
	11.5746	0.346	-0.4254	-3.6254
	11.5785	0.326	-0.4215	-3.6215
	11.5824	0.312	-0.4176	-3.6176
	11.5878	0.292	-0.4122	-3.6122
	11.5932	0.286	-0.4068	-3.6068
	11.5986	0.268	-0.4014	-3.6014
	11.6039	0.244	-0.3961	-3.5961
	11.6091	0.246	-0.3909	-3.5909
	11.6144	0.242	-0.3856	-3.5856
	11.6197	0.234	-0.3803	-3.5803
	11.6251	0.22	-0.3749	-3.5749
	11.6304	0.214	-0.3696	-3.5696
	11.6336	0.218	-0.3664	-3.5664
	11.6368	0.206	-0.3632	-3.5632
	11.64	0.196	-0.36	-3.56
	11.6432	0.186	-0.3568	-3.5568
	11.6464	0.18	-0.3536	-3.5536
	11.6623	0.18	-0.3377	-3.5377
	11.6664	0.166	-0.3336	-3.5336
	11.6704	0.162	-0.3296	-3.5296
	11.6744	0.154	-0.3256	-3.5256
	11.6784	0.158	-0.3216	-3.5216
	11.6838	0.158	-0.3162	-3.5162
	11.6892	0.144	-0.3108	-3.5108
	11.6945	0.144	-0.3055	-3.5055
	11.6977	0.14	-0.3023	-3.5023
	11.7009	0.136	-0.2991	-3.4991
	11.7041	0.13	-0.2959	-3.4959
	11.7072	0.124	-0.2928	-3.4928
	11.7104	0.126	-0.2896	-3.4896
	11.7263	0.122	-0.2737	-3.4737
	11.7316	0.118	-0.2684	-3.4684
	11.7369	0.116	-0.2631	-3.4631
	11.7423	0.116	-0.2577	-3.4577
	11.7463	0.116	-0.2537	-3.4537
	11.7503	0.106	-0.2497	-3.4497
	11.7543	0.106	-0.2457	-3.4457
	11.7583	0.102	-0.2417	-3.4417
	11.7636	0.096	-0.2364	-3.4364
	11.7689	0.098	-0.2311	-3.4311
	11.7742	0.094	-0.2258	-3.4258
	11.7796	0.09	-0.2204	-3.4204
	11.7849	0.088	-0.2151	-3.4151
	11.7902	0.09	-0.2098	-3.4098
	11.7956	0.092	-0.2044	-3.4044
	11.801	0.084	-0.199	-3.399
	11.8064	0.084	-0.1936	-3.3936
	11.8117	0.082	-0.1883	-3.3883
	11.817	0.082	-0.183	-3.383
	11.8223	0.078	-0.1777	-3.3777
	11.8255	0.072	-0.1745	-3.3745
	11.8286	0.074	-0.1714	-3.3714
	11.8318	0.074	-0.1682	-3.3682
	11.835	0.074	-0.165	-3.365
	11.8382	0.07	-0.1618	-3.3618
	11.8462	0.068	-0.1538	-3.3538
	11.8542	0.074	-0.1458	-3.3458
	11.8595	0.066	-0.1405	-3.3405
	11.8649	0.062	-0.1351	-3.3351
[truncated: 1,046,576+ more rows]
