# Supplementary material for: Testing and validation of reciprocating positive displacement pump for benchtop pulsating flow model of cerebrospinal fluid production and other physiologic systems
Source: PLoS One. 2022 May 12;17(5):e0262372. doi: 10.1371/journal.pone.0262372 (PMC9098063; doi:10.1371/journal.pone.0262372)
Supplement: S1 File — (ZIP) [file pone.0262372.s001.zip › Flow Waveforms/70BPM 01systolic 03mlmin.xlsx]

## Sheet: Test3Exp2 SF06
	-79.8666	0		-87.3666	-87.9666
	-79.8613	0		-87.3613	-87.9613
	-79.856	0.002		-87.356	-87.956
	-79.8507	0.01		-87.3507	-87.9507
	-79.8454	0.014		-87.3454	-87.9454
	-79.8401	0.012		-87.3401	-87.9401
	-79.8347	0.01		-87.3347	-87.9347
	-79.8293	0.006		-87.3293	-87.9293
	-79.8239	0.004		-87.3239	-87.9239
	-79.8198	0		-87.3198	-87.9198
	-79.8158	-0.006		-87.3158	-87.9158
	-79.8117	-0.01		-87.3117	-87.9117
	-79.8076	-0.01		-87.3076	-87.9076
	-79.8025	-0.008		-87.3025	-87.9025
	-79.7973	-0.008		-87.2973	-87.8973
	-79.7922	-0.006		-87.2922	-87.8922
	-79.7858	0.004		-87.2858	-87.8858
	-79.7794	0.01		-87.2794	-87.8794
	-79.773	0.008		-87.273	-87.873
	-79.7666	0.01		-87.2666	-87.8666
	-79.7602	0.014		-87.2602	-87.8602
	-79.7561	0.008		-87.2561	-87.8561
	-79.752	0.004		-87.252	-87.852
	-79.7479	0		-87.2479	-87.8479
	-79.7439	-0.004		-87.2439	-87.8439
	-79.7398	-0.01		-87.2398	-87.8398
	-79.7358	-0.006		-87.2358	-87.8358
	-79.7318	-0.006		-87.2318	-87.8318
	-79.7278	-0.008		-87.2278	-87.8278
	-79.7226	0.002		-87.2226	-87.8226
	-79.7173	0.004		-87.2173	-87.8173
	-79.7121	0.002		-87.2121	-87.8121
	-79.7068	0.006		-87.2068	-87.8068
	-79.7014	0.012		-87.2014	-87.8014
	-79.6961	0.01		-87.1961	-87.7961
	-79.6908	0.002		-87.1908	-87.7908
	-79.6855	0		-87.1855	-87.7855
	-79.6802	0.002		-87.1802	-87.7802
	-79.6749	0		-87.1749	-87.7749
	-79.6695	-0.004		-87.1695	-87.7695
	-79.6642	-0.01		-87.1642	-87.7642
	-79.6602	-0.004		-87.1602	-87.7602
	-79.6563	0.004		-87.1563	-87.7563
	-79.6523	0.002		-87.1523	-87.7523
	-79.6483	-0.004		-87.1483	-87.7483
	-79.6429	0.002		-87.1429	-87.7429
	-79.6376	0.008		-87.1376	-87.7376
	-79.6323	0.004		-87.1323	-87.7323
	-79.6269	0.002		-87.1269	-87.7269
	-79.6216	0.006		-87.1216	-87.7216
	-79.6163	0.006		-87.1163	-87.7163
	-79.6109	-0.002		-87.1109	-87.7109
	-79.6054	-0.002		-87.1054	-87.7054
	-79.6	-0.004		-87.1	-87.7
	-79.5961	-0.002		-87.0961	-87.6961
	-79.5921	-0.002		-87.0921	-87.6921
	-79.5882	0		-87.0882	-87.6882
	-79.5843	-0.002		-87.0843	-87.6843
	-79.5762	0		-87.0762	-87.6762
	-79.5682	0.004		-87.0682	-87.6682
	-79.5642	0.004		-87.0642	-87.6642
	-79.5602	0.002		-87.0602	-87.6602
	-79.5562	0.006		-87.0562	-87.6562
	-79.5523	0.006		-87.0523	-87.6523
	-79.5468	-0.002		-87.0468	-87.6468
	-79.5414	-0.004		-87.0414	-87.6414
	-79.5359	-0.004		-87.0359	-87.6359
	-79.532	-0.002		-87.032	-87.632
	-79.5281	-0.004		-87.0281	-87.6281
	-79.5241	-0.002		-87.0241	-87.6241
	-79.5202	0.002		-87.0202	-87.6202
	-79.5122	0.002		-87.0122	-87.6122
	-79.5043	0.006		-87.0043	-87.6043
	-79.4989	0.006		-86.9989	-87.5989
	-79.4936	0.008		-86.9936	-87.5936
	-79.4883	0.006		-86.9883	-87.5883
	-79.4843	0.004		-86.9843	-87.5843
	-79.4803	0.002		-86.9803	-87.5803
	-79.4763	-0.002		-86.9763	-87.5763
	-79.4723	-0.004		-86.9723	-87.5723
	-79.4669	-0.004		-86.9669	-87.5669
	-79.4616	-0.002		-86.9616	-87.5616
	-79.4562	-0.006		-86.9562	-87.5562
	-79.4509	-0.002		-86.9509	-87.5509
	-79.4456	0		-86.9456	-87.5456
	-79.4403	-0.002		-86.9403	-87.5403
	-79.4349	0.002		-86.9349	-87.5349
	-79.4296	0.006		-86.9296	-87.5296
	-79.4243	0.008		-86.9243	-87.5243
	-79.4189	0.004		-86.9189	-87.5189
	-79.4135	0.004		-86.9135	-87.5135
	-79.4081	0.006		-86.9081	-87.5081
	-79.4041	0.004		-86.9041	-87.5041
	-79.4002	-0.002		-86.9002	-87.5002
	-79.3963	-0.002		-86.8963	-87.4963
	-79.3924	-0.002		-86.8924	-87.4924
	-79.387	-0.004		-86.887	-87.487
	-79.3816	-0.004		-86.8816	-87.4816
	-79.3762	-0.002		-86.8762	-87.4762
	-79.3709	-0.004		-86.8709	-87.4709
	-79.3657	-0.002		-86.8657	-87.4657
	-79.3604	0.004		-86.8604	-87.4604
	-79.355	0.004		-86.855	-87.455
	-79.3496	0.002		-86.8496	-87.4496
	-79.3442	0.004		-86.8442	-87.4442
	-79.3403	0.01		-86.8403	-87.4403
	-79.3364	0.008		-86.8364	-87.4364
	-79.3324	0.002		-86.8324	-87.4324
	-79.3285	-0.002		-86.8285	-87.4285
	-79.3204	0.002		-86.8204	-87.4204
	-79.3123	-0.002		-86.8123	-87.4123
	-79.3082	-0.006		-86.8082	-87.4082
	-79.3042	-0.008		-86.8042	-87.4042
	-79.3001	-0.004		-86.8001	-87.4001
	-79.2961	-0.002		-86.7961	-87.3961
	-79.2908	-0.002		-86.7908	-87.3908
	-79.2856	0.002		-86.7856	-87.3856
	-79.2803	0.006		-86.7803	-87.3803
	-79.2751	0.008		-86.7751	-87.3751
	-79.2698	0.006		-86.7698	-87.3698
	-79.2645	0.008		-86.7645	-87.3645
	-79.2592	0.006		-86.7592	-87.3592
	-79.2538	0.004		-86.7538	-87.3538
	-79.2485	-0.002		-86.7485	-87.3485
	-79.2431	-0.006		-86.7431	-87.3431
	-79.2377	-0.004		-86.7377	-87.3377
	-79.2323	-0.002		-86.7323	-87.3323
	-79.2283	-0.004		-86.7283	-87.3283
	-79.2243	-0.008		-86.7243	-87.3243
	-79.2203	0		-86.7203	-87.3203
	-79.2163	0.008		-86.7163	-87.3163
	-79.2123	0.004		-86.7123	-87.3123
	-79.2084	0		-86.7084	-87.3084
	-79.2045	0.002		-86.7045	-87.3045
	-79.2005	0.008		-86.7005	-87.3005
	-79.1925	0.006		-86.6925	-87.2925
	-79.1845	-0.004		-86.6845	-87.2845
	-79.1792	-0.004		-86.6792	-87.2792
	-79.1738	0.002		-86.6738	-87.2738
	-79.1685	0.002		-86.6685	-87.2685
	-79.1632	-0.004		-86.6632	-87.2632
	-79.1579	-0.004		-86.6579	-87.2579
	-79.1526	0.002		-86.6526	-87.2526
	-79.1486	0.006		-86.6486	-87.2486
	-79.1446	0.004		-86.6446	-87.2446
	-79.1406	0.002		-86.6406	-87.2406
	-79.1366	0.002		-86.6366	-87.2366
	-79.1313	0.004		-86.6313	-87.2313
	-79.1259	0.004		-86.6259	-87.2259
	-79.1206	-0.004		-86.6206	-87.2206
	-79.1151	-0.004		-86.6151	-87.2151
	-79.1097	0.002		-86.6097	-87.2097
	-79.1042	0.002		-86.6042	-87.2042
	-79.0989	-0.006		-86.5989	-87.1989
	-79.0937	-0.004		-86.5937	-87.1937
	-79.0885	0.004		-86.5885	-87.1885
	-79.0853	0.004		-86.5853	-87.1853
	-79.0821	0.002		-86.5821	-87.1821
	-79.0789	0.002		-86.5789	-87.1789
	-79.0758	0.004		-86.5758	-87.1758
	-79.0726	0.004		-86.5726	-87.1726
	-79.0646	0.004		-86.5646	-87.1646
	-79.0566	0		-86.5566	-87.1566
	-79.0513	0		-86.5513	-87.1513
	-79.0459	-0.002		-86.5459	-87.1459
	-79.0406	-0.002		-86.5406	-87.1406
	-79.0352	-0.004		-86.5352	-87.1352
	-79.0298	0.002		-86.5298	-87.1298
	-79.0244	0.004		-86.5244	-87.1244
	-79.0204	0.002		-86.5204	-87.1204
	-79.0165	0.002		-86.5165	-87.1165
	-79.0126	0.006		-86.5126	-87.1126
	-79.0087	0.01		-86.5087	-87.1087
	-79.0006	0.004		-86.5006	-87.1006
	-78.9926	0		-86.4926	-87.0926
	-78.9886	-0.002		-86.4886	-87.0886
	-78.9847	0		-86.4847	-87.0847
	-78.9807	-0.002		-86.4807	-87.0807
	-78.9767	-0.008		-86.4767	-87.0767
	-78.9714	-0.008		-86.4714	-87.0714
	-78.966	-0.002		-86.466	-87.066
	-78.9607	-0.008		-86.4607	-87.0607
	-78.9554	-0.002		-86.4554	-87.0554
	-78.9501	0.004		-86.4501	-87.0501
	-78.9448	0.008		-86.4448	-87.0448
	-78.9394	0.014		-86.4394	-87.0394
	-78.9339	0.008		-86.4339	-87.0339
	-78.9285	0.008		-86.4285	-87.0285
	-78.9231	0.012		-86.4231	-87.0231
	-78.9177	0.014		-86.4177	-87.0177
	-78.9124	0.016		-86.4124	-87.0124
	-78.9084	0.01		-86.4084	-87.0084
	-78.9045	0.024		-86.4045	-87.0045
	-78.9005	0.02		-86.4005	-87.0005
	-78.8966	0.02		-86.3966	-86.9966
	-78.8912	0.028		-86.3912	-86.9912
	-78.8859	0.04		-86.3859	-86.9859
	-78.8805	0.044		-86.3805	-86.9805
	-78.8752	0.042		-86.3752	-86.9752
	-78.87	0.052		-86.37	-86.97
	-78.8647	0.052		-86.3647	-86.9647
	-78.8593	0.05		-86.3593	-86.9593
	-78.8538	0.056		-86.3538	-86.9538
	-78.8484	0.054		-86.3484	-86.9484
	-78.8432	0.05		-86.3432	-86.9432
	-78.8379	0.048		-86.3379	-86.9379
	-78.8327	0.046		-86.3327	-86.9327
	-78.8287	0.044		-86.3287	-86.9287
	-78.8247	0.048		-86.3247	-86.9247
	-78.8207	0.05		-86.3207	-86.9207
	-78.8167	0.05		-86.3167	-86.9167
	-78.8114	0.054		-86.3114	-86.9114
	-78.8061	0.058		-86.3061	-86.9061
	-78.8007	0.058		-86.3007	-86.9007
	-78.7954	0.054		-86.2954	-86.8954
	-78.7901	0.06		-86.2901	-86.8901
	-78.7848	0.058		-86.2848	-86.8848
	-78.7795	0.054		-86.2795	-86.8795
	-78.7742	0.048		-86.2742	-86.8742
	-78.7689	0.046		-86.2689	-86.8689
	-78.7657	0.04		-86.2657	-86.8657
	-78.7625	0.038		-86.2625	-86.8625
	-78.7593	0.04		-86.2593	-86.8593
	-78.7561	0.038		-86.2561	-86.8561
	-78.753	0.04		-86.253	-86.853
	-78.7369	0.042		-86.2369	-86.8369
	-78.7329	0.04		-86.2329	-86.8329
	-78.7289	0.04		-86.2289	-86.8289
	-78.7249	0.048		-86.2249	-86.8249
	-78.7209	0.05		-86.2209	-86.8209
	-78.7156	0.04		-86.2156	-86.8156
	-78.7103	0.042		-86.2103	-86.8103
	-78.705	0.042		-86.205	-86.805
	-78.6995	0.04		-86.1995	-86.7995
	-78.694	0.032		-86.194	-86.794
	-78.6886	0.032		-86.1886	-86.7886
	-78.6833	0.03		-86.1833	-86.7833
	-78.6781	0.024		-86.1781	-86.7781
	-78.6728	0.03		-86.1728	-86.7728
	-78.6675	0.032		-86.1675	-86.7675
	-78.6622	0.028		-86.1622	-86.7622
	-78.6569	0.032		-86.1569	-86.7569
	-78.6528	0.038		-86.1528	-86.7528
	-78.6488	0.04		-86.1488	-86.7488
	-78.6447	0.038		-86.1447	-86.7447
	-78.6406	0.04		-86.1406	-86.7406
	-78.6353	0.038		-86.1353	-86.7353
	-78.6301	0.032		-86.1301	-86.7301
	-78.6249	0.024		-86.1249	-86.7249
	-78.6196	0.022		-86.1196	-86.7196
	-78.6143	0.02		-86.1143	-86.7143
	-78.609	0.018		-86.109	-86.709
	-78.6036	0.018		-86.1036	-86.7036
	-78.5983	0.016		-86.0983	-86.6983
	-78.593	0.02		-86.093	-86.693
	-78.5876	0.028		-86.0876	-86.6876
	-78.5823	0.034		-86.0823	-86.6823
	-78.5769	0.036		-86.0769	-86.6769
	-78.5737	0.036		-86.0737	-86.6737
	-78.5706	0.04		-86.0706	-86.6706
	-78.5674	0.032		-86.0674	-86.6674
	-78.5642	0.024		-86.0642	-86.6642
	-78.561	0.022		-86.061	-86.661
	-78.553	0.018		-86.053	-86.653
	-78.5451	0.008		-86.0451	-86.6451
	-78.5398	0.004		-86.0398	-86.6398
	-78.5345	0.008		-86.0345	-86.6345
	-78.5292	0.01		-86.0292	-86.6292
	-78.5237	0.014		-86.0237	-86.6237
	-78.5183	0.024		-86.0183	-86.6183
	-78.5128	0.03		-86.0128	-86.6128
	-78.5088	0.032		-86.0088	-86.6088
	-78.5048	0.038		-86.0048	-86.6048
	-78.5008	0.04		-86.0008	-86.6008
	-78.4968	0.03		-85.9968	-86.5968
	-78.4915	0.024		-85.9915	-86.5915
	-78.4861	0.022		-85.9861	-86.5861
	-78.4808	0.014		-85.9808	-86.5808
	-78.4756	0.006		-85.9756	-86.5756
	-78.4703	0.002		-85.9703	-86.5703
	-78.4651	0.002		-85.9651	-86.5651
	-78.4597	0.002		-85.9597	-86.5597
	-78.4542	0.006		-85.9542	-86.5542
	-78.4488	0.016		-85.9488	-86.5488
	-78.4449	0.024		-85.9449	-86.5449
	-78.4409	0.03		-85.9409	-86.5409
	-78.437	0.034		-85.937	-86.537
	-78.433	0.038		-85.933	-86.533
	-78.4251	0.036		-85.9251	-86.5251
	-78.4171	0.03		-85.9171	-86.5171
	-78.4118	0.02		-85.9118	-86.5118
	-78.4064	0.01		-85.9064	-86.5064
	-78.4011	0.004		-85.9011	-86.5011
	-78.3971	0		-85.8971	-86.4971
	-78.3931	-0.008		-85.8931	-86.4931
	-78.3891	-0.006		-85.8891	-86.4891
	-78.385	0.002		-85.885	-86.485
	-78.381	0.006		-85.881	-86.481
	-78.377	0.016		-85.877	-86.477
	-78.373	0.026		-85.873	-86.473
	-78.369	0.03		-85.869	-86.469
	-78.3611	0.038		-85.8611	-86.4611
	-78.3532	0.036		-85.8532	-86.4532
	-78.3478	0.026		-85.8478	-86.4478
	-78.3423	0.018		-85.8423	-86.4423
	-78.3369	0.018		-85.8369	-86.4369
	-78.3316	0.008		-85.8316	-86.4316
	-78.3263	-0.006		-85.8263	-86.4263
	-78.3209	-0.002		-85.8209	-86.4209
	-78.317	-0.002		-85.817	-86.417
	-78.313	-0.002		-85.813	-86.413
	-78.309	0.004		-85.809	-86.409
	-78.3051	0.012		-85.8051	-86.4051
	-78.2996	0.022		-85.7996	-86.3996
	-78.2942	0.024		-85.7942	-86.3942
	-78.2888	0.024		-85.7888	-86.3888
	-78.2836	0.024		-85.7836	-86.3836
	-78.2784	0.024		-85.7784	-86.3784
	-78.2732	0.022		-85.7732	-86.3732
	-78.2679	0.012		-85.7679	-86.3679
	-78.2626	0.004		-85.7626	-86.3626
	-78.2573	0.004		-85.7573	-86.3573
	-78.2541	0.004		-85.7541	-86.3541
	-78.2509	-0.002		-85.7509	-86.3509
	-78.2477	-0.002		-85.7477	-86.3477
	-78.2445	0.01		-85.7445	-86.3445
	-78.2413	0.016		-85.7413	-86.3413
	-78.2331	0.012		-85.7331	-86.3331
	-78.2249	0.016		-85.7249	-86.3249
	-78.2197	0.022		-85.7197	-86.3197
	-78.2145	0.02		-85.7145	-86.3145
	-78.2093	0.016		-85.7093	-86.3093
	-78.2039	0.01		-85.7039	-86.3039
	-78.1986	0.008		-85.6986	-86.2986
	-78.1932	0.006		-85.6932	-86.2932
	-78.19	0.002		-85.69	-86.29
	-78.1869	0.002		-85.6869	-86.2869
	-78.1837	0.002		-85.6837	-86.2837
	-78.1805	0.008		-85.6805	-86.2805
	-78.1773	0.01		-85.6773	-86.2773
	-78.1612	0.008		-85.6612	-86.2612
	-78.1572	0.012		-85.6572	-86.2572
	-78.1532	0.02		-85.6532	-86.2532
	-78.1493	0.02		-85.6493	-86.2493
	-78.1453	0.012		-85.6453	-86.2453
	-78.1399	0.012		-85.6399	-86.2399
	-78.1345	0.012		-85.6345	-86.2345
	-78.1291	0.006		-85.6291	-86.2291
	-78.1251	-0.002		-85.6251	-86.2251
	-78.1212	-0.002		-85.6212	-86.2212
	-78.1172	0.002		-85.6172	-86.2172
	-78.1132	0.002		-85.6132	-86.2132
	-78.1053	0.002		-85.6053	-86.2053
	-78.0973	0.008		-85.5973	-86.1973
	-78.0919	0.012		-85.5919	-86.1919
	-78.0866	0.018		-85.5866	-86.1866
	-78.0812	0.024		-85.5812	-86.1812
	-78.0772	0.02		-85.5772	-86.1772
	-78.0731	0.014		-85.5731	-86.1731
	-78.0691	0.016		-85.5691	-86.1691
	-78.065	0.012		-85.565	-86.165
	-78.0611	0		-85.5611	-86.1611
	-78.0571	-0.002		-85.5571	-86.1571
	-78.0532	-0.004		-85.5532	-86.1532
	-78.0492	-0.006		-85.5492	-86.1492
	-78.0413	-0.006		-85.5413	-86.1413
	-78.0333	0		-85.5333	-86.1333
	-78.028	0.006		-85.528	-86.128
	-78.0227	0.01		-85.5227	-86.1227
	-78.0174	0.018		-85.5174	-86.1174
	-78.012	0.018		-85.512	-86.112
	-78.0066	0.022		-85.5066	-86.1066
	-78.0012	0.02		-85.5012	-86.1012
	-77.9972	0.02		-85.4972	-86.0972
	-77.9933	0.01		-85.4933	-86.0933
	-77.9893	0.006		-85.4893	-86.0893
	-77.9853	0.006		-85.4853	-86.0853
	-77.98	-0.002		-85.48	-86.08
	-77.9747	-0.008		-85.4747	-86.0747
	-77.9694	-0.008		-85.4694	-86.0694
	-77.964	-0.002		-85.464	-86.064
	-77.9586	0.002		-85.4586	-86.0586
	-77.9533	0.002		-85.4533	-86.0533
	-77.948	0.006		-85.448	-86.048
	-77.9427	0.014		-85.4427	-86.0427
	-77.9374	0.022		-85.4374	-86.0374
	-77.9321	0.02		-85.4321	-86.0321
	-77.9268	0.016		-85.4268	-86.0268
	-77.9215	0.016		-85.4215	-86.0215
	-77.9161	0.016		-85.4161	-86.0161
	-77.9108	0.008		-85.4108	-86.0108
	-77.9055	0.002		-85.4055	-86.0055
	-77.9015	-0.002		-85.4015	-86.0015
	-77.8975	-0.002		-85.3975	-85.9975
	-77.8936	-0.006		-85.3936	-85.9936
	-77.8896	-0.01		-85.3896	-85.9896
	-77.8843	-0.006		-85.3843	-85.9843
	-77.8789	0.004		-85.3789	-85.9789
	-77.8735	0.008		-85.3735	-85.9735
	-77.8682	0.01		-85.3682	-85.9682
	-77.8629	0.018		-85.3629	-85.9629
	-77.8575	0.024		-85.3575	-85.9575
	-77.8522	0.022		-85.3522	-85.9522
	-77.8469	0.016		-85.3469	-85.9469
	-77.8416	0.016		-85.3416	-85.9416
	-77.8362	0.01		-85.3362	-85.9362
	-77.8309	0.002		-85.3309	-85.9309
	-77.8256	-0.006		-85.3256	-85.9256
	-77.8216	-0.01		-85.3216	-85.9216
	-77.8175	-0.01		-85.3175	-85.9175
	-77.8135	-0.01		-85.3135	-85.9135
	-77.8095	-0.006		-85.3095	-85.9095
	-77.8042	-0.002		-85.3042	-85.9042
	-77.7989	0.006		-85.2989	-85.8989
	-77.7936	0.018		-85.2936	-85.8936
	-77.7883	0.018		-85.2883	-85.8883
	-77.783	0.02		-85.283	-85.883
	-77.7777	0.026		-85.2777	-85.8777
	-77.7723	0.024		-85.2723	-85.8723
	-77.7669	0.014		-85.2669	-85.8669
	-77.7616	0.004		-85.2616	-85.8616
	-77.7563	-0.002		-85.2563	-85.8563
	-77.751	-0.006		-85.251	-85.851
	-77.7457	-0.012		-85.2457	-85.8457
	-77.7417	-0.012		-85.2417	-85.8417
	-77.7377	-0.01		-85.2377	-85.8377
	-77.7337	-0.002		-85.2337	-85.8337
	-77.7297	0.004		-85.2297	-85.8297
	-77.7243	0.006		-85.2243	-85.8243
	-77.719	0.016		-85.219	-85.819
	-77.7137	0.022		-85.2137	-85.8137
	-77.7084	0.024		-85.2084	-85.8084
	-77.703	0.02		-85.203	-85.803
	-77.6977	0.014		-85.1977	-85.7977
	-77.6924	0.012		-85.1924	-85.7924
	-77.687	0.006		-85.187	-85.787
	-77.6817	-0.002		-85.1817	-85.7817
	-77.6777	-0.01		-85.1777	-85.7777
	-77.6737	-0.012		-85.1737	-85.7737
	-77.6697	-0.01		-85.1697	-85.7697
	-77.6657	-0.006		-85.1657	-85.7657
	-77.6577	-0.002		-85.1577	-85.7577
	-77.6497	0.004		-85.1497	-85.7497
	-77.6458	0.01		-85.1458	-85.7458
	-77.6418	0.016		-85.1418	-85.7418
	-77.6378	0.022		-85.1378	-85.7378
	-77.6338	0.02		-85.1338	-85.7338
	-77.6285	0.014		-85.1285	-85.7285
	-77.6231	0.01		-85.1231	-85.7231
	-77.6178	0.006		-85.1178	-85.7178
	-77.6125	-0.002		-85.1125	-85.7125
	-77.6071	-0.006		-85.1071	-85.7071
	-77.6018	-0.008		-85.1018	-85.7018
	-77.5965	-0.006		-85.0965	-85.6965
	-77.5911	-0.002		-85.0911	-85.6911
	-77.5858	0.002		-85.0858	-85.6858
	-77.5805	0.004		-85.0805	-85.6805
	-77.5752	0.01		-85.0752	-85.6752
	-77.5698	0.016		-85.0698	-85.6698
	-77.5658	0.014		-85.0658	-85.6658
	-77.5618	0.01		-85.0618	-85.6618
	-77.5578	0.01		-85.0578	-85.6578
	-77.5538	0.01		-85.0538	-85.6538
	-77.5485	-0.004		-85.0485	-85.6485
	-77.5431	-0.006		-85.0431	-85.6431
	-77.5378	-0.002		-85.0378	-85.6378
	-77.5325	-0.006		-85.0325	-85.6325
	-77.5272	-0.006		-85.0272	-85.6272
	-77.5218	0.004		-85.0218	-85.6218
	-77.5165	0.012		-85.0165	-85.6165
	-77.5111	0.01		-85.0111	-85.6111
	-77.5058	0.014		-85.0058	-85.6058
	-77.5005	0.02		-85.0005	-85.6005
	-77.4951	0.014		-84.9951	-85.5951
	-77.4898	0.012		-84.9898	-85.5898
	-77.4858	0.006		-84.9858	-85.5858
	-77.4818	-0.002		-84.9818	-85.5818
	-77.4779	-0.008		-84.9779	-85.5779
	-77.4739	-0.008		-84.9739	-85.5739
	-77.4685	-0.01		-84.9685	-85.5685
	-77.4632	-0.01		-84.9632	-85.5632
	-77.4579	-0.002		-84.9579	-85.5579
	-77.4524	0.004		-84.9524	-85.5524
	-77.4469	0.006		-84.9469	-85.5469
	-77.4414	0.012		-84.9414	-85.5414
	-77.4362	0.018		-84.9362	-85.5362
	-77.431	0.022		-84.931	-85.531
	-77.4258	0.018		-84.9258	-85.5258
	-77.4219	0.012		-84.9219	-85.5219
	-77.4179	0.008		-84.9179	-85.5179
	-77.4139	0.004		-84.9139	-85.5139
	-77.4099	-0.002		-84.9099	-85.5099
	-77.4046	-0.01		-84.9046	-85.5046
	-77.3992	-0.014		-84.8992	-85.4992
	-77.3939	-0.012		-84.8939	-85.4939
	-77.3884	-0.006		-84.8884	-85.4884
	-77.3829	-0.002		-84.8829	-85.4829
	-77.3774	-0.002		-84.8774	-85.4774
	-77.3723	0.008		-84.8723	-85.4723
	-77.3671	0.016		-84.8671	-85.4671
	-77.3619	0.016		-84.8619	-85.4619
	-77.3566	0.016		-84.8566	-85.4566
	-77.3513	0.02		-84.8513	-85.4513
	-77.346	0.014		-84.846	-85.446
	-77.3406	0.008		-84.8406	-85.4406
	-77.3353	-0.002		-84.8353	-85.4353
	-77.33	-0.004		-84.83	-85.43
	-77.3246	-0.006		-84.8246	-85.4246
	-77.3193	-0.008		-84.8193	-85.4193
	-77.314	-0.01		-84.814	-85.414
	-77.3099	-0.008		-84.8099	-85.4099
	-77.3057	-0.002		-84.8057	-85.4057
	-77.3016	0.002		-84.8016	-85.4016
	-77.2975	0.004		-84.7975	-85.3975
	-77.2934	0.012		-84.7934	-85.3934
	-77.2893	0.016		-84.7893	-85.3893
	-77.2852	0.016		-84.7852	-85.3852
	-77.2811	0.012		-84.7811	-85.3811
	-77.2735	0.01		-84.7735	-85.3735
	-77.266	0.008		-84.766	-85.366
	-77.2607	0.004		-84.7607	-85.3607
	-77.2553	0		-84.7553	-85.3553
	-77.25	-0.006		-84.75	-85.35
	-77.2446	-0.008		-84.7446	-85.3446
	-77.2393	-0.006		-84.7393	-85.3393
	-77.234	-0.002		-84.734	-85.334
	-77.23	-0.004		-84.73	-85.33
	-77.226	0		-84.726	-85.326
	-77.222	0.008		-84.722	-85.322
	-77.218	0.01		-84.718	-85.318
	-77.2125	0.008		-84.7125	-85.3125
	-77.2071	0.01		-84.7071	-85.3071
	-77.2017	0.012		-84.7017	-85.3017
	-77.1965	0.008		-84.6965	-85.2965
	-77.1912	0.004		-84.6912	-85.2912
	-77.186	0.004		-84.686	-85.286
	-77.1806	0		-84.6806	-85.2806
	-77.1753	-0.002		-84.6753	-85.2753
	-77.17	0		-84.67	-85.27
	-77.166	0.002		-84.666	-85.266
	-77.162	-0.006		-84.662	-85.262
	-77.158	-0.002		-84.658	-85.258
	-77.154	0.01		-84.654	-85.254
	-77.1486	0.008		-84.6486	-85.2486
	-77.1432	0.004		-84.6432	-85.2432
	-77.1378	0.006		-84.6378	-85.2378
	-77.1325	0.008		-84.6325	-85.2325
	-77.1271	0.006		-84.6271	-85.2271
	-77.1218	-0.002		-84.6218	-85.2218
	-77.1165	0.006		-84.6165	-85.2165
	-77.1112	0.002		-84.6112	-85.2112
	-77.106	-0.006		-84.606	-85.206
	-77.102	0.002		-84.602	-85.202
	-77.098	0.012		-84.598	-85.198
	-77.094	0.02		-84.594	-85.194
	-77.09	0.022		-84.59	-85.19
	-77.082	0.028		-84.582	-85.182
	-77.074	0.03		-84.574	-85.174
	-77.07	0.032		-84.57	-85.17
	-77.066	0.038		-84.566	-85.166
	-77.062	0.034		-84.562	-85.162
	-77.058	0.03		-84.558	-85.158
	-77.0527	0.024		-84.5527	-85.1527
	-77.0473	0.022		-84.5473	-85.1473
	-77.042	0.016		-84.542	-85.142
	-77.038	0.01		-84.538	-85.138
	-77.034	0.008		-84.534	-85.134
	-77.03	0.01		-84.53	-85.13
	-77.026	0.014		-84.526	-85.126
	-77.018	0.014		-84.518	-85.118
	-77.01	0.014		-84.51	-85.11
	-77.0047	0.022		-84.5047	-85.1047
	-76.9993	0.026		-84.4993	-85.0993
	-76.9939	0.024		-84.4939	-85.0939
	-76.99	0.022		-84.49	-85.09
	-76.986	0.022		-84.486	-85.086
	-76.9821	0.024		-84.4821	-85.0821
	-76.9781	0.02		-84.4781	-85.0781
	-76.9741	0.01		-84.4741	-85.0741
	-76.9701	0.006		-84.4701	-85.0701
	-76.9661	0.01		-84.4661	-85.0661
	-76.9621	0.014		-84.4621	-85.0621
	-76.9541	0.01		-84.4541	-85.0541
	-76.9462	0.01		-84.4462	-85.0462
	-76.9408	0.018		-84.4408	-85.0408
	-76.9355	0.022		-84.4355	-85.0355
	-76.9301	0.026		-84.4301	-85.0301
	-76.9248	0.026		-84.4248	-85.0248
	-76.9195	0.024		-84.4195	-85.0195
	-76.9142	0.02		-84.4142	-85.0142
	-76.9102	0.014		-84.4102	-85.0102
	-76.9062	0.006		-84.4062	-85.0062
	-76.9022	0.004		-84.4022	-85.0022
	-76.8982	0.006		-84.3982	-84.9982
	-76.8929	0.002		-84.3929	-84.9929
	-76.8875	-0.002		-84.3875	-84.9875
	-76.8822	0.006		-84.3822	-84.9822
	-76.8768	0.014		-84.3768	-84.9768
	-76.8714	0.016		-84.3714	-84.9714
	-76.8661	0.022		-84.3661	-84.9661
	-76.8608	0.026		-84.3608	-84.9608
	-76.8555	0.024		-84.3555	-84.9555
	-76.8502	0.024		-84.3502	-84.9502
	-76.8462	0.02		-84.3462	-84.9462
	-76.8422	0.014		-84.3422	-84.9422
	-76.8383	0.006		-84.3383	-84.9383
	-76.8343	0.006		-84.3343	-84.9343
	-76.8262	0.002		-84.3262	-84.9262
	-76.818	-0.006		-84.318	-84.918
	-76.814	-0.004		-84.314	-84.914
	-76.8099	0.004		-84.3099	-84.9099
	-76.8058	0.008		-84.3058	-84.9058
	-76.8018	0.008		-84.3018	-84.9018
	-76.7966	0.012		-84.2966	-84.8966
	-76.7914	0.022		-84.2914	-84.8914
	-76.7863	0.03		-84.2863	-84.8863
	-76.7823	0.028		-84.2823	-84.8823
	-76.7783	0.022		-84.2783	-84.8783
	-76.7743	0.018		-84.2743	-84.8743
	-76.7702	0.014		-84.2702	-84.8702
	-76.7622	0.01		-84.2622	-84.8622
	-76.7542	0		-84.2542	-84.8542
	-76.7489	-0.006		-84.2489	-84.8489
	-76.7436	-0.006		-84.2436	-84.8436
	-76.7383	-0.008		-84.2383	-84.8383
	-76.7343	-0.004		-84.2343	-84.8343
	-76.7303	0		-84.2303	-84.8303
	-76.7263	0.006		-84.2263	-84.8263
	-76.7223	0.014		-84.2223	-84.8223
	-76.717	0.022		-84.217	-84.817
	-76.7117	0.026		-84.2117	-84.8117
	-76.7063	0.026		-84.2063	-84.8063
	-76.7009	0.024		-84.2009	-84.8009
	-76.6955	0.02		-84.1955	-84.7955
	-76.6901	0.014		-84.1901	-84.7901
	-76.6849	0.008		-84.1849	-84.7849
	-76.6796	0		-84.1796	-84.7796
	-76.6743	-0.004		-84.1743	-84.7743
	-76.669	-0.006		-84.169	-84.769
	-76.6636	-0.008		-84.1636	-84.7636
	-76.6583	-0.008		-84.1583	-84.7583
	-76.6543	-0.002		-84.1543	-84.7543
	-76.6503	0.006		-84.1503	-84.7503
	-76.6463	0.012		-84.1463	-84.7463
	-76.6423	0.016		-84.1423	-84.7423
	-76.6369	0.02		-84.1369	-84.7369
	-76.6315	0.02		-84.1315	-84.7315
	-76.626	0.022		-84.126	-84.726
	-76.6207	0.016		-84.1207	-84.7207
	-76.6154	0.012		-84.1154	-84.7154
	-76.6101	0.008		-84.1101	-84.7101
	-76.6047	0.002		-84.1047	-84.7047
	-76.5993	-0.008		-84.0993	-84.6993
	-76.5939	-0.008		-84.0939	-84.6939
	-76.5901	-0.002		-84.0901	-84.6901
	-76.5862	-0.004		-84.0862	-84.6862
	-76.5823	-0.004		-84.0823	-84.6823
	-76.5784	0.006		-84.0784	-84.6784
	-76.573	0.012		-84.073	-84.673
	-76.5677	0.016		-84.0677	-84.6677
	-76.5623	0.018		-84.0623	-84.6623
	-76.557	0.02		-84.057	-84.657
	-76.5517	0.016		-84.0517	-84.6517
	-76.5464	0.012		-84.0464	-84.6464
	-76.541	0.01		-84.041	-84.641
	-76.5357	0.006		-84.0357	-84.6357
	-76.5303	-0.002		-84.0303	-84.6303
	-76.5259	-0.006		-84.0259	-84.6259
	-76.5215	-0.008		-84.0215	-84.6215
	-76.5171	-0.006		-84.0171	-84.6171
	-76.5127	0		-84.0127	-84.6127
	-76.5079	0.004		-84.0079	-84.6079
	-76.5031	0.006		-84.0031	-84.6031
	-76.4983	0.01		-83.9983	-84.5983
	-76.493	0.016		-83.993	-84.593
	-76.4877	0.018		-83.9877	-84.5877
	-76.4825	0.012		-83.9825	-84.5825
	-76.4771	0.012		-83.9771	-84.5771
	-76.4717	0.012		-83.9717	-84.5717
	-76.4664	0.002		-83.9664	-84.5664
	-76.4624	-0.004		-83.9624	-84.5624
	-76.4584	-0.004		-83.9584	-84.5584
	-76.4544	-0.002		-83.9544	-84.5544
	-76.4504	-0.004		-83.9504	-84.5504
	-76.4424	-0.002		-83.9424	-84.5424
	-76.4344	0.004		-83.9344	-84.5344
	-76.4291	0.01		-83.9291	-84.5291
	-76.4237	0.012		-83.9237	-84.5237
	-76.4184	0.012		-83.9184	-84.5184
	-76.4131	0.014		-83.9131	-84.5131
	-76.4077	0.016		-83.9077	-84.5077
	-76.4024	0.008		-83.9024	-84.5024
	-76.3984	0.004		-83.8984	-84.4984
	-76.3944	0.002		-83.8944	-84.4944
	-76.3905	0.002		-83.8905	-84.4905
	-76.3865	0.006		-83.8865	-84.4865
	-76.3811	0.01		-83.8811	-84.4811
	-76.3756	0.016		-83.8756	-84.4756
	-76.3702	0.022		-83.8702	-84.4702
	-76.3649	0.038		-83.8649	-84.4649
	-76.3596	0.052		-83.8596	-84.4596
	-76.3543	0.06		-83.8543	-84.4543
	-76.349	0.082		-83.849	-84.449
	-76.3438	0.092		-83.8438	-84.4438
	-76.3385	0.092		-83.8385	-84.4385
	-76.3345	0.092		-83.8345	-84.4345
	-76.3305	0.102		-83.8305	-84.4305
	-76.3265	0.126		-83.8265	-84.4265
	-76.3225	0.122		-83.8225	-84.4225
	-76.3171	0.128		-83.8171	-84.4171
	-76.3117	0.14		-83.8117	-84.4117
	-76.3064	0.174		-83.8064	-84.4064
	-76.3011	0.204		-83.8011	-84.4011
	-76.2958	0.22		-83.7958	-84.3958
	-76.2905	0.262		-83.7905	-84.3905
	-76.2852	0.314		-83.7852	-84.3852
	-76.2799	0.346		-83.7799	-84.3799
	-76.2745	0.366		-83.7745	-84.3745
	-76.2703	0.384		-83.7703	-84.3703
	-76.2661	0.404		-83.7661	-84.3661
	-76.2618	0.424		-83.7618	-84.3618
	-76.2576	0.4		-83.7576	-84.3576
	-76.2526	0.48		-83.7526	-84.3526
	-76.2476	0.478		-83.7476	-84.3476
	-76.2426	0.448		-83.7426	-84.3426
	-76.2373	0.434		-83.7373	-84.3373
	-76.232	0.474		-83.732	-84.332
	-76.2267	0.564		-83.7267	-84.3267
	-76.2213	0.558		-83.7213	-84.3213
	-76.216	0.508		-83.716	-84.316
	-76.2107	0.442		-83.7107	-84.3107
	-76.2067	0.414		-83.7067	-84.3067
	-76.2027	0.382		-83.7027	-84.3027
	-76.1987	0.302		-83.6987	-84.2987
	-76.1947	0.248		-83.6947	-84.2947
	-76.1867	0.196		-83.6867	-84.2867
	-76.1786	0.152		-83.6786	-84.2786
	-76.1733	0.124		-83.6733	-84.2733
	-76.168	0.11		-83.668	-84.268
	-76.1627	0.096		-83.6627	-84.2627
	-76.1587	0.09		-83.6587	-84.2587
	-76.1547	0.1		-83.6547	-84.2547
	-76.1507	0.108		-83.6507	-84.2507
	-76.1467	0.112		-83.6467	-84.2467
	-76.1414	0.116		-83.6414	-84.2414
	-76.136	0.13		-83.636	-84.236
	-76.1306	0.13		-83.6306	-84.2306
	-76.1253	0.118		-83.6253	-84.2253
	-76.12	0.104		-83.62	-84.22
	-76.1146	0.096		-83.6146	-84.2146
	-76.1093	0.08		-83.6093	-84.2093
	-76.104	0.064		-83.604	-84.204
	-76.0986	0.056		-83.5986	-84.1986
	-76.0933	0.054		-83.5933	-84.1933
	-76.0879	0.054		-83.5879	-84.1879
	-76.0826	0.052		-83.5826	-84.1826
	-76.0786	0.056		-83.5786	-84.1786
	-76.0746	0.068		-83.5746	-84.1746
	-76.0707	0.074		-83.5707	-84.1707
	-76.0667	0.078		-83.5667	-84.1667
	-76.0614	0.076		-83.5614	-84.1614
	-76.056	0.076		-83.556	-84.156
	-76.0507	0.072		-83.5507	-84.1507
	-76.0454	0.062		-83.5454	-84.1454
	-76.04	0.048		-83.54	-84.14
	-76.0347	0.042		-83.5347	-84.1347
	-76.0294	0.044		-83.5294	-84.1294
	-76.0241	0.042		-83.5241	-84.1241
	-76.0187	0.03		-83.5187	-84.1187
	-76.0148	0.036		-83.5148	-84.1148
	-76.0108	0.048		-83.5108	-84.1108
	-76.0068	0.048		-83.5068	-84.1068
	-76.0028	0.048		-83.5028	-84.1028
	-75.9948	0.052		-83.4948	-84.0948
	-75.9869	0.054		-83.4869	-84.0869
	-75.9828	0.054		-83.4828	-84.0828
	-75.9788	0.052		-83.4788	-84.0788
	-75.9748	0.044		-83.4748	-84.0748
	-75.9708	0.034		-83.4708	-84.0708
	-75.9654	0.036		-83.4654	-84.0654
	-75.9601	0.036		-83.4601	-84.0601
	-75.9547	0.024		-83.4547	-84.0547
	-75.9507	0.022		-83.4507	-84.0507
	-75.9468	0.034		-83.4468	-84.0468
	-75.9428	0.036		-83.4428	-84.0428
	-75.9389	0.036		-83.4389	-84.0389
	-75.9308	0.042		-83.4308	-84.0308
	-75.9227	0.042		-83.4227	-84.0227
	-75.9174	0.04		-83.4174	-84.0174
	-75.9122	0.042		-83.4122	-84.0122
	-75.9069	0.042		-83.4069	-84.0069
	-75.9029	0.028		-83.4029	-84.0029
	-75.8989	0.022		-83.3989	-83.9989
	-75.8949	0.03		-83.3949	-83.9949
	-75.8909	0.026		-83.3909	-83.9909
	-75.8856	0.014		-83.3856	-83.9856
	-75.8802	0.018		-83.3802	-83.9802
	-75.8749	0.028		-83.3749	-83.9749
	-75.8696	0.026		-83.3696	-83.9696
	-75.8642	0.028		-83.3642	-83.9642
	-75.8589	0.036		-83.3589	-83.9589
	-75.8535	0.036		-83.3535	-83.9535
	-75.8482	0.034		-83.3482	-83.9482
	-75.8428	0.036		-83.3428	-83.9428
	-75.8375	0.034		-83.3375	-83.9375
	-75.8321	0.026		-83.3321	-83.9321
	-75.8268	0.024		-83.3268	-83.9268
	-75.8236	0.018		-83.3236	-83.9236
	-75.8204	0.01		-83.3204	-83.9204
	-75.8172	0.008		-83.3172	-83.9172
	-75.814	0.016		-83.314	-83.914
	-75.8108	0.016		-83.3108	-83.9108
	-75.8028	0.016		-83.3028	-83.9028
	-75.7948	0.022		-83.2948	-83.8948
	-75.7895	0.03		-83.2895	-83.8895
	-75.7841	0.034		-83.2841	-83.8841
	-75.7788	0.034		-83.2788	-83.8788
	-75.7735	0.036		-83.2735	-83.8735
	-75.7682	0.034		-83.2682	-83.8682
	-75.7628	0.03		-83.2628	-83.8628
	-75.7596	0.018		-83.2596	-83.8596
	-75.7565	0.012		-83.2565	-83.8565
	-75.7533	0.012		-83.2533	-83.8533
	-75.7501	0.008		-83.2501	-83.8501
	-75.7469	0.004		-83.2469	-83.8469
	-75.7389	0.002		-83.2389	-83.8389
	-75.731	0.012		-83.231	-83.831
	-75.7257	0.02		-83.2257	-83.8257
	-75.7203	0.02		-83.2203	-83.8203
	-75.715	0.022		-83.215	-83.815
	-75.7096	0.032		-83.2096	-83.8096
	-75.7043	0.038		-83.2043	-83.8043
	-75.6989	0.032		-83.1989	-83.7989
	-75.6949	0.024		-83.1949	-83.7949
	-75.691	0.02		-83.191	-83.791
	-75.687	0.014		-83.187	-83.787
	-75.6831	0.008		-83.1831	-83.7831
	-75.675	0.008		-83.175	-83.775
	-75.667	0.004		-83.167	-83.767
	-75.663	0.002		-83.163	-83.763
	-75.6589	0.004		-83.1589	-83.7589
	-75.6549	0.01		-83.1549	-83.7549
	-75.6509	0.012		-83.1509	-83.7509
	-75.6456	0.016		-83.1456	-83.7456
	-75.6403	0.028		-83.1403	-83.7403
	-75.6351	0.03		-83.1351	-83.7351
	-75.6297	0.024		-83.1297	-83.7297
	-75.6244	0.024		-83.1244	-83.7244
	-75.6191	0.024		-83.1191	-83.7191
	-75.6137	0.018		-83.1137	-83.7137
	-75.6084	0.014		-83.1084	-83.7084
	-75.603	0.012		-83.103	-83.703
	-75.5977	0.004		-83.0977	-83.6977
	-75.5924	-0.002		-83.0924	-83.6924
	-75.587	0.006		-83.087	-83.687
	-75.5816	0.008		-83.0816	-83.6816
	-75.5761	0.004		-83.0761	-83.6761
	-75.5706	0.008		-83.0706	-83.6706
	-75.5675	0.018		-83.0675	-83.6675
	-75.5644	0.016		-83.0644	-83.6644
	-75.5613	0.016		-83.0613	-83.6613
	-75.5582	0.02		-83.0582	-83.6582
	-75.5552	0.026		-83.0552	-83.6552
	-75.5471	0.022		-83.0471	-83.6471
	-75.5391	0.012		-83.0391	-83.6391
	-75.5338	0.016		-83.0338	-83.6338
	-75.5285	0.03		-83.0285	-83.6285
	-75.5232	0.03		-83.0232	-83.6232
	-75.5179	0.026		-83.0179	-83.6179
	-75.5125	0.028		-83.0125	-83.6125
	-75.5072	0.05		-83.0072	-83.6072
	-75.5019	0.064		-83.0019	-83.6019
	-75.4965	0.078		-82.9965	-83.5965
	-75.4912	0.092		-82.9912	-83.5912
	-75.4859	0.106		-82.9859	-83.5859
	-75.4805	0.148		-82.9805	-83.5805
	-75.4752	0.184		-82.9752	-83.5752
	-75.4712	0.204		-82.9712	-83.5712
	-75.4672	0.292		-82.9672	-83.5672
	-75.4632	0.372		-82.9632	-83.5632
	-75.4592	0.418		-82.9592	-83.5592
	-75.4537	0.44		-82.9537	-83.5537
	-75.4482	0.542		-82.9482	-83.5482
	-75.4427	0.708		-82.9427	-83.5427
	-75.4388	0.774		-82.9388	-83.5388
	-75.4349	0.794		-82.9349	-83.5349
	-75.431	0.846		-82.931	-83.531
	-75.4272	0.97		-82.9272	-83.5272
	-75.419	1.03		-82.919	-83.519
	-75.4108	1.022		-82.9108	-83.5108
	-75.4069	1.098		-82.9069	-83.5069
	-75.4029	1.204		-82.9029	-83.5029
	-75.399	1.206		-82.899	-83.499
	-75.3951	1.264		-82.8951	-83.4951
	-75.3898	1.388		-82.8898	-83.4898
	-75.3845	1.492		-82.8845	-83.4845
	-75.3793	1.526		-82.8793	-83.4793
	-75.375	1.588		-82.875	-83.475
	-75.3707	2.1		-82.8707	-83.4707
	-75.3664	2.308		-82.8664	-83.4664
	-75.3621	2.116		-82.8621	-83.4621
	-75.3547	1.722		-82.8547	-83.4547
	-75.3473	1.548		-82.8473	-83.4473
	-75.3419	1.51		-82.8419	-83.4419
	-75.3366	1.3		-82.8366	-83.4366
	-75.3313	1.024		-82.8313	-83.4313
	-75.3272	0.724		-82.8272	-83.4272
	-75.3232	0.548		-82.8232	-83.4232
	-75.3192	0.422		-82.8192	-83.4192
	-75.3151	0.278		-82.8151	-83.4151
	-75.3099	0.202		-82.8099	-83.4099
	-75.3046	0.156		-82.8046	-83.4046
	-75.2993	0.122		-82.7993	-83.3993
	-75.294	0.094		-82.794	-83.394
	-75.2886	0.098		-82.7886	-83.3886
	-75.2832	0.114		-82.7832	-83.3832
	-75.2779	0.126		-82.7779	-83.3779
	-75.2725	0.146		-82.7725	-83.3725
	-75.2671	0.172		-82.7671	-83.3671
	-75.2617	0.19		-82.7617	-83.3617
	-75.2563	0.204		-82.7563	-83.3563
	-75.251	0.206		-82.751	-83.351
	-75.2471	0.196		-82.7471	-83.3471
	-75.2431	0.188		-82.7431	-83.3431
	-75.2392	0.182		-82.7392	-83.3392
	-75.2353	0.15		-82.7353	-83.3353
	-75.23	0.128		-82.73	-83.33
	-75.2246	0.122		-82.7246	-83.3246
	-75.2192	0.116		-82.7192	-83.3192
	-75.2139	0.098		-82.7139	-83.3139
	-75.2085	0.09		-82.7085	-83.3085
	-75.2032	0.094		-82.7032	-83.3032
	-75.1979	0.096		-82.6979	-83.2979
	-75.1926	0.092		-82.6926	-83.2926
	-75.1874	0.092		-82.6874	-83.2874
	-75.1834	0.096		-82.6834	-83.2834
	-75.1794	0.1		-82.6794	-83.2794
	-75.1753	0.104		-82.6753	-83.2753
	-75.1713	0.106		-82.6713	-83.2713
	-75.1632	0.102		-82.6632	-83.2632
	-75.155	0.1		-82.655	-83.255
	-75.151	0.108		-82.651	-83.251
	-75.147	0.1		-82.647	-83.247
	-75.1429	0.09		-82.6429	-83.2429
	-75.1389	0.088		-82.6389	-83.2389
	-75.1337	0.086		-82.6337	-83.2337
	-75.1285	0.078		-82.6285	-83.2285
	-75.1233	0.068		-82.6233	-83.2233
	-75.1193	0.066		-82.6193	-83.2193
	-75.1153	0.06		-82.6153	-83.2153
	-75.1113	0.058		-82.6113	-83.2113
	-75.1073	0.062		-82.6073	-83.2073
	-75.0993	0.058		-82.5993	-83.1993
	-75.0913	0.056		-82.5913	-83.1913
	-75.086	0.07		-82.586	-83.186
	-75.0807	0.078		-82.5807	-83.1807
	-75.0755	0.074		-82.5755	-83.1755
	-75.0714	0.076		-82.5714	-83.1714
	-75.0673	0.086		-82.5673	-83.1673
	-75.0632	0.08		-82.5632	-83.1632
	-75.0592	0.066		-82.5592	-83.1592
	-75.0552	0.064		-82.5552	-83.1552
	-75.0513	0.062		-82.5513	-83.1513
	-75.0473	0.046		-82.5473	-83.1473
	-75.0434	0.038		-82.5434	-83.1434
	-75.0353	0.042		-82.5353	-83.1353
	-75.0272	0.04		-82.5272	-83.1272
	-75.0219	0.034		-82.5219	-83.1219
	-75.0166	0.042		-82.5166	-83.1166
	-75.0114	0.05		-82.5114	-83.1114
	-75.0061	0.054		-82.5061	-83.1061
	-75.0007	0.064		-82.5007	-83.1007
	-74.9954	0.07		-82.4954	-83.0954
	-74.9922	0.066		-82.4922	-83.0922
	-74.9891	0.068		-82.4891	-83.0891
	-74.9859	0.068		-82.4859	-83.0859
	-74.9827	0.052		-82.4827	-83.0827
	-74.9795	0.038		-82.4795	-83.0795
	-74.9715	0.038		-82.4715	-83.0715
	-74.9635	0.034		-82.4635	-83.0635
	-74.9581	0.024		-82.4581	-83.0581
	-74.9527	0.02		-82.4527	-83.0527
	-74.9473	0.026		-82.4473	-83.0473
	-74.942	0.04		-82.442	-83.042
	-74.9368	0.044		-82.4368	-83.0368
	-74.9315	0.05		-82.4315	-83.0315
	-74.9283	0.056		-82.4283	-83.0283
	-74.9251	0.064		-82.4251	-83.0251
	-74.922	0.062		-82.422	-83.022
	-74.9188	0.052		-82.4188	-83.0188
	-74.9156	0.046		-82.4156	-83.0156
	-74.9076	0.044		-82.4076	-83.0076
	-74.8996	0.032		-82.3996	-82.9996
	-74.8942	0.02		-82.3942	-82.9942
	-74.8888	0.018		-82.3888	-82.9888
	-74.8834	0.022		-82.3834	-82.9834
	-74.878	0.022		-82.378	-82.978
	-74.8727	0.026		-82.3727	-82.9727
	-74.8673	0.034		-82.3673	-82.9673
	-74.8634	0.04		-82.3634	-82.9634
	-74.8595	0.05		-82.3595	-82.9595
	-74.8555	0.048		-82.3555	-82.9555
	-74.8516	0.046		-82.3516	-82.9516
	-74.8436	0.048		-82.3436	-82.9436
	-74.8356	0.046		-82.3356	-82.9356
	-74.8316	0.038		-82.3316	-82.9316
	-74.8276	0.026		-82.3276	-82.9276
	-74.8236	0.022		-82.3236	-82.9236
	-74.8196	0.024		-82.3196	-82.9196
	-74.8142	0.018		-82.3142	-82.9142
	-74.8088	0.016		-82.3088	-82.9088
	-74.8034	0.02		-82.3034	-82.9034
	-74.7982	0.026		-82.2982	-82.8982
	-74.7929	0.034		-82.2929	-82.8929
	-74.7877	0.036		-82.2877	-82.8877
	-74.7823	0.04		-82.2823	-82.8823
	-74.777	0.042		-82.277	-82.877
	-74.7716	0.04		-82.2716	-82.8716
	-74.7663	0.036		-82.2663	-82.8663
	-74.7609	0.034		-82.2609	-82.8609
	-74.7556	0.03		-82.2556	-82.8556
	-74.7503	0.022		-82.2503	-82.8503
	-74.745	0.016		-82.245	-82.845
	-74.7398	0.02		-82.2398	-82.8398
	-74.7357	0.02		-82.2357	-82.8357
	-74.7317	0.016		-82.2317	-82.8317
	-74.7277	0.026		-82.2277	-82.8277
	-74.7237	0.032		-82.2237	-82.8237
	-74.7184	0.03		-82.2184	-82.8184
	-74.7131	0.032		-82.2131	-82.8131
	-74.7078	0.036		-82.2078	-82.8078
	-74.7024	0.038		-82.2024	-82.8024
	-74.6971	0.026		-82.1971	-82.7971
	-74.6918	0.024		-82.1918	-82.7918
	-74.6865	0.02		-82.1865	-82.7865
	-74.6811	0.022		-82.1811	-82.7811
	-74.6758	0.02		-82.1758	-82.7758
	-74.6718	0.014		-82.1718	-82.7718
	-74.6678	0.034		-82.1678	-82.7678
	-74.6638	0.058		-82.1638	-82.7638
	-74.6598	0.07		-82.1598	-82.7598
	-74.6545	0.076		-82.1545	-82.7545
	-74.6491	0.098		-82.1491	-82.7491
	-74.6438	0.15		-82.1438	-82.7438
	-74.6384	0.178		-82.1384	-82.7384
	-74.633	0.206		-82.133	-82.733
	-74.6276	0.256		-82.1276	-82.7276
	-74.6223	0.336		-82.1223	-82.7223
	-74.617	0.42		-82.117	-82.717
	-74.6116	0.514		-82.1116	-82.7116
	-74.6077	0.646		-82.1077	-82.7077
	-74.6037	0.828		-82.1037	-82.7037
	-74.5998	1.06		-82.0998	-82.6998
	-74.5958	1.378		-82.0958	-82.6958
	-74.5878	2.054		-82.0878	-82.6878
	-74.5798	2.9		-82.0798	-82.6798
	-74.5758	3.392		-82.0758	-82.6758
	-74.5717	3.86		-82.0717	-82.6717
	-74.5677	4.668		-82.0677	-82.6677
	-74.5637	5.144		-82.0637	-82.6637
	-74.5583	4.822		-82.0583	-82.6583
	-74.5528	4.362		-82.0528	-82.6528
	-74.5474	3.888		-82.0474	-82.6474
	-74.5435	3.628		-82.0435	-82.6435
	-74.5396	3.332		-82.0396	-82.6396
	-74.5357	2.806		-82.0357	-82.6357
	-74.5318	2.298		-82.0318	-82.6318
	-74.5238	1.9		-82.0238	-82.6238
	-74.5158	1.57		-82.0158	-82.6158
	-74.5105	1.358		-82.0105	-82.6105
	-74.5051	1.176		-82.0051	-82.6051
	-74.4997	0.958		-81.9997	-82.5997
	-74.4958	0.688		-81.9958	-82.5958
	-74.4918	0.518		-81.9918	-82.5918
	-74.4879	0.422		-81.9879	-82.5879
	-74.4839	0.354		-81.9839	-82.5839
	-74.4786	0.288		-81.9786	-82.5786
	-74.4732	0.218		-81.9732	-82.5732
	-74.4679	0.16		-81.9679	-82.5679
	-74.4626	0.13		-81.9626	-82.5626
	-74.4572	0.118		-81.9572	-82.5572
	-74.4519	0.1		-81.9519	-82.5519
	-74.4465	0.086		-81.9465	-82.5465
	-74.4412	0.088		-81.9412	-82.5412
	-74.4359	0.09		-81.9359	-82.5359
	-74.4304	0.094		-81.9304	-82.5304
	-74.425	0.098		-81.925	-82.525
	-74.4195	0.11		-81.9195	-82.5195
	-74.4164	0.114		-81.9164	-82.5164
	-74.4133	0.116		-81.9133	-82.5133
	-74.4101	0.114		-81.9101	-82.5101
	-74.407	0.106		-81.907	-82.507
	-74.4039	0.098		-81.9039	-82.5039
	-74.3959	0.094		-81.8959	-82.4959
	-74.3879	0.086		-81.8879	-82.4879
	-74.3825	0.08		-81.8825	-82.4825
	-74.3772	0.076		-81.8772	-82.4772
	-74.3718	0.078		-81.8718	-82.4718
	-74.3665	0.072		-81.8665	-82.4665
	-74.3611	0.07		-81.8611	-82.4611
	-74.3557	0.078		-81.8557	-82.4557
	-74.3525	0.08		-81.8525	-82.4525
	-74.3494	0.08		-81.8494	-82.4494
	-74.3463	0.08		-81.8463	-82.4463
	-74.3431	0.08		-81.8431	-82.4431
	-74.34	0.072		-81.84	-82.44
	-74.324	0.068		-81.824	-82.424
	-74.32	0.066		-81.82	-82.42
	-74.316	0.054		-81.816	-82.416
	-74.312	0.054		-81.812	-82.412
	-74.308	0.058		-81.808	-82.408
	-74.3027	0.054		-81.8027	-82.4027
	-74.2974	0.052		-81.7974	-82.3974
	-74.2921	0.058		-81.7921	-82.3921
	-74.2868	0.062		-81.7868	-82.3868
	-74.2814	0.058		-81.7814	-82.3814
	-74.2761	0.058		-81.7761	-82.3761
	-74.2707	0.064		-81.7707	-82.3707
	-74.2653	0.056		-81.7653	-82.3653
	-74.26	0.052		-81.76	-82.36
	-74.2546	0.05		-81.7546	-82.3546
	-74.2492	0.046		-81.7492	-82.3492
	-74.2439	0.038		-81.7439	-82.3439
	-74.2398	0.038		-81.7398	-82.3398
	-74.2358	0.042		-81.7358	-82.3358
	-74.2317	0.04		-81.7317	-82.3317
	-74.2277	0.04		-81.7277	-82.3277
	-74.2235	0.042		-81.7235	-82.3235
	-74.2193	0.044		-81.7193	-82.3193
	-74.2151	0.046		-81.7151	-82.3151
	-74.2109	0.048		-81.7109	-82.3109
	-74.2033	0.048		-81.7033	-82.3033
	-74.1957	0.048		-81.6957	-82.2957
	-74.1905	0.046		-81.6905	-82.2905
	-74.1853	0.04		-81.6853	-82.2853
	-74.1801	0.036		-81.6801	-82.2801
	-74.1748	0.036		-81.6748	-82.2748
	-74.1695	0.034		-81.6695	-82.2695
	-74.1641	0.028		-81.6641	-82.2641
	-74.1601	0.028		-81.6601	-82.2601
	-74.1562	0.032		-81.6562	-82.2562
	-74.1522	0.034		-81.6522	-82.2522
	-74.1482	0.032		-81.6482	-82.2482
	-74.1428	0.036		-81.6428	-82.2428
	-74.1375	0.042		-81.6375	-82.2375
	-74.1322	0.042		-81.6322	-82.2322
	-74.1268	0.04		-81.6268	-82.2268
	-74.1215	0.04		-81.6215	-82.2215
	-74.1162	0.04		-81.6162	-82.2162
	-74.1108	0.036		-81.6108	-82.2108
	-74.1054	0.03		-81.6054	-82.2054
	-74.1	0.03		-81.6	-82.2
	-74.096	0.024		-81.596	-82.196
	-74.0921	0.022		-81.5921	-82.1921
	-74.0881	0.02		-81.5881	-82.1881
	-74.0842	0.018		-81.5842	-82.1842
	-74.0789	0.02		-81.5789	-82.1789
	-74.0736	0.026		-81.5736	-82.1736
	-74.0682	0.026		-81.5682	-82.1682
	-74.0629	0.026		-81.5629	-82.1629
	-74.0575	0.034		-81.5575	-82.1575
	-74.0521	0.038		-81.5521	-82.1521
	-74.0468	0.038		-81.5468	-82.1468
	-74.0415	0.036		-81.5415	-82.1415
	-74.0362	0.034		-81.5362	-82.1362
	-74.0322	0.03		-81.5322	-82.1322
	-74.0282	0.028		-81.5282	-82.1282
	-74.0242	0.026		-81.5242	-82.1242
	-74.0202	0.02		-81.5202	-82.1202
	-74.0123	0.014		-81.5123	-82.1123
	-74.0044	0.016		-81.5044	-82.1044
	-73.999	0.016		-81.499	-82.099
	-73.9936	0.012		-81.4936	-82.0936
	-73.9883	0.018		-81.4883	-82.0883
	-73.9843	0.028		-81.4843	-82.0843
	-73.9803	0.03		-81.4803	-82.0803
	-73.9763	0.028		-81.4763	-82.0763
	-73.9724	0.032		-81.4724	-82.0724
	-73.967	0.034		-81.467	-82.067
	-73.9617	0.03		-81.4617	-82.0617
	-73.9564	0.026		-81.4564	-82.0564
	-73.9511	0.026		-81.4511	-82.0511
	-73.9457	0.016		-81.4457	-82.0457
	-73.9404	0.012		-81.4404	-82.0404
	-73.9351	0.014		-81.4351	-82.0351
	-73.9298	0.012		-81.4298	-82.0298
	-73.9244	0.01		-81.4244	-82.0244
	-73.9191	0.014		-81.4191	-82.0191
	-73.9138	0.018		-81.4138	-82.0138
	-73.9084	0.018		-81.4084	-82.0084
	-73.9044	0.022		-81.4044	-82.0044
	-73.9004	0.026		-81.4004	-82.0004
	-73.8964	0.026		-81.3964	-81.9964
	-73.8924	0.026		-81.3924	-81.9924
	-73.8871	0.024		-81.3871	-81.9871
	-73.8817	0.024		-81.3817	-81.9817
	-73.8764	0.02		-81.3764	-81.9764
	-73.871	0.018		-81.371	-81.971
	-73.8657	0.014		-81.3657	-81.9657
	-73.8603	0.01		-81.3603	-81.9603
	-73.855	0.01		-81.355	-81.955
	-73.8497	0.01		-81.3497	-81.9497
	-73.8444	0.012		-81.3444	-81.9444
	-73.8404	0.014		-81.3404	-81.9404
	-73.8364	0.018		-81.3364	-81.9364
	-73.8324	0.024		-81.3324	-81.9324
	-73.8284	0.022		-81.3284	-81.9284
	-73.8231	0.024		-81.3231	-81.9231
	-73.8177	0.048		-81.3177	-81.9177
	-73.8124	0.048		-81.3124	-81.9124
	-73.8071	0.066		-81.3071	-81.9071
	-73.8018	0.08		-81.3018	-81.9018
	-73.7964	0.082		-81.2964	-81.8964
	-73.7911	0.1		-81.2911	-81.8911
	-73.7858	0.124		-81.2858	-81.8858
	-73.7804	0.178		-81.2804	-81.8804
	-73.7772	0.228		-81.2772	-81.8772
	-73.774	0.28		-81.274	-81.874
	-73.7708	0.344		-81.2708	-81.8708
	-73.7676	0.43		-81.2676	-81.8676
	-73.7644	0.578		-81.2644	-81.8644
	-73.7482	0.724		-81.2482	-81.8482
	-73.7443	0.852		-81.2443	-81.8443
	-73.7404	1.03		-81.2404	-81.8404
	-73.7364	1.266		-81.2364	-81.8364
	-73.7325	1.552		-81.2325	-81.8325
	-73.7271	1.836		-81.2271	-81.8271
	-73.7216	2.324		-81.2216	-81.8216
	-73.7162	3.054		-81.2162	-81.8162
	-73.7109	3.774		-81.2109	-81.8109
	-73.7056	4.734		-81.2056	-81.8056
	-73.7004	5.382		-81.2004	-81.8004
	-73.6951	4.456		-81.1951	-81.7951
	-73.6898	3.818		-81.1898	-81.7898
	-73.6846	3.74		-81.1846	-81.7846
	-73.6792	3.906		-81.1792	-81.7792
	-73.6739	3.398		-81.1739	-81.7739
	-73.6686	2.684		-81.1686	-81.7686
	-73.6646	1.974		-81.1646	-81.7646
	-73.6606	1.572		-81.1606	-81.7606
	-73.6566	1.37		-81.1566	-81.7566
	-73.6526	1.156		-81.1526	-81.7526
	-73.6471	0.912		-81.1471	-81.7471
	-73.6417	0.604		-81.1417	-81.7417
	-73.6362	0.414		-81.1362	-81.7362
	-73.631	0.306		-81.131	-81.731
	-73.6258	0.25		-81.1258	-81.7258
	-73.6206	0.204		-81.1206	-81.7206
	-73.6153	0.156		-81.1153	-81.7153
	-73.61	0.114		-81.11	-81.71
	-73.6047	0.086		-81.1047	-81.7047
	-73.5992	0.084		-81.0992	-81.6992
	-73.5937	0.082		-81.0937	-81.6937
	-73.5882	0.078		-81.0882	-81.6882
	-73.5843	0.082		-81.0843	-81.6843
	-73.5804	0.092		-81.0804	-81.6804
	-73.5766	0.098		-81.0766	-81.6766
	-73.5727	0.1		-81.0727	-81.6727
	-73.5673	0.112		-81.0673	-81.6673
	-73.562	0.12		-81.062	-81.662
	-73.5566	0.118		-81.0566	-81.6566
	-73.5512	0.114		-81.0512	-81.6512
	-73.5458	0.112		-81.0458	-81.6458
	-73.5404	0.098		-81.0404	-81.6404
	-73.535	0.09		-81.035	-81.635
	-73.5296	0.08		-81.0296	-81.6296
	-73.5242	0.066		-81.0242	-81.6242
	-73.5204	0.06		-81.0204	-81.6204
	-73.5165	0.056		-81.0165	-81.6165
	-73.5126	0.052		-81.0126	-81.6126
	-73.5087	0.054		-81.0087	-81.6087
	-73.5007	0.062		-81.0007	-81.6007
	-73.4927	0.072		-80.9927	-81.5927
	-73.4886	0.074		-80.9886	-81.5886
	-73.4845	0.082		-80.9845	-81.5845
	-73.4804	0.09		-80.9804	-81.5804
	-73.4763	0.086		-80.9763	-81.5763
	-73.471	0.078		-80.971	-81.571
	-73.4657	0.074		-80.9657	-81.5657
	-73.4604	0.066		-80.9604	-81.5604
	-73.4564	0.052		-80.9564	-81.5564
	-73.4525	0.042		-80.9525	-81.5525
	-73.4486	0.042		-80.9486	-81.5486
	-73.4447	0.04		-80.9447	-81.5447
	-73.4367	0.036		-80.9367	-81.5367
	-73.4287	0.044		-80.9287	-81.5287
	-73.4233	0.05		-80.9233	-81.5233
	-73.4178	0.054		-80.9178	-81.5178
	-73.4123	0.058		-80.9123	-81.5123
	-73.4084	0.062		-80.9084	-81.5084
	-73.4044	0.058		-80.9044	-81.5044
	-73.4005	0.056		-80.9005	-81.5005
	-73.3966	0.058		-80.8966	-81.4966
	-73.3926	0.046		-80.8926	-81.4926
	-73.3887	0.034		-80.8887	-81.4887
	-73.3847	0.038		-80.8847	-81.4847
	-73.3808	0.038		-80.8808	-81.4808
	-73.3726	0.028		-80.8726	-81.4726
	-73.3644	0.028		-80.8644	-81.4644
	-73.3592	0.04		-80.8592	-81.4592
	-73.3539	0.04		-80.8539	-81.4539
	-73.3487	0.038		-80.8487	-81.4487
	-73.3434	0.046		-80.8434	-81.4434
	-73.3381	0.052		-80.8381	-81.4381
	-73.3328	0.046		-80.8328	-81.4328
	-73.3288	0.044		-80.8288	-81.4288
	-73.3248	0.044		-80.8248	-81.4248
	-73.3208	0.04		-80.8208	-81.4208
	-73.3168	0.032		-80.8168	-81.4168
	-73.3114	0.03		-80.8114	-81.4114
	-73.306	0.022		-80.806	-81.406
	-73.3006	0.02		-80.8006	-81.4006
	-73.2953	0.024		-80.7953	-81.3953
	-73.2901	0.026		-80.7901	-81.3901
	-73.2848	0.024		-80.7848	-81.3848
	-73.2794	0.03		-80.7794	-81.3794
	-73.2739	0.04		-80.7739	-81.3739
	-73.2684	0.04		-80.7684	-81.3684
	-73.2646	0.038		-80.7646	-81.3646
	-73.2607	0.042		-80.7607	-81.3607
	-73.2568	0.042		-80.7568	-81.3568
	-73.2529	0.036		-80.7529	-81.3529
	-73.2476	0.028		-80.7476	-81.3476
	-73.2423	0.024		-80.7423	-81.3423
	-73.237	0.02		-80.737	-81.337
	-73.2316	0.018		-80.7316	-81.3316
	-73.2262	0.016		-80.7262	-81.3262
	-73.2208	0.016		-80.7208	-81.3208
	-73.2156	0.014		-80.7156	-81.3156
	-73.2103	0.02		-80.7103	-81.3103
	-73.205	0.032		-80.705	-81.305
	-73.2007	0.03		-80.7007	-81.3007
	-73.1965	0.032		-80.6965	-81.2965
	-73.1922	0.038		-80.6922	-81.2922
	-73.188	0.038		-80.688	-81.288
	-73.1804	0.034		-80.6804	-81.2804
	-73.1728	0.028		-80.6728	-81.2728
	-73.1675	0.024		-80.6675	-81.2675
	-73.1622	0.022		-80.6622	-81.2622
	-73.1569	0.018		-80.6569	-81.2569
	-73.1529	0.01		-80.6529	-81.2529
	-73.1489	0.012		-80.6489	-81.2489
	-73.145	0.016		-80.645	-81.245
	-73.141	0.016		-80.641	-81.241
	-73.137	0.016		-80.637	-81.237
	-73.133	0.024		-80.633	-81.233
	-73.129	0.03		-80.629	-81.229
	-73.125	0.028		-80.625	-81.225
	-73.117	0.028		-80.617	-81.217
	-73.109	0.032		-80.609	-81.209
	-73.1035	0.028		-80.6035	-81.2035
	-73.0981	0.024		-80.5981	-81.1981
	-73.0926	0.022		-80.5926	-81.1926
	-73.0887	0.02		-80.5887	-81.1887
	-73.0848	0.012		-80.5848	-81.1848
	-73.0809	0.01		-80.5809	-81.1809
	-73.077	0.012		-80.577	-81.177
	-73.0738	0.008		-80.5738	-81.1738
	-73.0706	0.008		-80.5706	-81.1706
	-73.0674	0.016		-80.5674	-81.1674
	-73.0642	0.02		-80.5642	-81.1642
	-73.0611	0.018		-80.5611	-81.1611
	-73.045	0.024		-80.545	-81.145
	-73.0397	0.028		-80.5397	-81.1397
	-73.0344	0.024		-80.5344	-81.1344
	-73.0291	0.024		-80.5291	-81.1291
	-73.0237	0.028		-80.5237	-81.1237
	-73.0184	0.018		-80.5184	-81.1184
	-73.0131	0.01		-80.5131	-81.1131
	-73.0078	0.016		-80.5078	-81.1078
	-73.0024	0.012		-80.5024	-81.1024
	-72.9971	0.002		-80.4971	-81.0971
	-72.9918	0.008		-80.4918	-81.0918
	-72.9865	0.014		-80.4865	-81.0865
	-72.9812	0.012		-80.4812	-81.0812
	-72.9771	0.014		-80.4771	-81.0771
	-72.9731	0.022		-80.4731	-81.0731
	-72.9691	0.022		-80.4691	-81.0691
	-72.965	0.018		-80.465	-81.065
	-72.9597	0.044		-80.4597	-81.0597
	-72.9544	0.046		-80.4544	-81.0544
	-72.9491	0.048		-80.4491	-81.0491
	-72.9452	0.058		-80.4452	-81.0452
	-72.9412	0.072		-80.4412	-81.0412
	-72.9372	0.102		-80.4372	-81.0372
	-72.9332	0.126		-80.4332	-81.0332
	-72.9252	0.174		-80.4252	-81.0252
	-72.9172	0.27		-80.4172	-81.0172
	-72.9132	0.316		-80.4132	-81.0132
	-72.9092	0.398		-80.4092	-81.0092
	-72.9051	0.46		-80.4051	-81.0051
	-72.9011	0.646		-80.4011	-81.0011
	-72.8958	0.856		-80.3958	-80.9958
	-72.8904	1.014		-80.3904	-80.9904
	-72.8851	1.142		-80.3851	-80.9851
	-72.8811	1.308		-80.3811	-80.9811
	-72.8771	1.674		-80.3771	-80.9771
	-72.8732	2.002		-80.3732	-80.9732
	-72.8692	2.398		-80.3692	-80.9692
	-72.8612	3.032		-80.3612	-80.9612
	-72.8533	3.596		-80.3533	-80.9533
	-72.8479	4.008		-80.3479	-80.9479
	-72.8424	4.02		-80.3424	-80.9424
	-72.837	3.914		-80.337	-80.937
	-72.833	3.842		-80.333	-80.933
	-72.8291	3.732		-80.3291	-80.9291
	-72.8251	3.82		-80.3251	-80.9251
	-72.8211	3.75		-80.3211	-80.9211
	-72.8172	2.82		-80.3172	-80.9172
	-72.8132	2.198		-80.3132	-80.9132
	-72.8092	1.856		-80.3092	-80.9092
	-72.8053	1.804		-80.3053	-80.9053
	-72.7973	1.506		-80.2973	-80.8973
	-72.7892	0.986		-80.2892	-80.8892
	-72.7839	0.602		-80.2839	-80.8839
	-72.7786	0.392		-80.2786	-80.8786
	-72.7733	0.328		-80.2733	-80.8733
	-72.7679	0.236		-80.2679	-80.8679
	-72.7626	0.132		-80.2626	-80.8626
	-72.7572	0.064		-80.2572	-80.8572
	-72.754	0.036		-80.254	-80.854
	-72.7509	0.028		-80.2509	-80.8509
	-72.7477	0.014		-80.2477	-80.8477
	-72.7445	0.016		-80.2445	-80.8445
	-72.7413	0.032		-80.2413	-80.8413
	-72.7333	0.046		-80.2333	-80.8333
	-72.7253	0.068		-80.2253	-80.8253
	-72.7199	0.094		-80.2199	-80.8199
	-72.7145	0.116		-80.2145	-80.8145
	-72.7091	0.128		-80.2091	-80.8091
	-72.7038	0.142		-80.2038	-80.8038
	-72.6986	0.148		-80.1986	-80.7986
	-72.6933	0.138		-80.1933	-80.7933
	-72.6893	0.122		-80.1893	-80.7893
	-72.6854	0.102		-80.1854	-80.7854
	-72.6814	0.09		-80.1814	-80.7814
	-72.6774	0.068		-80.1774	-80.7774
	-72.6694	0.058		-80.1694	-80.7694
	-72.6615	0.044		-80.1615	-80.7615
	-72.6575	0.038		-80.1575	-80.7575
	-72.6534	0.04		-80.1534	-80.7534
	-72.6494	0.044		-80.1494	-80.7494
	-72.6454	0.05		-80.1454	-80.7454
	-72.6401	0.062		-80.1401	-80.7401
	-72.6348	0.074		-80.1348	-80.7348
	-72.6295	0.076		-80.1295	-80.7295
	-72.6255	0.088		-80.1255	-80.7255
	-72.6215	0.096		-80.1215	-80.7215
	-72.6175	0.086		-80.1175	-80.7175
	-72.6135	0.076		-80.1135	-80.7135
	-72.6055	0.072		-80.1055	-80.7055
	-72.5975	0.07		-80.0975	-80.6975
	-72.5922	0.052		-80.0922	-80.6922
	-72.5868	0.038		-80.0868	-80.6868
	-72.5815	0.042		-80.0815	-80.6815
	-72.5775	0.04		-80.0775	-80.6775
	-72.5734	0.034		-80.0734	-80.6734
	-72.5694	0.03		-80.0694	-80.6694
	-72.5653	0.044		-80.0653	-80.6653
	-72.5614	0.05		-80.0614	-80.6614
	-72.5574	0.046		-80.0574	-80.6574
	-72.5535	0.05		-80.0535	-80.6535
	-72.5495	0.06		-80.0495	-80.6495
	-72.5415	0.066		-80.0415	-80.6415
	-72.5334	0.062		-80.0334	-80.6334
	-72.5281	0.054		-80.0281	-80.6281
	-72.5228	0.046		-80.0228	-80.6228
	-72.5175	0.046		-80.0175	-80.6175
	-72.5122	0.04		-80.0122	-80.6122
	-72.5069	0.028		-80.0069	-80.6069
	-72.5015	0.02		-80.0015	-80.6015
	-72.4973	0.03		-79.9973	-80.5973
	-72.4931	0.028		-79.9931	-80.5931
	-72.4889	0.02		-79.9889	-80.5889
	-72.4847	0.034		-79.9847	-80.5847
	-72.4793	0.048		-79.9793	-80.5793
	-72.4739	0.046		-79.9739	-80.5739
	-72.4685	0.042		-79.9685	-80.5685
	-72.4636	0.052		-79.9636	-80.5636
	-72.4586	0.058		-79.9586	-80.5586
	-72.4536	0.046		-79.9536	-80.5536
	-72.4483	0.036		-79.9483	-80.5483
	-72.443	0.03		-79.943	-80.543
	-72.4377	0.028		-79.9377	-80.5377
	-72.4337	0.022		-79.9337	-80.5337
	-72.4297	0.016		-79.9297	-80.5297
	-72.4257	0.014		-79.9257	-80.5257
	-72.4217	0.018		-79.9217	-80.5217
	-72.4136	0.024		-79.9136	-80.5136
	-72.4056	0.026		-79.9056	-80.5056
	-72.4016	0.034		-79.9016	-80.5016
	-72.3976	0.042		-79.8976	-80.4976
	-72.3937	0.042		-79.8937	-80.4937
	-72.3897	0.04		-79.8897	-80.4897
	-72.3843	0.04		-79.8843	-80.4843
	-72.3789	0.04		-79.8789	-80.4789
	-72.3735	0.034		-79.8735	-80.4735
	-72.3696	0.026		-79.8696	-80.4696
	-72.3656	0.018		-79.8656	-80.4656
	-72.3617	0.014		-79.8617	-80.4617
	-72.3577	0.01		-79.8577	-80.4577
	-72.3497	0.01		-79.8497	-80.4497
	-72.3417	0.014		-79.8417	-80.4417
	-72.3364	0.02		-79.8364	-80.4364
	-72.3311	0.026		-79.8311	-80.4311
	-72.3258	0.03		-79.8258	-80.4258
	-72.3218	0.038		-79.8218	-80.4218
	-72.3178	0.04		-79.8178	-80.4178
	-72.3138	0.04		-79.8138	-80.4138
	-72.3098	0.04		-79.8098	-80.4098
	-72.3044	0.032		-79.8044	-80.4044
	-72.2991	0.022		-79.7991	-80.3991
	-72.2937	0.014		-79.7937	-80.3937
	-72.2884	0.012		-79.7884	-80.3884
	-72.2831	0.006		-79.7831	-80.3831
	-72.2777	0.006		-79.7777	-80.3777
	-72.2724	0.01		-79.7724	-80.3724
	-72.2671	0.01		-79.7671	-80.3671
	-72.2618	0.02		-79.7618	-80.3618
	-72.2564	0.03		-79.7564	-80.3564
	-72.251	0.032		-79.751	-80.351
	-72.2457	0.034		-79.7457	-80.3457
	-72.243	0.04		-79.743	-80.343
	-72.2403	0.038		-79.7403	-80.3403
	-72.2377	0.026		-79.7377	-80.3377
	-72.235	0.02		-79.735	-80.335
	-72.2324	0.018		-79.7324	-80.3324
	-72.2297	0.006		-79.7297	-80.3297
	-72.2137	0		-79.7137	-80.3137
	-72.2084	0.006		-79.7084	-80.3084
	-72.203	0.008		-79.703	-80.303
	-72.1977	0.004		-79.6977	-80.2977
	-72.1924	0.01		-79.6924	-80.2924
	-72.1871	0.022		-79.6871	-80.2871
	-72.1818	0.03		-79.6818	-80.2818
	-72.1765	0.036		-79.6765	-80.2765
	-72.1712	0.034		-79.6712	-80.2712
	-72.1659	0.028		-79.6659	-80.2659
	-72.1606	0.028		-79.6606	-80.2606
	-72.1553	0.028		-79.6553	-80.2553
	-72.1499	0.012		-79.6499	-80.2499
	-72.1459	0.004		-79.6459	-80.2459
	-72.1419	0.004		-79.6419	-80.2419
	-72.1379	0.004		-79.6379	-80.2379
	-72.1339	-0.002		-79.6339	-80.2339
	-72.1285	0.002		-79.6285	-80.2285
	-72.1232	0.01		-79.6232	-80.2232
	-72.1179	0.016		-79.6179	-80.2179
	-72.1139	0.024		-79.6139	-80.2139
	-72.1099	0.028		-79.6099	-80.2099
	-72.1059	0.028		-79.6059	-80.2059
	-72.1019	0.032		-79.6019	-80.2019
	-72.0937	0.032		-79.5937	-80.1937
	-72.0856	0.042		-79.5856	-80.1856
	-72.0817	0.034		-79.5817	-80.1817
	-72.0777	0.036		-79.5777	-80.1777
	-72.0738	0.046		-79.5738	-80.1738
	-72.0698	0.052		-79.5698	-80.1698
	-72.0645	0.068		-79.5645	-80.1645
	-72.0592	0.094		-79.5592	-80.1592
	-72.0539	0.132		-79.5539	-80.1539
	-72.0499	0.174		-79.5499	-80.1499
	-72.0459	0.238		-79.5459	-80.1459
	-72.0419	0.322		-79.5419	-80.1419
	-72.0379	0.418		-79.5379	-80.1379
	-72.0299	0.54		-79.5299	-80.1299
	-72.0219	0.644		-79.5219	-80.1219
	-72.0165	0.938		-79.5165	-80.1165
	-72.0111	1.108		-79.5111	-80.1111
	-72.0057	1.23		-79.5057	-80.1057
	-72.0018	1.284		-79.5018	-80.1018
	-71.9978	1.57		-79.4978	-80.0978
	-71.9938	2.086		-79.4938	-80.0938
	-71.9899	2.572		-79.4899	-80.0899
	-71.9846	3.008		-79.4846	-80.0846
	-71.9792	3.248		-79.4792	-80.0792
	-71.9739	3.612		-79.4739	-80.0739
	-71.9686	3.854		-79.4686	-80.0686
	-71.9632	3.776		-79.4632	-80.0632
	-71.9579	3.628		-79.4579	-80.0579
	-71.9526	3.422		-79.4526	-80.0526
	-71.9473	3.124		-79.4473	-80.0473
	-71.9419	2.77		-79.4419	-80.0419
	-71.9365	2.354		-79.4365	-80.0365
	-71.931	2.002		-79.431	-80.031
	-71.9256	1.756		-79.4256	-80.0256
	-71.9217	1.602		-79.4217	-80.0217
	-71.9178	1.728		-79.4178	-80.0178
	-71.9138	1.416		-79.4138	-80.0138
	-71.9099	1.05		-79.4099	-80.0099
	-71.9046	0.758		-79.4046	-80.0046
	-71.8993	0.644		-79.3993	-79.9993
	-71.894	0.602		-79.394	-79.994
	-71.8886	0.49		-79.3886	-79.9886
	-71.8833	0.346		-79.3833	-79.9833
	-71.878	0.216		-79.378	-79.978
	-71.8727	0.16		-79.3727	-79.9727
	-71.8674	0.122		-79.3674	-79.9674
	-71.8621	0.082		-79.3621	-79.9621
	-71.8588	0.06		-79.3588	-79.9588
	-71.8556	0.046		-79.3556	-79.9556
	-71.8524	0.044		-79.3524	-79.9524
	-71.8492	0.048		-79.3492	-79.9492
	-71.846	0.06		-79.346	-79.946
	-71.8298	0.074		-79.3298	-79.9298
	-71.8258	0.09		-79.3258	-79.9258
	-71.8219	0.114		-79.3219	-79.9219
	-71.818	0.124		-79.318	-79.918
	-71.8141	0.122		-79.3141	-79.9141
	-71.8088	0.118		-79.3088	-79.9088
	-71.8035	0.116		-79.3035	-79.9035
	-71.7981	0.112		-79.2981	-79.8981
	-71.7941	0.096		-79.2941	-79.8941
	-71.7901	0.08		-79.2901	-79.8901
	-71.7861	0.068		-79.2861	-79.8861
	-71.7821	0.06		-79.2821	-79.8821
	-71.7741	0.054		-79.2741	-79.8741
	-71.7661	0.056		-79.2661	-79.8661
	-71.7608	0.06		-79.2608	-79.8608
	-71.7555	0.062		-79.2555	-79.8555
	-71.7501	0.062		-79.2501	-79.8501
	-71.7461	0.066		-79.2461	-79.8461
	-71.7421	0.07		-79.2421	-79.8421
	-71.7381	0.07		-79.2381	-79.8381
	-71.734	0.07		-79.234	-79.834
	-71.7301	0.07		-79.2301	-79.8301
	-71.7261	0.062		-79.2261	-79.8261
	-71.7222	0.056		-79.2222	-79.8222
	-71.7182	0.056		-79.2182	-79.8182
	-71.7102	0.06		-79.2102	-79.8102
	-71.7022	0.054		-79.2022	-79.8022
	-71.6969	0.05		-79.1969	-79.7969
	-71.6915	0.054		-79.1915	-79.7915
	-71.6862	0.056		-79.1862	-79.7862
	-71.6808	0.052		-79.1808	-79.7808
	-71.6754	0.05		-79.1754	-79.7754
	-71.67	0.048		-79.17	-79.77
	-71.6661	0.046		-79.1661	-79.7661
	-71.6621	0.042		-79.1621	-79.7621
	-71.6582	0.042		-79.1582	-79.7582
	-71.6542	0.04		-79.1542	-79.7542
	-71.6489	0.04		-79.1489	-79.7489
	-71.6436	0.04		-79.1436	-79.7436
	-71.6383	0.042		-79.1383	-79.7383
	-71.633	0.046		-79.133	-79.733
	-71.6276	0.044		-79.1276	-79.7276
	-71.6223	0.048		-79.1223	-79.7223
	-71.617	0.046		-79.117	-79.717
	-71.6116	0.044		-79.1116	-79.7116
	-71.6063	0.042		-79.1063	-79.7063
	-71.6031	0.044		-79.1031	-79.7031
	-71.5999	0.038		-79.0999	-79.6999
	-71.5967	0.034		-79.0967	-79.6967
	-71.5935	0.03		-79.0935	-79.6935
	-71.5903	0.028		-79.0903	-79.6903
	-71.5743	0.028		-79.0743	-79.6743
	-71.5703	0.024		-79.0703	-79.6703
	-71.5663	0.028		-79.0663	-79.6663
	-71.5623	0.036		-79.0623	-79.6623
	-71.5583	0.034		-79.0583	-79.6583
	-71.553	0.038		-79.053	-79.653
	-71.5476	0.04		-79.0476	-79.6476
	-71.5423	0.044		-79.0423	-79.6423
	-71.5383	0.046		-79.0383	-79.6383
	-71.5343	0.04		-79.0343	-79.6343
	-71.5303	0.038		-79.0303	-79.6303
	-71.5263	0.032		-79.0263	-79.6263
	-71.5183	0.028		-79.0183	-79.6183
	-71.5103	0.02		-79.0103	-79.6103
	-71.505	0.014		-79.005	-79.605
	-71.4997	0.016		-78.9997	-79.5997
	-71.4944	0.014		-78.9944	-79.5944
	-71.4903	0.018		-78.9903	-79.5903
	-71.4862	0.022		-78.9862	-79.5862
	-71.4821	0.026		-78.9821	-79.5821
	-71.4781	0.034		-78.9781	-79.5781
	-71.4741	0.038		-78.9741	-79.5741
	-71.4702	0.038		-78.9702	-79.5702
	-71.4663	0.04		-78.9663	-79.5663
	-71.4624	0.04		-78.9624	-79.5624
	-71.4542	0.034		-78.9542	-79.5542
	-71.4461	0.024		-78.9461	-79.5461
	-71.4408	0.022		-78.9408	-79.5408
	-71.4356	0.018		-78.9356	-79.5356
	-71.4303	0.01		-78.9303	-79.5303
	-71.425	0.01		-78.925	-79.525
	-71.4197	0.012		-78.9197	-79.5197
	-71.4144	0.012		-78.9144	-79.5144
	-71.4104	0.016		-78.9104	-79.5104
	-71.4064	0.026		-78.9064	-79.5064
	-71.4024	0.032		-78.9024	-79.5024
	-71.3984	0.032		-78.8984	-79.4984
	-71.3931	0.036		-78.8931	-79.4931
	-71.3877	0.04		-78.8877	-79.4877
	-71.3824	0.032		-78.8824	-79.4824
	-71.3769	0.028		-78.8769	-79.4769
	-71.3715	0.024		-78.8715	-79.4715
	-71.366	0.014		-78.866	-79.466
	-71.3606	0.008		-78.8606	-79.4606
	-71.3553	0.004		-78.8553	-79.4553
	-71.35	0.004		-78.85	-79.45
	-71.3468	0.008		-78.8468	-79.4468
	-71.3437	0.012		-78.8437	-79.4437
	-71.3406	0.016		-78.8406	-79.4406
	-71.3375	0.024		-78.8375	-79.4375
	-71.3344	0.032		-78.8344	-79.4344
	-71.3264	0.034		-78.8264	-79.4264
	-71.3183	0.028		-78.8183	-79.4183
	-71.3129	0.032		-78.8129	-79.4129
	-71.3075	0.032		-78.8075	-79.4075
	-71.3021	0.016		-78.8021	-79.4021
	-71.2969	0.01		-78.7969	-79.3969
	-71.2917	0.012		-78.7917	-79.3917
	-71.2864	0.008		-78.7864	-79.3864
	-71.2824	0		-78.7824	-79.3824
	-71.2784	0.004		-78.7784	-79.3784
	-71.2744	0.01		-78.7744	-79.3744
	-71.2704	0.016		-78.7704	-79.3704
	-71.2624	0.02		-78.7624	-79.3624
	-71.2545	0.024		-78.7545	-79.3545
	-71.2505	0.024		-78.7505	-79.3505
	-71.2464	0.028		-78.7464	-79.3464
	-71.2424	0.034		-78.7424	-79.3424
	-71.2384	0.038		-78.7384	-79.3384
	-71.2331	0.05		-78.7331	-79.3331
	-71.2278	0.05		-78.7278	-79.3278
	-71.2225	0.06		-78.7225	-79.3225
	-71.2185	0.074		-78.7185	-79.3185
	-71.2145	0.09		-78.7145	-79.3145
	-71.2106	0.132		-78.7106	-79.3106
	-71.2066	0.158		-78.7066	-79.3066
	-71.1985	0.204		-78.6985	-79.2985
	-71.1905	0.26		-78.6905	-79.2905
	-71.1852	0.348		-78.6852	-79.2852
	-71.1799	0.456		-78.6799	-79.2799
	-71.1746	0.56		-78.6746	-79.2746
	-71.1691	0.698		-78.6691	-79.2691
	-71.1637	0.858		-78.6637	-79.2637
	-71.1583	1.094		-78.6583	-79.2583
	-71.1551	1.324		-78.6551	-79.2551
	-71.1519	1.928		-78.6519	-79.2519
	-71.1488	2.454		-78.6488	-79.2488
	-71.1456	2.862		-78.6456	-79.2456
	-71.1425	3.148		-78.6425	-79.2425
	-71.1345	3.774		-78.6345	-79.2345
	-71.1265	4.488		-78.6265	-79.2265
	-71.1212	4.536		-78.6212	-79.2212
	-71.1159	4.102		-78.6159	-79.2159
	-71.1106	3.524		-78.6106	-79.2106
	-71.1053	3.38		-78.6053	-79.2053
	-71.0999	3.248		-78.5999	-79.1999
	-71.0946	2.808		-78.5946	-79.1946
	-71.0906	2.326		-78.5906	-79.1906
	-71.0866	1.944		-78.5866	-79.1866
	-71.0826	1.686		-78.5826	-79.1826
	-71.0787	1.474		-78.5787	-79.1787
	-71.0733	1.116		-78.5733	-79.1733
	-71.068	0.756		-78.568	-79.168
	-71.0627	0.512		-78.5627	-79.1627
	-71.0573	0.402		-78.5573	-79.1573
	-71.0519	0.308		-78.5519	-79.1519
	-71.0466	0.208		-78.5466	-79.1466
	-71.0412	0.134		-78.5412	-79.1412
	-71.0359	0.088		-78.5359	-79.1359
	-71.0306	0.066		-78.5306	-79.1306
	-71.0266	0.054		-78.5266	-79.1266
	-71.0226	0.048		-78.5226	-79.1226
	-71.0187	0.048		-78.5187	-79.1187
	-71.0147	0.056		-78.5147	-79.1147
	-71.0067	0.074		-78.5067	-79.1067
	-70.9987	0.09		-78.4987	-79.0987
	-70.9947	0.098		-78.4947	-79.0947
	-70.9906	0.112		-78.4906	-79.0906
	-70.9866	0.12		-78.4866	-79.0866
	-70.9826	0.12		-78.4826	-79.0826
	-70.9773	0.116		-78.4773	-79.0773
	-70.972	0.106		-78.472	-79.072
	-70.9668	0.088		-78.4668	-79.0668
	-70.9635	0.082		-78.4635	-79.0635
	-70.9603	0.084		-78.4603	-79.0603
	-70.9571	0.074		-78.4571	-79.0571
	-70.9539	0.056		-78.4539	-79.0539
	-70.9507	0.058		-78.4507	-79.0507
	-70.9347	0.068		-78.4347	-79.0347
	-70.9294	0.06		-78.4294	-79.0294
	-70.9241	0.058		-78.4241	-79.0241
	-70.9188	0.074		-78.4188	-79.0188
	-70.9148	0.076		-78.4148	-79.0148
	-70.9108	0.066		-78.4108	-79.0108
	-70.9068	0.066		-78.4068	-79.0068
	-70.9028	0.07		-78.4028	-79.0028
	-70.8996	0.07		-78.3996	-78.9996
	-70.8964	0.062		-78.3964	-78.9964
	-70.8932	0.058		-78.3932	-78.9932
	-70.89	0.06		-78.39	-78.99
	-70.8868	0.058		-78.3868	-78.9868
	-70.87	0.052		-78.37	-78.97
	-70.8649	0.048		-78.3649	-78.9649
	-70.8598	0.056		-78.3598	-78.9598
	-70.8547	0.056		-78.3547	-78.9547
	-70.8493	0.048		-78.3493	-78.9493
	-70.844	0.044		-78.344	-78.944
	-70.8386	0.05		-78.3386	-78.9386
	-70.8355	0.052		-78.3355	-78.9355
	-70.8323	0.042		-78.3323	-78.9323
	-70.8291	0.038		-78.3291	-78.9291
	-70.8259	0.046		-78.3259	-78.9259
	-70.8227	0.048		-78.3227	-78.9227
	-70.8147	0.042		-78.3147	-78.9147
	-70.8067	0.038		-78.3067	-78.9067
	-70.8013	0.048		-78.3013	-78.9013
	-70.796	0.048		-78.296	-78.896
	-70.7907	0.042		-78.2907	-78.8907
	-70.7854	0.042		-78.2854	-78.8854
	-70.78	0.044		-78.28	-78.88
	-70.7747	0.04		-78.2747	-78.8747
	-70.7694	0.034		-78.2694	-78.8694
	-70.764	0.034		-78.264	-78.864
	-70.7587	0.038		-78.2587	-78.8587
	-70.7534	0.04		-78.2534	-78.8534
	-70.7481	0.038		-78.2481	-78.8481
	-70.7427	0.032		-78.2427	-78.8427
	-70.7388	0.038		-78.2388	-78.8388
	-70.7348	0.044		-78.2348	-78.8348
	-70.7308	0.034		-78.2308	-78.8308
	-70.7269	0.028		-78.2269	-78.8269
	-70.7215	0.032		-78.2215	-78.8215
	-70.7162	0.038		-78.2162	-78.8162
	-70.7108	0.028		-78.2108	-78.8108
	-70.7068	0.02		-78.2068	-78.8068
	-70.7028	0.032		-78.2028	-78.8028
	-70.6989	0.038		-78.1989	-78.7989
	-70.6949	0.032		-78.1949	-78.7949
	-70.6869	0.026		-78.1869	-78.7869
	-70.6789	0.036		-78.1789	-78.7789
	-70.6735	0.042		-78.1735	-78.7735
	-70.668	0.034		-78.168	-78.768
	-70.6626	0.028		-78.1626	-78.7626
	-70.6587	0.028		-78.1587	-78.7587
	-70.6548	0.03		-78.1548	-78.7548
	-70.6509	0.02		-78.1509	-78.7509
	-70.647	0.014		-78.147	-78.747
	-70.6438	0.018		-78.1438	-78.7438
	-70.6406	0.026		-78.1406	-78.7406
	-70.6373	0.022		-78.1373	-78.7373
	-70.6341	0.016		-78.1341	-78.7341
	-70.6309	0.03		-78.1309	-78.7309
	-70.6149	0.038		-78.1149	-78.7149
	-70.6096	0.032		-78.1096	-78.7096
	-70.6043	0.03		-78.1043	-78.7043
	-70.599	0.036		-78.099	-78.699
	-70.5937	0.03		-78.0937	-78.6937
	-70.5883	0.02		-78.0883	-78.6883
	-70.583	0.022		-78.083	-78.683
	-70.579	0.02		-78.079	-78.679
	-70.575	0.012		-78.075	-78.675
	-70.571	0.01		-78.071	-78.671
	-70.567	0.014		-78.067	-78.667
	-70.5616	0.016		-78.0616	-78.6616
	-70.5563	0.016		-78.0563	-78.6563
	-70.551	0.022		-78.051	-78.651
	-70.5456	0.028		-78.0456	-78.6456
	-70.5403	0.028		-78.0403	-78.6403
	-70.535	0.03		-78.035	-78.635
	-70.5297	0.026		-78.0297	-78.6297
	-70.5243	0.024		-78.0243	-78.6243
	-70.519	0.03		-78.019	-78.619
	-70.515	0.022		-78.015	-78.615
	-70.511	0.014		-78.011	-78.611
	-70.507	0.016		-78.007	-78.607
	-70.503	0.012		-78.003	-78.603
	-70.4977	0.008		-77.9977	-78.5977
	-70.4924	0.012		-77.9924	-78.5924
	-70.4871	0.016		-77.9871	-78.5871
	-70.4816	0.018		-77.9816	-78.5816
	-70.4761	0.016		-77.9761	-78.5761
	-70.4706	0.016		-77.9706	-78.5706
	-70.4653	0.02		-77.9653	-78.5653
	-70.46	0.022		-77.96	-78.56
	-70.4547	0.022		-77.9547	-78.5547
	-70.4494	0.018		-77.9494	-78.5494
	-70.4441	0.02		-77.9441	-78.5441
	-70.4389	0.02		-77.9389	-78.5389
	-70.4336	0.02		-77.9336	-78.5336
	-70.4284	0.008		-77.9284	-78.5284
	-70.4231	0.014		-77.9231	-78.5231
	-70.4191	0.024		-77.9191	-78.5191
	-70.4151	0.016		-77.9151	-78.5151
	-70.4111	0.002		-77.9111	-78.5111
	-70.4071	0.012		-77.9071	-78.5071
	-70.4018	0.028		-77.9018	-78.5018
	-70.3965	0.016		-77.8965	-78.4965
	-70.3912	0.018		-77.8912	-78.4912
	-70.388	0.042		-77.888	-78.488
	-70.3848	0.058		-77.8848	-78.4848
	-70.3816	0.062		-77.8816	-78.4816
	-70.3784	0.092		-77.8784	-78.4784
	-70.3752	0.128		-77.8752	-78.4752
	-70.3582	0.17		-77.8582	-78.4582
	-70.3532	0.214		-77.8532	-78.4532
	-70.3482	0.262		-77.8482	-78.4482
	-70.3432	0.364		-77.8432	-78.4432
	-70.3378	0.496		-77.8378	-78.4378
	-70.3325	0.614		-77.8325	-78.4325
	-70.3272	0.692		-77.8272	-78.4272
	-70.3232	0.83		-77.8232	-78.4232
	-70.3192	1.132		-77.8192	-78.4192
	-70.3152	1.382		-77.8152	-78.4152
	-70.3112	1.57		-77.8112	-78.4112
	-70.3059	1.944		-77.8059	-78.4059
	-70.3005	2.6		-77.8005	-78.4005
	-70.2952	3.334		-77.7952	-78.3952
	-70.2897	3.886		-77.7897	-78.3897
	-70.2842	4.344		-77.7842	-78.3842
	-70.2788	4.41		-77.7788	-78.3788
	-70.2736	4.074		-77.7736	-78.3736
	-70.2684	4.506		-77.7684	-78.3684
	-70.2632	4.17		-77.7632	-78.3632
	-70.2592	3.324		-77.7592	-78.3592
	-70.2552	2.498		-77.7552	-78.3552
	-70.2512	2.234		-77.7512	-78.3512
	-70.2472	2.114		-77.7472	-78.3472
	-70.2419	1.75		-77.7419	-78.3419
	-70.2366	1.362		-77.7366	-78.3366
	-70.2313	1.018		-77.7313	-78.3313
	-70.2259	0.894		-77.7259	-78.3259
	-70.2205	0.866		-77.7205	-78.3205
	-70.2152	0.714		-77.7152	-78.3152
	-70.2098	0.546		-77.7098	-78.3098
	-70.2044	0.418		-77.7044	-78.3044
	-70.199	0.376		-77.699	-78.299
	-70.1951	0.336		-77.6951	-78.2951
	-70.1911	0.264		-77.6911	-78.2911
	-70.1872	0.2		-77.6872	-78.2872
	-70.1832	0.156		-77.6832	-78.2832
	-70.1753	0.13		-77.6753	-78.2753
	-70.1673	0.098		-77.6673	-78.2673
	-70.1633	0.078		-77.6633	-78.2633
	-70.1593	0.074		-77.6593	-78.2593
	-70.1553	0.07		-77.6553	-78.2553
	-70.1514	0.072		-77.6514	-78.2514
	-70.1459	0.08		-77.6459	-78.2459
	-70.1405	0.092		-77.6405	-78.2405
	-70.1351	0.1		-77.6351	-78.2351
	-70.1312	0.106		-77.6312	-78.2312
	-70.1273	0.106		-77.6273	-78.2273
	-70.1234	0.104		-77.6234	-78.2234
	-70.1194	0.106		-77.6194	-78.2194
	-70.1114	0.09		-77.6114	-78.2114
	-70.1035	0.072		-77.6035	-78.2035
	-70.0981	0.068		-77.5981	-78.1981
	-70.0928	0.068		-77.5928	-78.1928
	-70.0875	0.058		-77.5875	-78.1875
	-70.0835	0.048		-77.5835	-78.1835
	-70.0795	0.06		-77.5795	-78.1795
	-70.0755	0.07		-77.5755	-78.1755
	-70.0715	0.068		-77.5715	-78.1715
	-70.0661	0.072		-77.5661	-78.1661
	-70.0608	0.084		-77.5608	-78.1608
	-70.0555	0.082		-77.5555	-78.1555
	-70.0501	0.078		-77.5501	-78.1501
	-70.0448	0.072		-77.5448	-78.1448
	-70.0395	0.058		-77.5395	-78.1395
	-70.0341	0.054		-77.5341	-78.1341
	-70.0288	0.054		-77.5288	-78.1288
	-70.0235	0.046		-77.5235	-78.1235
	-70.0181	0.034		-77.5181	-78.1181
	-70.0128	0.038		-77.5128	-78.1128
	-70.0075	0.05		-77.5075	-78.1075
	-70.0035	0.05		-77.5035	-78.1035
	-69.9995	0.048		-77.4995	-78.0995
	-69.9955	0.056		-77.4955	-78.0955
	-69.9915	0.062		-77.4915	-78.0915
	-69.9861	0.062		-77.4861	-78.0861
	-69.9808	0.06		-77.4808	-78.0808
	-69.9754	0.05		-77.4754	-78.0754
	-69.97	0.044		-77.47	-78.07
	-69.9646	0.042		-77.4646	-78.0646
	-69.9591	0.038		-77.4591	-78.0591
	-69.9538	0.032		-77.4538	-78.0538
	-69.9485	0.026		-77.4485	-78.0485
	-69.9433	0.034		-77.4433	-78.0433
	-69.9379	0.038		-77.4379	-78.0379
	-69.9326	0.036		-77.4326	-78.0326
	-69.9273	0.042		-77.4273	-78.0273
	-69.9234	0.048		-77.4234	-78.0234
	-69.9194	0.046		-77.4194	-78.0194
	-69.9155	0.046		-77.4155	-78.0155
	-69.9115	0.048		-77.4115	-78.0115
	-69.9061	0.044		-77.4061	-78.0061
	-69.9007	0.038		-77.4007	-78.0007
	-69.8953	0.03		-77.3953	-77.9953
	-69.8899	0.03		-77.3899	-77.9899
	-69.8846	0.026		-77.3846	-77.9846
	-69.8792	0.026		-77.3792	-77.9792
	-69.8739	0.024		-77.3739	-77.9739
	-69.8686	0.028		-77.3686	-77.9686
	-69.8633	0.034		-77.3633	-77.9633
	-69.8601	0.034		-77.3601	-77.9601
	-69.857	0.038		-77.357	-77.957
[truncated: 1,046,576+ more rows]
