# Supplementary material for: Testing and validation of reciprocating positive displacement pump for benchtop pulsating flow model of cerebrospinal fluid production and other physiologic systems
Source: PLoS One. 2022 May 12;17(5):e0262372. doi: 10.1371/journal.pone.0262372 (PMC9098063; doi:10.1371/journal.pone.0262372)
Supplement: S1 File — (ZIP) [file pone.0262372.s001.zip › Flow Waveforms/70BPM 01systolic 08mlmin.xlsx]

## Sheet: Test1Exp3 SF06
	-39.5472	-0.016	-85.8472	-85.6472
	-39.5418	-0.016	-85.8418	-85.6418
	-39.5365	-0.014	-85.8365	-85.6365
	-39.5312	-0.002	-85.8312	-85.6312
	-39.5259	0.004	-85.8259	-85.6259
	-39.5206	0.012	-85.8206	-85.6206
	-39.5152	0.02	-85.8152	-85.6152
	-39.5099	0.024	-85.8099	-85.6099
	-39.5045	0.022	-85.8045	-85.6045
	-39.4992	0.016	-85.7992	-85.5992
	-39.4939	0.008	-85.7939	-85.5939
	-39.4886	-0.006	-85.7886	-85.5886
	-39.4854	-0.014	-85.7854	-85.5854
	-39.4822	-0.018	-85.7822	-85.5822
	-39.479	-0.022	-85.779	-85.579
	-39.4758	-0.026	-85.7758	-85.5758
	-39.4726	-0.018	-85.7726	-85.5726
	-39.4646	-0.006	-85.7646	-85.5646
	-39.4566	0.006	-85.7566	-85.5566
	-39.4513	0.02	-85.7513	-85.5513
	-39.446	0.026	-85.746	-85.546
	-39.4407	0.026	-85.7407	-85.5407
	-39.4354	0.03	-85.7354	-85.5354
	-39.4301	0.022	-85.7301	-85.5301
	-39.4248	0.006	-85.7248	-85.5248
	-39.4195	-0.004	-85.7195	-85.5195
	-39.4141	-0.012	-85.7141	-85.5141
	-39.4088	-0.028	-85.7088	-85.5088
	-39.4035	-0.036	-85.7035	-85.5035
	-39.3981	-0.028	-85.6981	-85.4981
	-39.3928	-0.018	-85.6928	-85.4928
	-39.3888	-0.012	-85.6888	-85.4888
	-39.3848	0.004	-85.6848	-85.4848
	-39.3808	0.018	-85.6808	-85.4808
	-39.3768	0.028	-85.6768	-85.4768
	-39.3715	0.03	-85.6715	-85.4715
	-39.3661	0.034	-85.6661	-85.4661
	-39.3608	0.028	-85.6608	-85.4608
	-39.3554	0.012	-85.6554	-85.4554
	-39.3501	0.002	-85.6501	-85.4501
	-39.3447	-0.01	-85.6447	-85.4447
	-39.3394	-0.022	-85.6394	-85.4394
	-39.3341	-0.032	-85.6341	-85.4341
	-39.3287	-0.03	-85.6287	-85.4287
	-39.3235	-0.026	-85.6235	-85.4235
	-39.3182	-0.018	-85.6182	-85.4182
	-39.3129	-0.004	-85.6129	-85.4129
	-39.3089	0.01	-85.6089	-85.4089
	-39.3049	0.022	-85.6049	-85.4049
	-39.3009	0.028	-85.6009	-85.4009
	-39.2969	0.032	-85.5969	-85.3969
	-39.2915	0.028	-85.5915	-85.3915
	-39.2862	0.018	-85.5862	-85.3862
	-39.2809	0.012	-85.5809	-85.3809
	-39.2756	0	-85.5756	-85.3756
	-39.2702	-0.02	-85.5702	-85.3702
	-39.2649	-0.03	-85.5649	-85.3649
	-39.2596	-0.026	-85.5596	-85.3596
	-39.2542	-0.024	-85.5542	-85.3542
	-39.2489	-0.022	-85.5489	-85.3489
	-39.2435	-0.012	-85.5435	-85.3435
	-39.2381	0.01	-85.5381	-85.3381
	-39.2327	0.016	-85.5327	-85.3327
	-39.2295	0.022	-85.5295	-85.3295
	-39.2263	0.034	-85.5263	-85.3263
	-39.2231	0.032	-85.5231	-85.3231
	-39.2199	0.024	-85.5199	-85.3199
	-39.2167	0.008	-85.5167	-85.3167
	-39.2087	-0.002	-85.5087	-85.3087
	-39.2008	-0.012	-85.5008	-85.3008
	-39.1954	-0.022	-85.4954	-85.2954
	-39.1901	-0.028	-85.4901	-85.2901
	-39.1847	-0.03	-85.4847	-85.2847
	-39.1794	-0.02	-85.4794	-85.2794
	-39.1741	-0.004	-85.4741	-85.2741
	-39.1687	0.004	-85.4687	-85.2687
	-39.1647	0.01	-85.4647	-85.2647
	-39.1608	0.022	-85.4608	-85.2608
	-39.1568	0.034	-85.4568	-85.2568
	-39.1528	0.03	-85.4528	-85.2528
	-39.1474	0.02	-85.4474	-85.2474
	-39.1421	0.008	-85.4421	-85.2421
	-39.1368	0	-85.4368	-85.2368
	-39.1315	-0.012	-85.4315	-85.2315
	-39.1262	-0.024	-85.4262	-85.2262
	-39.1209	-0.03	-85.4209	-85.2209
	-39.1155	-0.024	-85.4155	-85.2155
	-39.1102	-0.016	-85.4102	-85.2102
	-39.1049	-0.008	-85.4049	-85.2049
	-39.0996	0.002	-85.3996	-85.1996
	-39.0943	0.012	-85.3943	-85.1943
	-39.0889	0.026	-85.3889	-85.1889
	-39.0836	0.028	-85.3836	-85.1836
	-39.0783	0.028	-85.3783	-85.1783
	-39.073	0.014	-85.373	-85.173
	-39.0677	0.008	-85.3677	-85.1677
	-39.0624	0.002	-85.3624	-85.1624
	-39.057	-0.008	-85.357	-85.157
	-39.053	-0.022	-85.353	-85.153
	-39.049	-0.026	-85.349	-85.149
	-39.045	-0.016	-85.345	-85.145
	-39.041	-0.012	-85.341	-85.141
	-39.0378	-0.018	-85.3378	-85.1378
	-39.0346	-0.002	-85.3346	-85.1346
	-39.0314	0.018	-85.3314	-85.1314
	-39.0282	0.02	-85.3282	-85.1282
	-39.025	0.016	-85.325	-85.125
	-39.0091	0.024	-85.3091	-85.1091
	-39.0038	0.03	-85.3038	-85.1038
	-38.9984	0.012	-85.2984	-85.0984
	-38.9931	-0.002	-85.2931	-85.0931
	-38.9878	-0.01	-85.2878	-85.0878
	-38.9825	-0.014	-85.2825	-85.0825
	-38.9771	-0.026	-85.2771	-85.0771
	-38.9731	-0.026	-85.2731	-85.0731
	-38.9691	-0.022	-85.2691	-85.0691
	-38.9651	-0.014	-85.2651	-85.0651
	-38.9611	-0.002	-85.2611	-85.0611
	-38.9558	0.01	-85.2558	-85.0558
	-38.9504	0.016	-85.2504	-85.0504
	-38.9451	0.026	-85.2451	-85.0451
	-38.9398	0.032	-85.2398	-85.0398
	-38.9344	0.026	-85.2344	-85.0344
	-38.9291	0.012	-85.2291	-85.0291
	-38.9237	0.004	-85.2237	-85.0237
	-38.9184	-0.004	-85.2184	-85.0184
	-38.913	-0.016	-85.213	-85.013
	-38.909	-0.024	-85.209	-85.009
	-38.9051	-0.028	-85.2051	-85.0051
	-38.9011	-0.02	-85.2011	-85.0011
	-38.8971	-0.014	-85.1971	-84.9971
	-38.8918	-0.004	-85.1918	-84.9918
	-38.8865	0.006	-85.1865	-84.9865
	-38.8811	0.02	-85.1811	-84.9811
	-38.8757	0.024	-85.1757	-84.9757
	-38.8703	0.022	-85.1703	-84.9703
	-38.8649	0.022	-85.1649	-84.9649
	-38.8596	0.018	-85.1596	-84.9596
	-38.8543	0.006	-85.1543	-84.9543
	-38.8491	-0.01	-85.1491	-84.9491
	-38.8438	-0.014	-85.1438	-84.9438
	-38.8385	-0.012	-85.1385	-84.9385
	-38.8332	-0.018	-85.1332	-84.9332
	-38.8279	-0.022	-85.1279	-84.9279
	-38.8226	-0.012	-85.1226	-84.9226
	-38.8173	0.002	-85.1173	-84.9173
	-38.8133	0.006	-85.1133	-84.9133
	-38.8093	0.01	-85.1093	-84.9093
	-38.8053	0.02	-85.1053	-84.9053
	-38.8013	0.022	-85.1013	-84.9013
	-38.7959	0.018	-85.0959	-84.8959
	-38.7906	0.008	-85.0906	-84.8906
	-38.7853	0.004	-85.0853	-84.8853
	-38.78	-0.004	-85.08	-84.88
	-38.7746	-0.012	-85.0746	-84.8746
	-38.7693	-0.016	-85.0693	-84.8693
	-38.7639	-0.018	-85.0639	-84.8639
	-38.7586	-0.016	-85.0586	-84.8586
	-38.7532	-0.01	-85.0532	-84.8532
	-38.7479	-0.002	-85.0479	-84.8479
	-38.7426	0.008	-85.0426	-84.8426
	-38.7372	0.014	-85.0372	-84.8372
	-38.7319	0.02	-85.0319	-84.8319
	-38.7265	0.02	-85.0265	-84.8265
	-38.7212	0.02	-85.0212	-84.8212
	-38.7172	0.016	-85.0172	-84.8172
	-38.7132	0.004	-85.0132	-84.8132
	-38.7092	-0.008	-85.0092	-84.8092
	-38.7053	-0.016	-85.0053	-84.8053
	-38.6999	-0.018	-84.9999	-84.7999
	-38.6946	-0.022	-84.9946	-84.7946
	-38.6892	-0.022	-84.9892	-84.7892
	-38.6839	-0.012	-84.9839	-84.7839
	-38.6787	0.002	-84.9787	-84.7787
	-38.6734	0.008	-84.9734	-84.7734
	-38.6681	0.014	-84.9681	-84.7681
	-38.6627	0.024	-84.9627	-84.7627
	-38.6574	0.03	-84.9574	-84.7574
	-38.6534	0.022	-84.9534	-84.7534
	-38.6493	0.012	-84.9493	-84.7493
	-38.6453	0.006	-84.9453	-84.7453
	-38.6413	-0.006	-84.9413	-84.7413
	-38.6359	-0.016	-84.9359	-84.7359
	-38.6306	-0.024	-84.9306	-84.7306
	-38.6253	-0.026	-84.9253	-84.7253
	-38.62	-0.02	-84.92	-84.72
	-38.6146	-0.014	-84.9146	-84.7146
	-38.6093	-0.004	-84.9093	-84.7093
	-38.604	0.006	-84.904	-84.704
	-38.5987	0.016	-84.8987	-84.6987
	-38.5934	0.024	-84.8934	-84.6934
	-38.5894	0.026	-84.8894	-84.6894
	-38.5854	0.024	-84.8854	-84.6854
	-38.5814	0.016	-84.8814	-84.6814
	-38.5774	0.006	-84.8774	-84.6774
	-38.5694	-0.004	-84.8694	-84.6694
	-38.5614	-0.012	-84.8614	-84.6614
	-38.5573	-0.022	-84.8573	-84.6573
	-38.5532	-0.022	-84.8532	-84.6532
	-38.5491	-0.02	-84.8491	-84.6491
	-38.545	-0.014	-84.845	-84.645
	-38.5397	-0.01	-84.8397	-84.6397
	-38.5344	0.002	-84.8344	-84.6344
	-38.5292	0.014	-84.8292	-84.6292
	-38.5252	0.022	-84.8252	-84.6252
	-38.5212	0.022	-84.8212	-84.6212
	-38.5173	0.02	-84.8173	-84.6173
	-38.5133	0.018	-84.8133	-84.6133
	-38.5053	0.012	-84.8053	-84.6053
	-38.4973	0.002	-84.7973	-84.5973
	-38.492	-0.01	-84.792	-84.592
	-38.4867	-0.014	-84.7867	-84.5867
	-38.4814	-0.02	-84.7814	-84.5814
	-38.4774	-0.02	-84.7774	-84.5774
	-38.4734	-0.016	-84.7734	-84.5734
	-38.4694	-0.01	-84.7694	-84.5694
	-38.4654	-0.002	-84.7654	-84.5654
	-38.459	0.006	-84.759	-84.559
	-38.4526	0.014	-84.7526	-84.5526
	-38.4462	0.02	-84.7462	-84.5462
	-38.4398	0.022	-84.7398	-84.5398
	-38.4334	0.018	-84.7334	-84.5334
	-38.4294	0.012	-84.7294	-84.5294
	-38.4254	0.008	-84.7254	-84.5254
	-38.4214	-0.002	-84.7214	-84.5214
	-38.4175	-0.01	-84.7175	-84.5175
	-38.4121	-0.014	-84.7121	-84.5121
	-38.4067	-0.016	-84.7067	-84.5067
	-38.4014	-0.016	-84.7014	-84.5014
	-38.3958	-0.014	-84.6958	-84.4958
	-38.3901	-0.006	-84.6901	-84.4901
	-38.3845	-0.002	-84.6845	-84.4845
	-38.3789	0.008	-84.6789	-84.4789
	-38.3733	0.016	-84.6733	-84.4733
	-38.3677	0.018	-84.6677	-84.4677
	-38.362	0.014	-84.662	-84.462
	-38.3564	0.01	-84.6564	-84.4564
	-38.3532	0.008	-84.6532	-84.4532
	-38.35	0	-84.65	-84.45
	-38.3469	-0.01	-84.6469	-84.4469
	-38.3437	-0.01	-84.6437	-84.4437
	-38.3405	-0.012	-84.6405	-84.4405
	-38.3352	-0.01	-84.6352	-84.4352
	-38.3299	-0.01	-84.6299	-84.4299
	-38.3246	-0.004	-84.6246	-84.4246
	-38.3214	0.004	-84.6214	-84.4214
	-38.3182	0.008	-84.6182	-84.4182
	-38.315	0.01	-84.615	-84.415
	-38.3118	0.01	-84.6118	-84.4118
	-38.3086	0.01	-84.6086	-84.4086
	-38.2926	0.008	-84.5926	-84.3926
	-38.2873	0.004	-84.5873	-84.3873
	-38.282	-0.002	-84.582	-84.382
	-38.2766	-0.006	-84.5766	-84.3766
	-38.2713	-0.008	-84.5713	-84.3713
	-38.2659	-0.006	-84.5659	-84.3659
	-38.2606	-0.006	-84.5606	-84.3606
	-38.2566	-0.002	-84.5566	-84.3566
	-38.2526	0.002	-84.5526	-84.3526
	-38.2486	0.002	-84.5486	-84.3486
	-38.2446	0.006	-84.5446	-84.3446
	-38.2393	0.008	-84.5393	-84.3393
	-38.234	0.012	-84.534	-84.334
	-38.2288	0.004	-84.5288	-84.3288
	-38.2233	0.002	-84.5233	-84.3233
	-38.2179	0.002	-84.5179	-84.3179
	-38.2125	-0.004	-84.5125	-84.3125
	-38.2073	-0.008	-84.5073	-84.3073
	-38.202	-0.008	-84.502	-84.302
	-38.1967	-0.008	-84.4967	-84.2967
	-38.1927	-0.008	-84.4927	-84.2927
	-38.1887	-0.002	-84.4887	-84.2887
	-38.1847	0.004	-84.4847	-84.2847
	-38.1807	0.006	-84.4807	-84.2807
	-38.1754	0.008	-84.4754	-84.2754
	-38.17	0.01	-84.47	-84.27
	-38.1647	0.01	-84.4647	-84.2647
	-38.1594	0.006	-84.4594	-84.2594
	-38.154	0.006	-84.454	-84.254
	-38.1487	0	-84.4487	-84.2487
	-38.1434	-0.006	-84.4434	-84.2434
	-38.1381	-0.01	-84.4381	-84.2381
	-38.1329	-0.006	-84.4329	-84.2329
	-38.1288	-0.006	-84.4288	-84.2288
	-38.1248	-0.01	-84.4248	-84.2248
	-38.1208	-0.004	-84.4208	-84.2208
	-38.1168	0.004	-84.4168	-84.2168
	-38.1088	0.008	-84.4088	-84.2088
	-38.1009	0.008	-84.4009	-84.2009
	-38.0969	0.006	-84.3969	-84.1969
	-38.0929	0.008	-84.3929	-84.1929
	-38.0889	0.01	-84.3889	-84.1889
	-38.0849	0.002	-84.3849	-84.1849
	-38.0796	-0.006	-84.3796	-84.1796
	-38.0742	-0.006	-84.3742	-84.1742
	-38.0689	-0.002	-84.3689	-84.1689
	-38.0635	-0.008	-84.3635	-84.1635
	-38.0582	-0.012	-84.3582	-84.1582
	-38.0529	-0.006	-84.3529	-84.1529
	-38.0475	0.004	-84.3475	-84.1475
	-38.0422	0.002	-84.3422	-84.1422
	-38.0369	0.006	-84.3369	-84.1369
	-38.0316	0.012	-84.3316	-84.1316
	-38.0262	0.008	-84.3262	-84.1262
	-38.0209	0.006	-84.3209	-84.1209
	-38.0169	0.006	-84.3169	-84.1169
	-38.0128	0.002	-84.3128	-84.1128
	-38.0088	-0.006	-84.3088	-84.1088
	-38.0048	-0.002	-84.3048	-84.1048
	-37.9995	-0.006	-84.2995	-84.0995
	-37.9942	-0.012	-84.2942	-84.0942
	-37.9889	-0.01	-84.2889	-84.0889
	-37.9836	0.002	-84.2836	-84.0836
	-37.9783	0.002	-84.2783	-84.0783
	-37.973	-0.002	-84.273	-84.073
	-37.9676	0.004	-84.2676	-84.0676
	-37.9623	0.01	-84.2623	-84.0623
	-37.9569	0.008	-84.2569	-84.0569
	-37.9516	0.002	-84.2516	-84.0516
	-37.9463	0.004	-84.2463	-84.0463
	-37.941	0.004	-84.241	-84.041
	-37.937	-0.002	-84.237	-84.037
	-37.933	-0.002	-84.233	-84.033
	-37.929	-0.004	-84.229	-84.029
	-37.925	-0.006	-84.225	-84.025
	-37.9197	-0.006	-84.2197	-84.0197
	-37.9144	0	-84.2144	-84.0144
	-37.909	-0.002	-84.209	-84.009
	-37.9037	-0.002	-84.2037	-84.0037
	-37.8983	0.004	-84.1983	-83.9983
	-37.8929	0.008	-84.1929	-83.9929
	-37.8876	0.002	-84.1876	-83.9876
	-37.8822	0.002	-84.1822	-83.9822
	-37.8769	0.006	-84.1769	-83.9769
	-37.8737	0.004	-84.1737	-83.9737
	-37.8705	-0.002	-84.1705	-83.9705
	-37.8673	-0.006	-84.1673	-83.9673
	-37.8641	-0.004	-84.1641	-83.9641
	-37.8609	-0.002	-84.1609	-83.9609
	-37.8449	-0.002	-84.1449	-83.9449
	-37.8409	-0.004	-84.1409	-83.9409
	-37.8369	-0.002	-84.1369	-83.9369
	-37.8328	0.004	-84.1328	-83.9328
	-37.8288	0.008	-84.1288	-83.9288
	-37.8235	0.004	-84.1235	-83.9235
	-37.8182	0.004	-84.1182	-83.9182
	-37.8128	0.006	-84.1128	-83.9128
	-37.8097	0.002	-84.1097	-83.9097
	-37.8065	-0.002	-84.1065	-83.9065
	-37.8033	-0.002	-84.1033	-83.9033
	-37.8001	-0.004	-84.1001	-83.9001
	-37.7969	-0.008	-84.0969	-83.8969
	-37.7784	-0.006	-84.0784	-83.8784
	-37.775	-0.002	-84.075	-83.875
	-37.7716	-0.002	-84.0716	-83.8716
	-37.7683	0.002	-84.0683	-83.8683
	-37.7649	0.008	-84.0649	-83.8649
	-37.7596	0.008	-84.0596	-83.8596
	-37.7543	0.008	-84.0543	-83.8543
	-37.749	0.01	-84.049	-83.849
	-37.7458	0.006	-84.0458	-83.8458
	-37.7426	-0.004	-84.0426	-83.8426
	-37.7393	-0.004	-84.0393	-83.8393
	-37.7361	-0.004	-84.0361	-83.8361
	-37.7329	-0.012	-84.0329	-83.8329
	-37.717	-0.012	-84.017	-83.817
	-37.7117	-0.004	-84.0117	-83.8117
	-37.7064	-0.002	-84.0064	-83.8064
	-37.7011	-0.002	-84.0011	-83.8011
	-37.6957	0.008	-83.9957	-83.7957
	-37.6902	0.012	-83.9902	-83.7902
	-37.6848	0.01	-83.9848	-83.7848
	-37.6809	0.012	-83.9809	-83.7809
	-37.677	0.012	-83.977	-83.777
	-37.673	0.002	-83.973	-83.773
	-37.6691	-0.002	-83.9691	-83.7691
	-37.6638	-0.002	-83.9638	-83.7638
	-37.6585	-0.004	-83.9585	-83.7585
	-37.6532	-0.012	-83.9532	-83.7532
	-37.6478	-0.012	-83.9478	-83.7478
	-37.6424	-0.008	-83.9424	-83.7424
	-37.637	-0.01	-83.937	-83.737
	-37.6317	-0.006	-83.9317	-83.7317
	-37.6264	0.004	-83.9264	-83.7264
	-37.6211	0.008	-83.9211	-83.7211
	-37.6171	0.008	-83.9171	-83.7171
	-37.6132	0.012	-83.9132	-83.7132
	-37.6092	0.018	-83.9092	-83.7092
	-37.6052	0.014	-83.9052	-83.7052
	-37.5972	0.01	-83.8972	-83.6972
	-37.5892	0.004	-83.8892	-83.6892
	-37.5852	-0.002	-83.8852	-83.6852
	-37.5812	-0.01	-83.8812	-83.6812
	-37.5772	-0.016	-83.8772	-83.6772
	-37.5732	-0.018	-83.8732	-83.6732
	-37.5678	-0.016	-83.8678	-83.6678
	-37.5625	-0.012	-83.8625	-83.6625
	-37.5571	-0.008	-83.8571	-83.6571
	-37.5518	0.002	-83.8518	-83.6518
	-37.5465	0.01	-83.8465	-83.6465
	-37.5412	0.016	-83.8412	-83.6412
	-37.5358	0.02	-83.8358	-83.6358
	-37.5303	0.024	-83.8303	-83.6303
	-37.5248	0.016	-83.8248	-83.6248
	-37.5208	0.012	-83.8208	-83.6208
	-37.5169	0.004	-83.8169	-83.6169
	-37.513	-0.008	-83.813	-83.613
	-37.509	-0.018	-83.809	-83.609
	-37.5037	-0.02	-83.8037	-83.6037
	-37.4984	-0.016	-83.7984	-83.5984
	-37.4931	-0.018	-83.7931	-83.5931
	-37.4892	-0.016	-83.7892	-83.5892
	-37.4852	-0.002	-83.7852	-83.5852
	-37.4812	0.01	-83.7812	-83.5812
	-37.4772	0.008	-83.7772	-83.5772
	-37.4692	0.012	-83.7692	-83.5692
	-37.4613	0.026	-83.7613	-83.5613
	-37.4559	0.024	-83.7559	-83.5559
	-37.4506	0.01	-83.7506	-83.5506
	-37.4453	0.002	-83.7453	-83.5453
	-37.4399	0.006	-83.7399	-83.5399
	-37.4346	-0.004	-83.7346	-83.5346
	-37.4292	-0.012	-83.7292	-83.5292
	-37.4253	-0.014	-83.7253	-83.5253
	-37.4213	-0.016	-83.7213	-83.5213
	-37.4173	-0.014	-83.7173	-83.5173
	-37.4134	-0.008	-83.7134	-83.5134
	-37.408	-0.004	-83.708	-83.508
	-37.4027	0.004	-83.7027	-83.5027
	-37.3973	0.01	-83.6973	-83.4973
	-37.392	0.016	-83.692	-83.492
	-37.3866	0.012	-83.6866	-83.4866
	-37.3813	0.014	-83.6813	-83.4813
	-37.376	0.016	-83.676	-83.476
	-37.3707	0.008	-83.6707	-83.4707
	-37.3653	-0.002	-83.6653	-83.4653
	-37.3614	-0.006	-83.6614	-83.4614
	-37.3574	-0.008	-83.6574	-83.4574
	-37.3534	-0.014	-83.6534	-83.4534
	-37.3494	-0.014	-83.6494	-83.4494
	-37.344	-0.01	-83.644	-83.444
	-37.3387	-0.006	-83.6387	-83.4387
	-37.3334	-0.004	-83.6334	-83.4334
	-37.3279	0.004	-83.6279	-83.4279
	-37.3225	0.01	-83.6225	-83.4225
	-37.3171	0.014	-83.6171	-83.4171
	-37.3119	0.014	-83.6119	-83.4119
	-37.3066	0.014	-83.6066	-83.4066
	-37.3014	0.006	-83.6014	-83.4014
	-37.2974	-0.002	-83.5974	-83.3974
	-37.2934	-0.002	-83.5934	-83.3934
	-37.2894	-0.008	-83.5894	-83.3894
	-37.2854	-0.016	-83.5854	-83.3854
	-37.2774	-0.014	-83.5774	-83.3774
	-37.2694	-0.01	-83.5694	-83.3694
	-37.2654	-0.004	-83.5654	-83.3654
	-37.2614	0.002	-83.5614	-83.3614
	-37.2575	0.01	-83.5575	-83.3575
	-37.2535	0.012	-83.5535	-83.3535
	-37.2482	0.012	-83.5482	-83.3482
	-37.2428	0.016	-83.5428	-83.3428
	-37.2375	0.012	-83.5375	-83.3375
	-37.2322	0.002	-83.5322	-83.3322
	-37.2268	-0.004	-83.5268	-83.3268
	-37.2215	-0.002	-83.5215	-83.3215
	-37.2161	-0.01	-83.5161	-83.3161
	-37.2107	-0.016	-83.5107	-83.3107
	-37.2054	-0.014	-83.5054	-83.3054
	-37.1999	-0.008	-83.4999	-83.2999
	-37.1945	-0.002	-83.4945	-83.2945
	-37.189	0.002	-83.489	-83.289
	-37.1851	0.004	-83.4851	-83.2851
	-37.1812	0.012	-83.4812	-83.2812
	-37.1774	0.014	-83.4774	-83.2774
	-37.1735	0.012	-83.4735	-83.2735
	-37.1682	0.006	-83.4682	-83.2682
	-37.1628	0.004	-83.4628	-83.2628
	-37.1575	0.004	-83.4575	-83.2575
	-37.1522	-0.004	-83.4522	-83.2522
	-37.1469	-0.012	-83.4469	-83.2469
	-37.1415	-0.012	-83.4415	-83.2415
	-37.1361	-0.012	-83.4361	-83.2361
	-37.1306	-0.008	-83.4306	-83.2306
	-37.1252	-0.004	-83.4252	-83.2252
	-37.1199	0.002	-83.4199	-83.2199
	-37.1147	0.006	-83.4147	-83.2147
	-37.1094	0.01	-83.4094	-83.2094
	-37.1062	0.018	-83.4062	-83.2062
	-37.1031	0.014	-83.4031	-83.2031
	-37.0999	0.008	-83.3999	-83.1999
	-37.0967	0.006	-83.3967	-83.1967
	-37.0935	0.002	-83.3935	-83.1935
	-37.0855	-0.004	-83.3855	-83.1855
	-37.0775	-0.014	-83.3775	-83.1775
	-37.0721	-0.016	-83.3721	-83.1721
	-37.0668	-0.012	-83.3668	-83.1668
	-37.0615	-0.01	-83.3615	-83.1615
	-37.0561	-0.006	-83.3561	-83.1561
	-37.0508	-0.002	-83.3508	-83.1508
	-37.0454	0.01	-83.3454	-83.1454
	-37.0401	0.02	-83.3401	-83.1401
	-37.0348	0.018	-83.3348	-83.1348
	-37.0295	0.014	-83.3295	-83.1295
	-37.0241	0.012	-83.3241	-83.1241
	-37.0188	0.012	-83.3188	-83.1188
	-37.0135	-0.002	-83.3135	-83.1135
	-37.0095	-0.012	-83.3095	-83.1095
	-37.0055	-0.014	-83.3055	-83.1055
	-37.0016	-0.014	-83.3016	-83.1016
	-36.9976	-0.018	-83.2976	-83.0976
	-36.9923	-0.016	-83.2923	-83.0923
	-36.9869	-0.008	-83.2869	-83.0869
	-36.9816	0.006	-83.2816	-83.0816
	-36.9776	0.012	-83.2776	-83.0776
	-36.9736	0.014	-83.2736	-83.0736
	-36.9696	0.018	-83.2696	-83.0696
	-36.9656	0.022	-83.2656	-83.0656
	-36.9577	0.02	-83.2577	-83.0577
	-36.9497	0.01	-83.2497	-83.0497
	-36.9444	-0.002	-83.2444	-83.0444
	-36.939	-0.008	-83.239	-83.039
	-36.9337	-0.01	-83.2337	-83.0337
	-36.9297	-0.018	-83.2297	-83.0297
	-36.9257	-0.024	-83.2257	-83.0257
	-36.9217	-0.016	-83.2217	-83.0217
	-36.9177	-0.008	-83.2177	-83.0177
	-36.9123	-0.006	-83.2123	-83.0123
	-36.9069	-0.002	-83.2069	-83.0069
	-36.9014	0.01	-83.2014	-83.0014
	-36.8962	0.02	-83.1962	-82.9962
	-36.8909	0.02	-83.1909	-82.9909
	-36.8857	0.02	-83.1857	-82.9857
	-36.8804	0.016	-83.1804	-82.9804
	-36.875	0.008	-83.175	-82.975
	-36.8697	0.004	-83.1697	-82.9697
	-36.8644	-0.002	-83.1644	-82.9644
	-36.859	-0.012	-83.159	-82.959
	-36.8537	-0.016	-83.1537	-82.9537
	-36.8494	-0.016	-83.1494	-82.9494
	-36.845	-0.018	-83.145	-82.945
	-36.8407	-0.016	-83.1407	-82.9407
	-36.8364	-0.006	-83.1364	-82.9364
	-36.8315	0.002	-83.1315	-82.9315
	-36.8266	0.004	-83.1266	-82.9266
	-36.8217	0.016	-83.1217	-82.9217
	-36.8163	0.024	-83.1163	-82.9163
	-36.811	0.018	-83.111	-82.911
	-36.8057	0.01	-83.1057	-82.9057
	-36.8004	0.014	-83.1004	-82.9004
	-36.795	0.01	-83.095	-82.895
	-36.7897	-0.008	-83.0897	-82.8897
	-36.7858	-0.014	-83.0858	-82.8858
	-36.7818	-0.014	-83.0818	-82.8818
	-36.7778	-0.016	-83.0778	-82.8778
	-36.7738	-0.018	-83.0738	-82.8738
	-36.7658	-0.01	-83.0658	-82.8658
	-36.7579	-0.004	-83.0579	-82.8579
	-36.7539	0	-83.0539	-82.8539
	-36.7498	0.012	-83.0498	-82.8498
	-36.7458	0.018	-83.0458	-82.8458
	-36.7418	0.014	-83.0418	-82.8418
	-36.7365	0.012	-83.0365	-82.8365
	-36.7311	0.018	-83.0311	-82.8311
	-36.7257	0.006	-83.0257	-82.8257
	-36.7217	-0.004	-83.0217	-82.8217
	-36.7177	-0.008	-83.0177	-82.8177
	-36.7138	-0.006	-83.0138	-82.8138
	-36.7098	-0.014	-83.0098	-82.8098
	-36.7017	-0.012	-83.0017	-82.8017
	-36.6937	-0.008	-82.9937	-82.7937
	-36.6884	-0.002	-82.9884	-82.7884
	-36.683	0	-82.983	-82.783
	-36.6777	0	-82.9777	-82.7777
	-36.6737	0.006	-82.9737	-82.7737
	-36.6697	0.014	-82.9697	-82.7697
	-36.6656	0.01	-82.9656	-82.7656
	-36.6616	0.012	-82.9616	-82.7616
	-36.6576	0.012	-82.9576	-82.7576
	-36.6536	0.002	-82.9536	-82.7536
	-36.6496	0.01	-82.9496	-82.7496
	-36.6456	-0.002	-82.9456	-82.7456
	-36.636	0.004	-82.936	-82.736
	-36.6265	-0.002	-82.9265	-82.7265
	-36.6233	-0.004	-82.9233	-82.7233
	-36.62	0	-82.92	-82.72
	-36.6168	0.008	-82.9168	-82.7168
	-36.6136	0.008	-82.9136	-82.7136
	-36.6083	-0.002	-82.9083	-82.7083
	-36.6031	0.01	-82.9031	-82.7031
	-36.5978	0.01	-82.8978	-82.6978
	-36.5938	0.004	-82.8938	-82.6938
	-36.5898	-0.006	-82.8898	-82.6898
	-36.5858	-0.002	-82.8858	-82.6858
	-36.5819	0.002	-82.8819	-82.6819
	-36.5738	-0.012	-82.8738	-82.6738
	-36.5658	-0.006	-82.8658	-82.6658
	-36.5605	-0.004	-82.8605	-82.6605
	-36.5552	0.008	-82.8552	-82.6552
	-36.55	0.008	-82.85	-82.65
	-36.5446	0.004	-82.8446	-82.6446
	-36.5393	0.012	-82.8393	-82.6393
	-36.534	0.016	-82.834	-82.634
	-36.53	0.018	-82.83	-82.63
	-36.526	0.006	-82.826	-82.626
	-36.522	-0.008	-82.822	-82.622
	-36.518	0.016	-82.818	-82.618
	-36.5127	0.042	-82.8127	-82.6127
	-36.5073	0.036	-82.8073	-82.6073
	-36.502	0.04	-82.802	-82.602
	-36.4966	0.044	-82.7966	-82.5966
	-36.4911	0.074	-82.7911	-82.5911
	-36.4857	0.082	-82.7857	-82.5857
	-36.4803	0.088	-82.7803	-82.5803
	-36.475	0.104	-82.775	-82.575
	-36.4696	0.104	-82.7696	-82.5696
	-36.4657	0.114	-82.7657	-82.5657
	-36.4618	0.088	-82.7618	-82.5618
	-36.4579	0.07	-82.7579	-82.5579
	-36.454	0.072	-82.754	-82.554
	-36.4459	0.064	-82.7459	-82.5459
	-36.4379	0.048	-82.7379	-82.5379
	-36.4339	0.034	-82.7339	-82.5339
	-36.4299	0.04	-82.7299	-82.5299
	-36.426	0.044	-82.726	-82.526
	-36.422	0.042	-82.722	-82.522
	-36.4167	0.05	-82.7167	-82.5167
	-36.4114	0.058	-82.7114	-82.5114
	-36.406	0.066	-82.706	-82.506
	-36.402	0.068	-82.702	-82.502
	-36.398	0.07	-82.698	-82.498
	-36.394	0.064	-82.694	-82.494
	-36.39	0.06	-82.69	-82.49
	-36.382	0.056	-82.682	-82.482
	-36.374	0.042	-82.674	-82.474
	-36.3687	0.034	-82.6687	-82.4687
	-36.3633	0.034	-82.6633	-82.4633
	-36.358	0.026	-82.658	-82.458
	-36.354	0.02	-82.654	-82.454
	-36.35	0.022	-82.65	-82.45
	-36.346	0.034	-82.646	-82.446
	-36.3421	0.038	-82.6421	-82.4421
	-36.338	0.038	-82.638	-82.438
	-36.334	0.05	-82.634	-82.434
	-36.33	0.054	-82.63	-82.43
	-36.326	0.05	-82.626	-82.426
	-36.318	0.05	-82.618	-82.418
	-36.3101	0.05	-82.6101	-82.4101
	-36.3048	0.038	-82.6048	-82.4048
	-36.2995	0.028	-82.5995	-82.3995
	-36.2941	0.022	-82.5941	-82.3941
	-36.2888	0.016	-82.5888	-82.3888
	-36.2835	0.01	-82.5835	-82.3835
	-36.2782	0.014	-82.5782	-82.3782
	-36.2742	0.014	-82.5742	-82.3742
	-36.2702	0.016	-82.5702	-82.3702
	-36.2662	0.026	-82.5662	-82.3662
	-36.2622	0.036	-82.5622	-82.3622
	-36.2568	0.036	-82.5568	-82.3568
	-36.2513	0.038	-82.5513	-82.3513
	-36.2459	0.044	-82.5459	-82.3459
	-36.2406	0.04	-82.5406	-82.3406
	-36.2354	0.024	-82.5354	-82.3354
	-36.2301	0.02	-82.5301	-82.3301
	-36.2247	0.02	-82.5247	-82.3247
	-36.2193	0.008	-82.5193	-82.3193
	-36.2139	0.002	-82.5139	-82.3139
	-36.21	0.008	-82.51	-82.31
	-36.2061	0.014	-82.5061	-82.3061
	-36.2021	0.012	-82.5021	-82.3021
	-36.1982	0.018	-82.4982	-82.2982
	-36.1902	0.028	-82.4902	-82.2902
	-36.1823	0.032	-82.4823	-82.2823
	-36.1783	0.032	-82.4783	-82.2783
	-36.1743	0.03	-82.4743	-82.2743
	-36.1703	0.026	-82.4703	-82.2703
	-36.1663	0.016	-82.4663	-82.2663
	-36.161	0.012	-82.461	-82.261
	-36.1557	0.01	-82.4557	-82.2557
	-36.1504	0.004	-82.4504	-82.2504
	-36.145	0.002	-82.445	-82.245
	-36.1397	0.004	-82.4397	-82.2397
	-36.1343	0.006	-82.4343	-82.2343
	-36.1288	0.01	-82.4288	-82.2288
	-36.1234	0.018	-82.4234	-82.2234
	-36.1179	0.024	-82.4179	-82.2179
	-36.1127	0.026	-82.4127	-82.2127
	-36.1075	0.028	-82.4075	-82.2075
	-36.1023	0.03	-82.4023	-82.2023
	-36.0983	0.02	-82.3983	-82.1983
	-36.0943	0.014	-82.3943	-82.1943
	-36.0903	0.01	-82.3903	-82.1903
	-36.0862	0.004	-82.3862	-82.1862
	-36.0822	0	-82.3822	-82.1822
	-36.0782	-0.002	-82.3782	-82.1782
	-36.0743	-0.004	-82.3743	-82.1743
	-36.0703	-0.002	-82.3703	-82.1703
	-36.0623	0.008	-82.3623	-82.1623
	-36.0543	0.012	-82.3543	-82.1543
	-36.0489	0.018	-82.3489	-82.1489
	-36.0435	0.022	-82.3435	-82.1435
	-36.0381	0.028	-82.3381	-82.1381
	-36.0327	0.026	-82.3327	-82.1327
	-36.0273	0.02	-82.3273	-82.1273
	-36.022	0.014	-82.322	-82.122
	-36.0189	0.01	-82.3189	-82.1189
	-36.0157	0.002	-82.3157	-82.1157
	-36.0126	-0.004	-82.3126	-82.1126
	-36.0095	-0.01	-82.3095	-82.1095
	-36.0064	-0.008	-82.3064	-82.1064
	-35.9984	-0.006	-82.2984	-82.0984
	-35.9904	0.002	-82.2904	-82.0904
	-35.985	0.01	-82.285	-82.085
	-35.9795	0.018	-82.2795	-82.0795
	-35.974	0.028	-82.274	-82.074
	-35.9687	0.03	-82.2687	-82.0687
	-35.9633	0.024	-82.2633	-82.0633
	-35.958	0.02	-82.258	-82.058
	-35.9541	0.018	-82.2541	-82.0541
	-35.9502	0.008	-82.2502	-82.0502
	-35.9463	-0.004	-82.2463	-82.0463
	-35.9424	-0.01	-82.2424	-82.0424
	-35.934	-0.008	-82.234	-82.034
	-35.9256	-0.01	-82.2256	-82.0256
	-35.9218	-0.01	-82.2218	-82.0218
	-35.918	-0.004	-82.218	-82.018
	-35.9143	0.012	-82.2143	-82.0143
	-35.9105	0.02	-82.2105	-82.0105
	-35.9051	0.024	-82.2051	-82.0051
	-35.8997	0.026	-82.1997	-81.9997
	-35.8942	0.022	-82.1942	-81.9942
	-35.8903	0.022	-82.1903	-81.9903
	-35.8864	0.014	-82.1864	-81.9864
	-35.8825	0.004	-82.1825	-81.9825
	-35.8785	-0.004	-82.1785	-81.9785
	-35.8705	-0.008	-82.1705	-81.9705
	-35.8625	-0.01	-82.1625	-81.9625
	-35.8572	-0.012	-82.1572	-81.9572
	-35.8519	-0.008	-82.1519	-81.9519
	-35.8466	0.002	-82.1466	-81.9466
	-35.8425	0.012	-82.1425	-81.9425
	-35.8385	0.014	-82.1385	-81.9385
	-35.8344	0.018	-82.1344	-81.9344
	-35.8304	0.026	-82.1304	-81.9304
	-35.8264	0.028	-82.1264	-81.9264
	-35.8225	0.02	-82.1225	-81.9225
	-35.8185	0.008	-82.1185	-81.9185
	-35.8146	0.01	-82.1146	-81.9146
	-35.8065	0.026	-82.1065	-81.9065
	-35.7984	0.032	-82.0984	-81.8984
	-35.7932	0.05	-82.0932	-81.8932
	-35.7879	0.088	-82.0879	-81.8879
	-35.7826	0.158	-82.0826	-81.8826
	-35.7772	0.29	-82.0772	-81.8772
	-35.7717	0.482	-82.0717	-81.8717
	-35.7663	0.776	-82.0663	-81.8663
	-35.7631	1.222	-82.0631	-81.8631
	-35.76	1.882	-82.06	-81.86
	-35.7568	2.612	-82.0568	-81.8568
	-35.7537	3.554	-82.0537	-81.8537
	-35.7505	3.974	-82.0505	-81.8505
	-35.7425	4.268	-82.0425	-81.8425
	-35.7346	4.266	-82.0346	-81.8346
	-35.7293	4.598	-82.0293	-81.8293
	-35.724	4.928	-82.024	-81.824
	-35.7187	5.43	-82.0187	-81.8187
	-35.7132	6.192	-82.0132	-81.8132
	-35.7078	6.818	-82.0078	-81.8078
	-35.7024	7.034	-82.0024	-81.8024
	-35.6984	6.91	-81.9984	-81.7984
	-35.6945	7.016	-81.9945	-81.7945
	-35.6906	6.858	-81.9906	-81.7906
	-35.6866	6.48	-81.9866	-81.7866
	-35.6813	6.18	-81.9813	-81.7813
	-35.6759	6.046	-81.9759	-81.7759
	-35.6705	5.068	-81.9705	-81.7705
	-35.6652	4.3	-81.9652	-81.7652
	-35.6599	3.806	-81.9599	-81.7599
	-35.6546	3.852	-81.9546	-81.7546
	-35.6493	3.786	-81.9493	-81.7493
	-35.644	3.848	-81.944	-81.744
	-35.6387	3.972	-81.9387	-81.7387
	-35.6347	3.932	-81.9347	-81.7347
	-35.6307	2.596	-81.9307	-81.7307
	-35.6267	1.658	-81.9267	-81.7267
	-35.6227	1.252	-81.9227	-81.7227
	-35.6147	1.198	-81.9147	-81.7147
	-35.6067	0.968	-81.9067	-81.7067
	-35.6027	0.562	-81.9027	-81.7027
	-35.5987	0.21	-81.8987	-81.6987
	-35.5947	0.06	-81.8947	-81.6947
	-35.5907	-0.01	-81.8907	-81.6907
	-35.5853	-0.078	-81.8853	-81.6853
	-35.5799	-0.132	-81.8799	-81.6799
	-35.5745	-0.174	-81.8745	-81.6745
	-35.5692	-0.16	-81.8692	-81.6692
	-35.564	-0.11	-81.864	-81.664
	-35.5588	-0.05	-81.8588	-81.6588
	-35.5533	0.012	-81.8533	-81.6533
	-35.5479	0.08	-81.8479	-81.6479
	-35.5425	0.154	-81.8425	-81.6425
	-35.5372	0.21	-81.8372	-81.6372
	-35.532	0.252	-81.832	-81.632
	-35.5268	0.264	-81.8268	-81.6268
	-35.5215	0.238	-81.8215	-81.6215
	-35.5162	0.19	-81.8162	-81.6162
	-35.5108	0.152	-81.8108	-81.6108
	-35.5076	0.11	-81.8076	-81.6076
	-35.5044	0.064	-81.8044	-81.6044
	-35.5012	0.038	-81.8012	-81.6012
	-35.4981	0.032	-81.7981	-81.5981
	-35.4949	0.038	-81.7949	-81.5949
	-35.4869	0.036	-81.7869	-81.5869
	-35.4789	0.048	-81.7789	-81.5789
	-35.4736	0.07	-81.7736	-81.5736
	-35.4682	0.086	-81.7682	-81.5682
	-35.4629	0.096	-81.7629	-81.5629
	-35.4576	0.1	-81.7576	-81.5576
	-35.4522	0.098	-81.7522	-81.5522
	-35.4469	0.098	-81.7469	-81.5469
	-35.4429	0.102	-81.7429	-81.5429
	-35.4389	0.082	-81.7389	-81.5389
	-35.4349	0.072	-81.7349	-81.5349
	-35.4309	0.074	-81.7309	-81.5309
	-35.4256	0.072	-81.7256	-81.5256
	-35.4202	0.064	-81.7202	-81.5202
	-35.4149	0.062	-81.7149	-81.5149
	-35.4094	0.072	-81.7094	-81.5094
	-35.4039	0.068	-81.7039	-81.5039
	-35.3985	0.062	-81.6985	-81.4985
	-35.3932	0.054	-81.6932	-81.4932
	-35.3879	0.046	-81.6879	-81.4879
	-35.3827	0.048	-81.6827	-81.4827
	-35.3787	0.046	-81.6787	-81.4787
	-35.3748	0.044	-81.6748	-81.4748
	-35.3708	0.04	-81.6708	-81.4708
	-35.3669	0.046	-81.6669	-81.4669
	-35.3589	0.056	-81.6589	-81.4589
	-35.3509	0.058	-81.6509	-81.4509
	-35.3469	0.054	-81.6469	-81.4469
	-35.3429	0.066	-81.6429	-81.4429
	-35.3389	0.066	-81.6389	-81.4389
	-35.3349	0.052	-81.6349	-81.4349
	-35.3296	0.052	-81.6296	-81.4296
	-35.3243	0.05	-81.6243	-81.4243
	-35.3189	0.042	-81.6189	-81.4189
	-35.3147	0.032	-81.6147	-81.4147
	-35.3104	0.036	-81.6104	-81.4104
	-35.3061	0.036	-81.6061	-81.4061
	-35.3019	0.028	-81.6019	-81.4019
	-35.2945	0.034	-81.5945	-81.3945
	-35.287	0.038	-81.587	-81.387
	-35.2817	0.042	-81.5817	-81.3817
	-35.2763	0.04	-81.5763	-81.3763
	-35.271	0.044	-81.571	-81.371
	-35.2669	0.052	-81.5669	-81.3669
	-35.2629	0.052	-81.5629	-81.3629
	-35.2589	0.044	-81.5589	-81.3589
	-35.2549	0.042	-81.5549	-81.3549
	-35.2496	0.04	-81.5496	-81.3496
	-35.2443	0.032	-81.5443	-81.3443
	-35.2391	0.024	-81.5391	-81.3391
	-35.2337	0.018	-81.5337	-81.3337
	-35.2284	0.016	-81.5284	-81.3284
	-35.2231	0.02	-81.5231	-81.3231
	-35.2177	0.022	-81.5177	-81.3177
	-35.2124	0.024	-81.5124	-81.3124
	-35.207	0.036	-81.507	-81.307
	-35.2015	0.048	-81.5015	-81.3015
	-35.1961	0.044	-81.4961	-81.2961
	-35.1906	0.032	-81.4906	-81.2906
	-35.1867	0.044	-81.4867	-81.2867
	-35.1829	0.048	-81.4829	-81.2829
	-35.179	0.034	-81.479	-81.279
	-35.1751	0.014	-81.4751	-81.2751
	-35.1697	0.014	-81.4697	-81.2697
	-35.1644	0.022	-81.4644	-81.2644
	-35.1591	0.012	-81.4591	-81.2591
	-35.1537	0.002	-81.4537	-81.2537
	-35.1483	0.01	-81.4483	-81.2483
	-35.1429	0.028	-81.4429	-81.2429
	-35.1376	0.038	-81.4376	-81.2376
	-35.1324	0.032	-81.4324	-81.2324
	-35.1271	0.034	-81.4271	-81.2271
	-35.1228	0.044	-81.4228	-81.2228
	-35.1184	0.048	-81.4184	-81.2184
	-35.114	0.03	-81.414	-81.214
	-35.1096	0.014	-81.4096	-81.2096
	-35.1048	0.02	-81.4048	-81.2048
	-35.1	0.024	-81.4	-81.2
	-35.0952	0.004	-81.3952	-81.1952
	-35.0898	-0.006	-81.3898	-81.1898
	-35.0845	0.012	-81.3845	-81.1845
	-35.0792	0.024	-81.3792	-81.1792
	-35.0737	0.016	-81.3737	-81.1737
	-35.0683	0.016	-81.3683	-81.1683
	-35.0628	0.032	-81.3628	-81.1628
	-35.0589	0.042	-81.3589	-81.1589
	-35.055	0.034	-81.355	-81.155
	-35.0511	0.024	-81.3511	-81.1511
	-35.0472	0.024	-81.3472	-81.1472
	-35.0392	0.03	-81.3392	-81.1392
	-35.0312	0.02	-81.3312	-81.1312
	-35.0257	0.004	-81.3257	-81.1257
	-35.0202	0.002	-81.3202	-81.1202
	-35.0148	0.01	-81.3148	-81.1148
	-35.0109	0.008	-81.3109	-81.1109
	-35.007	0.004	-81.307	-81.107
	-35.003	0.012	-81.303	-81.103
	-34.9991	0.024	-81.2991	-81.0991
	-34.9938	0.03	-81.2938	-81.0938
	-34.9885	0.028	-81.2885	-81.0885
	-34.9832	0.026	-81.2832	-81.0832
	-34.9779	0.03	-81.2779	-81.0779
	-34.9726	0.032	-81.2726	-81.0726
	-34.9673	0.024	-81.2673	-81.0673
	-34.9619	0.012	-81.2619	-81.0619
	-34.9566	0.01	-81.2566	-81.0566
	-34.9512	0.01	-81.2512	-81.0512
	-34.9458	0.016	-81.2458	-81.0458
	-34.9404	0.04	-81.2404	-81.0404
	-34.9351	0.084	-81.2351	-81.0351
	-34.9309	0.16	-81.2309	-81.0309
	-34.9268	0.316	-81.2268	-81.0268
	-34.9226	0.706	-81.2226	-81.0226
	-34.9185	1.896	-81.2185	-81.0185
	-34.9134	4.37	-81.2134	-81.0134
	-34.9084	7.926	-81.2084	-81.0084
	-34.9033	10.176	-81.2033	-81.0033
	-34.898	10.574	-81.198	-80.998
	-34.8927	9.936	-81.1927	-80.9927
	-34.8874	9.7	-81.1874	-80.9874
	-34.882	10.042	-81.182	-80.982
	-34.8766	10.184	-81.1766	-80.9766
	-34.8712	8.654	-81.1712	-80.9712
	-34.867	7.136	-81.167	-80.967
	-34.8628	5.768	-81.1628	-80.9628
	-34.8586	5.092	-81.1586	-80.9586
	-34.8543	4.52	-81.1543	-80.9543
	-34.8493	3.948	-81.1493	-80.9493
	-34.8444	3.428	-81.1444	-80.9444
	-34.8394	2.95	-81.1394	-80.9394
	-34.834	2.546	-81.134	-80.934
	-34.8287	2.42	-81.1287	-80.9287
	-34.8234	2.592	-81.1234	-80.9234
	-34.8181	2.884	-81.1181	-80.9181
	-34.8127	3.2	-81.1127	-80.9127
	-34.8074	3.76	-81.1074	-80.9074
	-34.8034	4.602	-81.1034	-80.9034
	-34.7994	4.798	-81.0994	-80.8994
	-34.7954	4.78	-81.0954	-80.8954
	-34.7915	4.784	-81.0915	-80.8915
	-34.7831	5.136	-81.0831	-80.8831
	-34.7748	4.036	-81.0748	-80.8748
	-34.7709	2.512	-81.0709	-80.8709
	-34.7671	1.696	-81.0671	-80.8671
	-34.7633	1.288	-81.0633	-80.8633
	-34.7595	0.96	-81.0595	-80.8595
	-34.7541	0.522	-81.0541	-80.8541
	-34.7488	0.206	-81.0488	-80.8488
	-34.7435	0.014	-81.0435	-80.8435
	-34.738	-0.1	-81.038	-80.838
	-34.7325	-0.202	-81.0325	-80.8325
	-34.7271	-0.284	-81.0271	-80.8271
	-34.7218	-0.312	-81.0218	-80.8218
	-34.7166	-0.27	-81.0166	-80.8166
	-34.7114	-0.168	-81.0114	-80.8114
	-34.706	-0.082	-81.006	-80.806
	-34.7007	0.008	-81.0007	-80.8007
	-34.6954	0.096	-80.9954	-80.7954
	-34.69	0.184	-80.99	-80.79
	-34.6846	0.292	-80.9846	-80.7846
	-34.6792	0.368	-80.9792	-80.7792
	-34.6753	0.382	-80.9753	-80.7753
	-34.6714	0.344	-80.9714	-80.7714
	-34.6674	0.28	-80.9674	-80.7674
	-34.6635	0.212	-80.9635	-80.7635
	-34.6582	0.138	-80.9582	-80.7582
	-34.6528	0.086	-80.9528	-80.7528
	-34.6475	0.052	-80.9475	-80.7475
	-34.6421	0.032	-80.9421	-80.7421
	-34.6367	0.02	-80.9367	-80.7367
	-34.6313	0.022	-80.9313	-80.7313
	-34.626	0.034	-80.926	-80.726
	-34.6207	0.044	-80.9207	-80.7207
	-34.6154	0.058	-80.9154	-80.7154
	-34.6123	0.08	-80.9123	-80.7123
	-34.6091	0.094	-80.9091	-80.7091
	-34.6059	0.104	-80.9059	-80.7059
	-34.6027	0.114	-80.9027	-80.7027
	-34.5995	0.12	-80.8995	-80.6995
	-34.5916	0.114	-80.8916	-80.6916
	-34.5836	0.11	-80.8836	-80.6836
	-34.5783	0.104	-80.8783	-80.6783
	-34.573	0.098	-80.873	-80.673
	-34.5676	0.086	-80.8676	-80.6676
	-34.5623	0.072	-80.8623	-80.6623
	-34.5569	0.058	-80.8569	-80.6569
	-34.5515	0.046	-80.8515	-80.6515
	-34.5472	0.04	-80.8472	-80.6472
	-34.5428	0.04	-80.8428	-80.6428
	-34.5384	0.032	-80.8384	-80.6384
	-34.534	0.03	-80.834	-80.634
	-34.5293	0.042	-80.8293	-80.6293
	-34.5245	0.052	-80.8245	-80.6245
	-34.5197	0.06	-80.8197	-80.6197
	-34.5144	0.07	-80.8144	-80.6144
	-34.509	0.086	-80.809	-80.609
	-34.5037	0.084	-80.8037	-80.6037
	-34.4983	0.082	-80.7983	-80.5983
	-34.4929	0.078	-80.7929	-80.5929
	-34.4875	0.068	-80.7875	-80.5875
	-34.4844	0.056	-80.7844	-80.5844
	-34.4812	0.048	-80.7812	-80.5812
	-34.478	0.034	-80.778	-80.578
	-34.4748	0.024	-80.7748	-80.5748
	-34.4717	0.024	-80.7717	-80.5717
	-34.4556	0.026	-80.7556	-80.5556
	-34.4503	0.026	-80.7503	-80.5503
	-34.445	0.03	-80.745	-80.545
	-34.4397	0.042	-80.7397	-80.5397
	-34.4357	0.048	-80.7357	-80.5357
	-34.4317	0.054	-80.7317	-80.5317
	-34.4278	0.064	-80.7278	-80.5278
	-34.4238	0.064	-80.7238	-80.5238
	-34.4185	0.058	-80.7185	-80.5185
	-34.4131	0.056	-80.7131	-80.5131
	-34.4078	0.05	-80.7078	-80.5078
	-34.4024	0.036	-80.7024	-80.5024
	-34.3971	0.026	-80.6971	-80.4971
	-34.3918	0.024	-80.6918	-80.4918
	-34.3865	0.018	-80.6865	-80.4865
	-34.3811	0.01	-80.6811	-80.4811
	-34.3758	0.016	-80.6758	-80.4758
	-34.3704	0.022	-80.6704	-80.4704
	-34.3651	0.028	-80.6651	-80.4651
	-34.3597	0.04	-80.6597	-80.4597
	-34.3557	0.046	-80.6557	-80.4557
	-34.3517	0.054	-80.6517	-80.4517
	-34.3477	0.056	-80.6477	-80.4477
	-34.3438	0.054	-80.6438	-80.4438
	-34.3385	0.042	-80.6385	-80.4385
	-34.3331	0.032	-80.6331	-80.4331
	-34.3278	0.03	-80.6278	-80.4278
	-34.3225	0.02	-80.6225	-80.4225
	-34.3172	0.008	-80.6172	-80.4172
	-34.3118	0.004	-80.6118	-80.4118
	-34.3065	0.01	-80.6065	-80.4065
	-34.3012	0.014	-80.6012	-80.4012
	-34.2959	0.016	-80.5959	-80.3959
	-34.2919	0.032	-80.5919	-80.3919
	-34.2879	0.042	-80.5879	-80.3879
	-34.2839	0.048	-80.5839	-80.3839
	-34.2799	0.046	-80.5799	-80.3799
	-34.2719	0.044	-80.5719	-80.3719
	-34.264	0.042	-80.564	-80.364
	-34.26	0.036	-80.56	-80.36
	-34.256	0.026	-80.556	-80.356
	-34.252	0.012	-80.552	-80.352
	-34.248	0.006	-80.548	-80.348
	-34.2426	0.008	-80.5426	-80.3426
	-34.2372	0.004	-80.5372	-80.3372
	-34.2318	0.002	-80.5318	-80.3318
	-34.2278	0.012	-80.5278	-80.3278
	-34.2239	0.022	-80.5239	-80.3239
	-34.2199	0.03	-80.5199	-80.3199
	-34.2159	0.034	-80.5159	-80.3159
	-34.208	0.04	-80.508	-80.308
	-34.2	0.046	-80.5	-80.3
	-34.1946	0.042	-80.4946	-80.2946
	-34.1892	0.032	-80.4892	-80.2892
	-34.1838	0.024	-80.4838	-80.2838
	-34.1799	0.022	-80.4799	-80.2799
	-34.1759	0.014	-80.4759	-80.2759
	-34.172	-0.002	-80.472	-80.272
	-34.168	-0.004	-80.468	-80.268
	-34.1627	0.002	-80.4627	-80.2627
	-34.1574	0.008	-80.4574	-80.2574
	-34.152	0.01	-80.452	-80.252
	-34.1467	0.016	-80.4467	-80.2467
	-34.1414	0.03	-80.4414	-80.2414
	-34.1361	0.04	-80.4361	-80.2361
	-34.1307	0.038	-80.4307	-80.2307
	-34.1254	0.036	-80.4254	-80.2254
	-34.1201	0.036	-80.4201	-80.2201
	-34.1147	0.028	-80.4147	-80.2147
	-34.1094	0.02	-80.4094	-80.2094
	-34.104	0.01	-80.404	-80.204
	-34.1	-0.002	-80.4	-80.2
	-34.0961	-0.004	-80.3961	-80.1961
	-34.0921	0.018	-80.3921	-80.1921
	-34.0881	0.04	-80.3881	-80.1881
	-34.0828	0.082	-80.3828	-80.1828
	-34.0774	0.152	-80.3774	-80.1774
	-34.0721	0.298	-80.3721	-80.1721
	-34.0668	0.57	-80.3668	-80.1668
	-34.0615	1.208	-80.3615	-80.1615
	-34.0561	2.806	-80.3561	-80.1561
	-34.0508	5.716	-80.3508	-80.1508
	-34.0455	9.976	-80.3455	-80.1455
	-34.0401	12.696	-80.3401	-80.1401
	-34.0361	11.162	-80.3361	-80.1361
	-34.0321	9.634	-80.3321	-80.1321
	-34.0281	9.362	-80.3281	-80.1281
	-34.0241	9.992	-80.3241	-80.1241
	-34.0161	9.352	-80.3161	-80.1161
	-34.0082	7.874	-80.3082	-80.1082
	-34.0042	6.834	-80.3042	-80.1042
	-34.0002	5.432	-80.3002	-80.1002
	-33.9961	4.288	-80.2961	-80.0961
	-33.9921	3.398	-80.2921	-80.0921
	-33.9868	3.008	-80.2868	-80.0868
	-33.9815	2.664	-80.2815	-80.0815
	-33.9762	2.462	-80.2762	-80.0762
	-33.9722	2.618	-80.2722	-80.0722
	-33.9682	2.986	-80.2682	-80.0682
	-33.9642	3.058	-80.2642	-80.0642
	-33.9602	3.3	-80.2602	-80.0602
	-33.9522	3.646	-80.2522	-80.0522
	-33.9442	4.3	-80.2442	-80.0442
	-33.9389	4.678	-80.2389	-80.0389
	-33.9336	5.02	-80.2336	-80.0336
	-33.9282	5.354	-80.2282	-80.0282
	-33.9242	5.224	-80.2242	-80.0242
	-33.9202	4.21	-80.2202	-80.0202
	-33.9162	2.54	-80.2162	-80.0162
	-33.9122	1.77	-80.2122	-80.0122
	-33.9069	1.412	-80.2069	-80.0069
	-33.9016	1.084	-80.2016	-80.0016
	-33.8962	0.636	-80.1962	-79.9962
	-33.8909	0.242	-80.1909	-79.9909
	-33.8856	0.046	-80.1856	-79.9856
	-33.8803	-0.064	-80.1803	-79.9803
	-33.8749	-0.162	-80.1749	-79.9749
	-33.8696	-0.248	-80.1696	-79.9696
	-33.8643	-0.302	-80.1643	-79.9643
	-33.8589	-0.292	-80.1589	-79.9589
	-33.8536	-0.216	-80.1536	-79.9536
	-33.8482	-0.11	-80.1482	-79.9482
	-33.8443	-0.02	-80.1443	-79.9443
	-33.8403	0.058	-80.1403	-79.9403
	-33.8363	0.142	-80.1363	-79.9363
	-33.8323	0.234	-80.1323	-79.9323
	-33.827	0.322	-80.127	-79.927
	-33.8216	0.358	-80.1216	-79.9216
	-33.8163	0.33	-80.1163	-79.9163
	-33.8109	0.276	-80.1109	-79.9109
	-33.8055	0.23	-80.1055	-79.9055
	-33.8002	0.166	-80.1002	-79.9002
	-33.7949	0.096	-80.0949	-79.8949
	-33.7896	0.05	-80.0896	-79.8896
	-33.7843	0.034	-80.0843	-79.8843
	-33.7803	0.02	-80.0803	-79.8803
	-33.7763	0.008	-80.0763	-79.8763
	-33.7723	0.014	-80.0723	-79.8723
	-33.7683	0.03	-80.0683	-79.8683
	-33.763	0.042	-80.063	-79.863
	-33.7576	0.064	-80.0576	-79.8576
	-33.7523	0.086	-80.0523	-79.8523
	-33.747	0.1	-80.047	-79.847
	-33.7417	0.114	-80.0417	-79.8417
	-33.7364	0.126	-80.0364	-79.8364
	-33.731	0.124	-80.031	-79.831
	-33.7257	0.112	-80.0257	-79.8257
	-33.7204	0.11	-80.0204	-79.8204
	-33.7163	0.098	-80.0163	-79.8163
	-33.7123	0.08	-80.0123	-79.8123
	-33.7082	0.062	-80.0082	-79.8082
	-33.7042	0.05	-80.0042	-79.8042
	-33.6961	0.042	-79.9961	-79.7961
	-33.6881	0.03	-79.9881	-79.7881
	-33.6841	0.028	-79.9841	-79.7841
	-33.6802	0.032	-79.9802	-79.7802
	-33.6763	0.032	-79.9763	-79.7763
	-33.6723	0.036	-79.9723	-79.7723
	-33.667	0.044	-79.967	-79.767
	-33.6617	0.06	-79.9617	-79.7617
	-33.6564	0.07	-79.9564	-79.7564
	-33.6502	0.074	-79.9502	-79.7502
	-33.6441	0.08	-79.9441	-79.7441
	-33.6379	0.08	-79.9379	-79.7379
	-33.6318	0.08	-79.9318	-79.7318
	-33.6257	0.072	-79.9257	-79.7257
	-33.6195	0.056	-79.9195	-79.7195
	-33.6134	0.046	-79.9134	-79.7134
	-33.6094	0.038	-79.9094	-79.7094
	-33.6054	0.03	-79.9054	-79.7054
	-33.6014	0.02	-79.9014	-79.7014
	-33.5974	0.016	-79.8974	-79.6974
	-33.5934	0.02	-79.8934	-79.6934
	-33.5894	0.02	-79.8894	-79.6894
	-33.5854	0.03	-79.8854	-79.6854
	-33.5814	0.04	-79.8814	-79.6814
	-33.5756	0.048	-79.8756	-79.6756
	-33.5697	0.056	-79.8697	-79.6697
	-33.5639	0.062	-79.8639	-79.6639
	-33.558	0.066	-79.858	-79.658
	-33.5521	0.056	-79.8521	-79.6521
	-33.5463	0.052	-79.8463	-79.6463
	-33.5404	0.05	-79.8404	-79.6404
	-33.5346	0.034	-79.8346	-79.6346
	-33.5305	0.02	-79.8305	-79.6305
	-33.5265	0.012	-79.8265	-79.6265
	-33.5224	0.012	-79.8224	-79.6224
	-33.5184	0.01	-79.8184	-79.6184
	-33.513	0.014	-79.813	-79.613
	-33.5076	0.022	-79.8076	-79.6076
	-33.5023	0.032	-79.8023	-79.6023
	-33.4983	0.042	-79.7983	-79.5983
	-33.4944	0.052	-79.7944	-79.5944
	-33.4905	0.052	-79.7905	-79.5905
	-33.4865	0.052	-79.7865	-79.5865
	-33.4812	0.052	-79.7812	-79.5812
	-33.4759	0.042	-79.7759	-79.5759
	-33.4706	0.028	-79.7706	-79.5706
	-33.4652	0.022	-79.7652	-79.5652
	-33.4598	0.014	-79.7598	-79.5598
	-33.4545	0.006	-79.7545	-79.5545
	-33.4491	0.002	-79.7491	-79.5491
	-33.4437	0.008	-79.7437	-79.5437
	-33.4383	0.016	-79.7383	-79.5383
	-33.4344	0.024	-79.7344	-79.5344
	-33.4304	0.036	-79.7304	-79.5304
	-33.4265	0.042	-79.7265	-79.5265
	-33.4225	0.044	-79.7225	-79.5225
	-33.4172	0.048	-79.7172	-79.5172
	-33.4119	0.048	-79.7119	-79.5119
	-33.4066	0.038	-79.7066	-79.5066
	-33.4013	0.026	-79.7013	-79.5013
	-33.3959	0.022	-79.6959	-79.4959
	-33.3906	0.01	-79.6906	-79.4906
	-33.3853	0	-79.6853	-79.4853
	-33.3799	0	-79.6799	-79.4799
	-33.3746	0.006	-79.6746	-79.4746
	-33.3705	0.006	-79.6705	-79.4705
	-33.3664	0.012	-79.6664	-79.4664
	-33.3624	0.026	-79.6624	-79.4624
	-33.3583	0.042	-79.6583	-79.4583
	-33.3504	0.042	-79.6504	-79.4504
	-33.3426	0.042	-79.6426	-79.4426
	-33.3386	0.044	-79.6386	-79.4386
	-33.3346	0.04	-79.6346	-79.4346
	-33.3306	0.028	-79.6306	-79.4306
	-33.3267	0.016	-79.6267	-79.4267
	-33.3213	0.008	-79.6213	-79.4213
	-33.316	-0.002	-79.616	-79.416
	-33.3107	-0.006	-79.6107	-79.4107
	-33.3061	-0.002	-79.6061	-79.4061
	-33.3016	-0.002	-79.6016	-79.4016
	-33.297	0.01	-79.597	-79.397
	-33.2924	0.024	-79.5924	-79.3924
	-33.2878	0.03	-79.5878	-79.3878
	-33.2833	0.036	-79.5833	-79.3833
	-33.2787	0.042	-79.5787	-79.3787
	-33.2707	0.044	-79.5707	-79.3707
	-33.2627	0.04	-79.5627	-79.3627
	-33.2574	0.032	-79.5574	-79.3574
	-33.2521	0.016	-79.5521	-79.3521
	-33.2467	0.006	-79.5467	-79.3467
	-33.2428	-0.002	-79.5428	-79.3428
	-33.2388	-0.004	-79.5388	-79.3388
	-33.2348	0.006	-79.5348	-79.3348
	-33.2308	0.03	-79.5308	-79.3308
	-33.2255	0.062	-79.5255	-79.3255
	-33.2201	0.12	-79.5201	-79.3201
	-33.2148	0.23	-79.5148	-79.3148
	-33.2094	0.564	-79.5094	-79.3094
	-33.2041	1.382	-79.5041	-79.3041
	-33.1988	3.2	-79.4988	-79.2988
	-33.1934	6.522	-79.4934	-79.2934
	-33.1881	9.876	-79.4881	-79.2881
	-33.1828	11.058	-79.4828	-79.2828
	-33.1773	10.254	-79.4773	-79.2773
	-33.1719	9.886	-79.4719	-79.2719
	-33.1664	10.184	-79.4664	-79.2664
	-33.1625	9.092	-79.4625	-79.2625
	-33.1586	8.018	-79.4586	-79.2586
	-33.1547	6.576	-79.4547	-79.2547
	-33.1508	5.934	-79.4508	-79.2508
	-33.1468	5.116	-79.4468	-79.2468
	-33.1428	4.374	-79.4428	-79.2428
	-33.1388	3.874	-79.4388	-79.2388
	-33.1349	3.564	-79.4349	-79.2349
	-33.1267	3.092	-79.4267	-79.2267
	-33.1184	2.756	-79.4184	-79.2184
	-33.1132	2.716	-79.4132	-79.2132
	-33.108	3.05	-79.408	-79.208
	-33.1028	3.394	-79.4028	-79.2028
	-33.0974	3.718	-79.3974	-79.1974
	-33.0921	4.19	-79.3921	-79.1921
	-33.0868	4.256	-79.3868	-79.1868
	-33.0836	4.214	-79.3836	-79.1836
	-33.0804	4.142	-79.3804	-79.1804
	-33.0772	4.47	-79.3772	-79.1772
	-33.0741	4.68	-79.3741	-79.1741
	-33.0709	4.442	-79.3709	-79.1709
	-33.0628	2.918	-79.3628	-79.1628
	-33.0548	1.708	-79.3548	-79.1548
	-33.0495	1.202	-79.3495	-79.1495
	-33.0442	0.982	-79.3442	-79.1442
	-33.0389	0.712	-79.3389	-79.1389
	-33.0334	0.358	-79.3334	-79.1334
	-33.0279	0.096	-79.3279	-79.1279
	-33.0225	-0.04	-79.3225	-79.1225
	-33.0186	-0.124	-79.3186	-79.1186
	-33.0147	-0.194	-79.3147	-79.1147
	-33.0108	-0.252	-79.3108	-79.1108
	-33.0069	-0.252	-79.3069	-79.1069
	-33.0015	-0.196	-79.3015	-79.1015
	-32.9961	-0.124	-79.2961	-79.0961
	-32.9908	-0.044	-79.2908	-79.0908
	-32.9855	0.032	-79.2855	-79.0855
	-32.9803	0.104	-79.2803	-79.0803
	-32.975	0.172	-79.275	-79.075
	-32.9696	0.248	-79.2696	-79.0696
	-32.9643	0.284	-79.2643	-79.0643
	-32.9589	0.254	-79.2589	-79.0589
	-32.9532	0.22	-79.2532	-79.0532
	-32.9475	0.186	-79.2475	-79.0475
	-32.9417	0.134	-79.2417	-79.0417
	-32.936	0.082	-79.236	-79.036
	-32.9302	0.05	-79.2302	-79.0302
	-32.9245	0.028	-79.2245	-79.0245
	-32.9187	0.014	-79.2187	-79.0187
	-32.913	0.014	-79.213	-79.013
	-32.909	0.024	-79.209	-79.009
	-32.905	0.032	-79.205	-79.005
	-32.901	0.048	-79.201	-79.001
	-32.897	0.064	-79.197	-78.997
	-32.8916	0.074	-79.1916	-78.9916
	-32.8863	0.088	-79.1863	-78.9863
	-32.881	0.094	-79.181	-78.981
	-32.8757	0.096	-79.1757	-78.9757
	-32.8704	0.092	-79.1704	-78.9704
	-32.8651	0.09	-79.1651	-78.9651
	-32.8599	0.088	-79.1599	-78.9599
	-32.8546	0.08	-79.1546	-78.9546
	-32.8493	0.068	-79.1493	-78.9493
	-32.844	0.062	-79.144	-78.944
	-32.8387	0.054	-79.1387	-78.9387
	-32.8348	0.048	-79.1348	-78.9348
	-32.8309	0.044	-79.1309	-78.9309
	-32.827	0.038	-79.127	-78.927
	-32.823	0.03	-79.123	-78.923
	-32.8177	0.03	-79.1177	-78.9177
	-32.8124	0.038	-79.1124	-78.9124
	-32.8071	0.042	-79.1071	-78.9071
	-32.8031	0.042	-79.1031	-78.9031
	-32.7991	0.048	-79.0991	-78.8991
	-32.7951	0.058	-79.0951	-78.8951
	-32.7911	0.062	-79.0911	-78.8911
	-32.7857	0.062	-79.0857	-78.8857
	-32.7803	0.066	-79.0803	-78.8803
	-32.7749	0.062	-79.0749	-78.8749
	-32.7697	0.052	-79.0697	-78.8697
	-32.7644	0.05	-79.0644	-78.8644
	-32.7591	0.042	-79.0591	-78.8591
	-32.7536	0.03	-79.0536	-78.8536
	-32.7482	0.024	-79.0482	-78.8482
	-32.7427	0.026	-79.0427	-78.8427
	-32.7388	0.024	-79.0388	-78.8388
	-32.7349	0.02	-79.0349	-78.8349
	-32.731	0.03	-79.031	-78.831
	-32.7271	0.038	-79.0271	-78.8271
	-32.7191	0.038	-79.0191	-78.8191
	-32.7111	0.042	-79.0111	-78.8111
	-32.7071	0.05	-79.0071	-78.8071
	-32.7031	0.05	-79.0031	-78.8031
	-32.6991	0.044	-78.9991	-78.7991
	-32.6951	0.042	-78.9951	-78.7951
	-32.6896	0.038	-78.9896	-78.7896
	-32.6842	0.028	-78.9842	-78.7842
	-32.6787	0.026	-78.9787	-78.7787
	-32.6748	0.018	-78.9748	-78.7748
	-32.6709	0.014	-78.9709	-78.7709
	-32.667	0.018	-78.967	-78.767
	-32.6631	0.026	-78.9631	-78.7631
	-32.6551	0.028	-78.9551	-78.7551
	-32.6472	0.03	-78.9472	-78.7472
	-32.6418	0.038	-78.9418	-78.7418
	-32.6365	0.046	-78.9365	-78.7365
	-32.6312	0.044	-78.9312	-78.7312
	-32.6272	0.034	-78.9272	-78.7272
	-32.6232	0.032	-78.9232	-78.7232
	-32.6192	0.032	-78.9192	-78.7192
	-32.6152	0.02	-78.9152	-78.7152
	-32.6088	0.01	-78.9088	-78.7088
	-32.6024	0.01	-78.9024	-78.7024
	-32.596	0.014	-78.896	-78.696
	-32.5895	0.012	-78.8895	-78.6895
	-32.5831	0.018	-78.8831	-78.6831
	-32.5792	0.03	-78.8792	-78.6792
	-32.5752	0.036	-78.8752	-78.6752
	-32.5712	0.038	-78.8712	-78.6712
	-32.5672	0.038	-78.8672	-78.6672
	-32.5619	0.038	-78.8619	-78.6619
	-32.5566	0.038	-78.8566	-78.6566
	-32.5512	0.03	-78.8512	-78.6512
	-32.5457	0.018	-78.8457	-78.6457
	-32.5402	0.008	-78.8402	-78.6402
	-32.5347	0.004	-78.8347	-78.6347
	-32.5292	0.006	-78.8292	-78.6292
	-32.5237	0.006	-78.8237	-78.6237
	-32.5182	0.004	-78.8182	-78.6182
	-32.5128	0.012	-78.8128	-78.6128
	-32.5073	0.026	-78.8073	-78.6073
	-32.5033	0.03	-78.8033	-78.6033
	-32.4993	0.032	-78.7993	-78.5993
	-32.4953	0.04	-78.7953	-78.5953
	-32.4913	0.042	-78.7913	-78.5913
	-32.4859	0.036	-78.7859	-78.5859
	-32.4804	0.026	-78.7804	-78.5804
	-32.475	0.02	-78.775	-78.575
	-32.4711	0.012	-78.7711	-78.5711
	-32.4671	0.002	-78.7671	-78.5671
	-32.4632	-0.002	-78.7632	-78.5632
	-32.4593	0	-78.7593	-78.5593
	-32.454	0.002	-78.754	-78.554
	-32.4486	0.006	-78.7486	-78.5486
	-32.4433	0.016	-78.7433	-78.5433
	-32.4379	0.026	-78.7379	-78.5379
	-32.4324	0.03	-78.7324	-78.5324
	-32.427	0.036	-78.727	-78.527
	-32.4218	0.038	-78.7218	-78.5218
	-32.4165	0.034	-78.7165	-78.5165
	-32.4113	0.026	-78.7113	-78.5113
	-32.4073	0.02	-78.7073	-78.5073
	-32.4033	0.01	-78.7033	-78.5033
	-32.3993	0.004	-78.6993	-78.4993
	-32.3954	-0.002	-78.6954	-78.4954
	-32.3899	-0.004	-78.6899	-78.4899
	-32.3845	-0.002	-78.6845	-78.4845
	-32.3791	0.024	-78.6791	-78.4791
	-32.3738	0.076	-78.6738	-78.4738
	-32.3685	0.114	-78.6685	-78.4685
	-32.3632	0.218	-78.6632	-78.4632
	-32.3579	0.406	-78.6579	-78.4579
	-32.3526	0.86	-78.6526	-78.4526
	-32.3472	1.928	-78.6472	-78.4472
	-32.3441	4.222	-78.6441	-78.4441
	-32.3409	8.48	-78.6409	-78.4409
	-32.3377	10.832	-78.6377	-78.4377
	-32.3345	10.216	-78.6345	-78.4345
	-32.3314	8.966	-78.6314	-78.4314
	-32.3154	8.92	-78.6154	-78.4154
	-32.3114	9.35	-78.6114	-78.4114
	-32.3074	8.892	-78.6074	-78.4074
	-32.3034	8.136	-78.6034	-78.4034
	-32.2994	7.476	-78.5994	-78.3994
	-32.2939	6.12	-78.5939	-78.3939
	-32.2885	5.012	-78.5885	-78.3885
	-32.283	4.02	-78.583	-78.383
	-32.2791	3.774	-78.5791	-78.3791
	-32.2753	3.452	-78.5753	-78.3753
	-32.2714	3.15	-78.5714	-78.3714
	-32.2676	3.068	-78.5676	-78.3676
	-32.2595	3.124	-78.5595	-78.3595
	-32.2515	2.912	-78.5515	-78.3515
	-32.2461	2.882	-78.5461	-78.3461
	-32.2408	3.202	-78.5408	-78.3408
	-32.2355	3.748	-78.5355	-78.3355
	-32.2315	4.094	-78.5315	-78.3315
	-32.2276	4.472	-78.5276	-78.3276
	-32.2236	5.094	-78.5236	-78.3236
	-32.2196	5.008	-78.5196	-78.3196
	-32.2142	4.786	-78.5142	-78.3142
	-32.2089	3.868	-78.5089	-78.3089
	-32.2036	2.712	-78.5036	-78.3036
	-32.1983	1.86	-78.4983	-78.2983
	-32.193	1.49	-78.493	-78.293
	-32.1876	1.178	-78.4876	-78.2876
	-32.1823	0.678	-78.4823	-78.2823
	-32.1769	0.308	-78.4769	-78.2769
	-32.1716	0.09	-78.4716	-78.2716
	-32.1663	-0.028	-78.4663	-78.2663
	-32.1609	-0.126	-78.4609	-78.2609
	-32.1556	-0.22	-78.4556	-78.2556
	-32.1502	-0.28	-78.4502	-78.2502
	-32.1449	-0.306	-78.4449	-78.2449
	-32.1395	-0.236	-78.4395	-78.2395
	-32.1341	-0.134	-78.4341	-78.2341
	-32.1288	-0.05	-78.4288	-78.2288
	-32.1234	0.016	-78.4234	-78.2234
	-32.1194	0.09	-78.4194	-78.2194
	-32.1155	0.168	-78.4155	-78.2155
	-32.1115	0.224	-78.4115	-78.2115
	-32.1075	0.26	-78.4075	-78.2075
	-32.1022	0.268	-78.4022	-78.2022
	-32.0969	0.236	-78.3969	-78.1969
	-32.0915	0.186	-78.3915	-78.1915
	-32.0857	0.14	-78.3857	-78.1857
	-32.0799	0.094	-78.3799	-78.1799
	-32.074	0.05	-78.374	-78.174
	-32.0682	0.028	-78.3682	-78.1682
	-32.0624	0.02	-78.3624	-78.1624
	-32.0565	0.006	-78.3565	-78.1565
	-32.0507	0.002	-78.3507	-78.1507
	-32.0467	0.016	-78.3467	-78.1467
	-32.0427	0.038	-78.3427	-78.1427
	-32.0387	0.046	-78.3387	-78.1387
	-32.0347	0.05	-78.3347	-78.1347
	-32.0306	0.064	-78.3306	-78.1306
	-32.0266	0.084	-78.3266	-78.1266
	-32.0226	0.098	-78.3226	-78.1226
	-32.0186	0.1	-78.3186	-78.1186
	-32.0146	0.096	-78.3146	-78.1146
	-32.0106	0.102	-78.3106	-78.1106
	-32.0066	0.1	-78.3066	-78.1066
	-32.0027	0.082	-78.3027	-78.1027
	-31.9946	0.066	-78.2946	-78.0946
	-31.9866	0.058	-78.2866	-78.0866
	-31.9812	0.042	-78.2812	-78.0812
	-31.9758	0.02	-78.2758	-78.0758
	-31.9705	0.01	-78.2705	-78.0705
	-31.9652	0.012	-78.2652	-78.0652
	-31.9599	0.014	-78.2599	-78.0599
	-31.9547	0.018	-78.2547	-78.0547
	-31.9507	0.028	-78.2507	-78.0507
	-31.9467	0.042	-78.2467	-78.0467
	-31.9428	0.06	-78.2428	-78.0428
	-31.9388	0.072	-78.2388	-78.0388
	-31.9334	0.082	-78.2334	-78.0334
	-31.9281	0.08	-78.2281	-78.0281
	-31.9227	0.078	-78.2227	-78.0227
	-31.9174	0.07	-78.2174	-78.0174
	-31.9121	0.054	-78.2121	-78.0121
	-31.9068	0.038	-78.2068	-78.0068
	-31.9014	0.024	-78.2014	-78.0014
	-31.8961	0.016	-78.1961	-77.9961
	-31.8908	0.006	-78.1908	-77.9908
	-31.8868	0.004	-78.1868	-77.9868
	-31.8828	0.012	-78.1828	-77.9828
	-31.8788	0.018	-78.1788	-77.9788
	-31.8748	0.028	-78.1748	-77.9748
	-31.8694	0.04	-78.1694	-77.9694
	-31.864	0.048	-78.164	-77.964
	-31.8586	0.058	-78.1586	-77.9586
	-31.8532	0.06	-78.1532	-77.9532
	-31.8479	0.058	-78.1479	-77.9479
	-31.8425	0.048	-78.1425	-77.9425
	-31.8373	0.04	-78.1373	-77.9373
	-31.832	0.032	-78.132	-77.932
	-31.8268	0.018	-78.1268	-77.9268
	-31.8228	0.008	-78.1228	-77.9228
	-31.8188	0.008	-78.1188	-77.9188
	-31.8148	0.008	-78.1148	-77.9148
	-31.8108	0.008	-78.1108	-77.9108
	-31.8029	0.018	-78.1029	-77.9029
	-31.7949	0.026	-78.0949	-77.8949
	-31.7909	0.036	-78.0909	-77.8909
	-31.7869	0.042	-78.0869	-77.8869
	-31.7828	0.052	-78.0828	-77.8828
	-31.7788	0.05	-78.0788	-77.8788
	-31.7735	0.04	-78.0735	-77.8735
	-31.7682	0.038	-78.0682	-77.8682
	-31.7629	0.028	-78.0629	-77.8629
	-31.7572	0.016	-78.0572	-77.8572
	-31.7515	0.006	-78.0515	-77.8515
	-31.7458	0.004	-78.0458	-77.8458
	-31.7401	0.002	-78.0401	-77.8401
	-31.7344	0.004	-78.0344	-77.8344
	-31.7287	0.01	-78.0287	-77.8287
	-31.723	0.018	-78.023	-77.823
	-31.7189	0.03	-78.0189	-77.8189
	-31.7149	0.04	-78.0149	-77.8149
	-31.7109	0.042	-78.0109	-77.8109
	-31.7069	0.042	-78.0069	-77.8069
	-31.7016	0.042	-78.0016	-77.8016
	-31.6963	0.038	-77.9963	-77.7963
	-31.6909	0.028	-77.9909	-77.7909
	-31.6869	0.016	-77.9869	-77.7869
	-31.6829	0.012	-77.9829	-77.7829
	-31.679	0.002	-77.979	-77.779
	-31.675	0.002	-77.975	-77.775
	-31.667	0.002	-77.967	-77.767
	-31.659	0.004	-77.959	-77.759
	-31.655	0.012	-77.955	-77.755
	-31.651	0.018	-77.951	-77.751
	-31.647	0.022	-77.947	-77.747
	-31.643	0.028	-77.943	-77.743
	-31.6376	0.034	-77.9376	-77.7376
	-31.6323	0.036	-77.9323	-77.7323
	-31.6269	0.026	-77.9269	-77.7269
	-31.6216	0.026	-77.9216	-77.7216
	-31.6162	0.024	-77.9162	-77.7162
	-31.6109	0.014	-77.9109	-77.7109
	-31.6056	0.008	-77.9056	-77.7056
	-31.6002	0.004	-77.9002	-77.7002
	-31.5949	0.008	-77.8949	-77.6949
	-31.5896	0.006	-77.8896	-77.6896
	-31.5843	0.006	-77.8843	-77.6843
	-31.579	0.012	-77.879	-77.679
	-31.5745	0.018	-77.8745	-77.6745
	-31.57	0.022	-77.87	-77.67
	-31.5655	0.018	-77.8655	-77.6655
	-31.5611	0.022	-77.8611	-77.6611
	-31.5564	0.026	-77.8564	-77.6564
	-31.5517	0.02	-77.8517	-77.6517
	-31.547	0.014	-77.847	-77.647
	-31.543	0.012	-77.843	-77.643
	-31.539	0.012	-77.839	-77.639
	-31.535	0.012	-77.835	-77.635
	-31.5311	0.01	-77.8311	-77.6311
	-31.523	0.014	-77.823	-77.623
	-31.5149	0.038	-77.8149	-77.6149
	-31.5095	0.072	-77.8095	-77.6095
	-31.5041	0.112	-77.8041	-77.6041
	-31.4987	0.19	-77.7987	-77.5987
	-31.4948	0.424	-77.7948	-77.5948
	-31.4909	0.868	-77.7909	-77.5909
	-31.487	1.916	-77.787	-77.587
	-31.4831	3.876	-77.7831	-77.5831
	-31.4791	7.606	-77.7791	-77.5791
	-31.4751	10.496	-77.7751	-77.5751
	-31.4711	11.074	-77.7711	-77.5711
	-31.4671	10.964	-77.7671	-77.5671
	-31.4591	10.456	-77.7591	-77.5591
	-31.4511	9.954	-77.7511	-77.5511
	-31.4457	8.938	-77.7457	-77.5457
	-31.4402	7.954	-77.7402	-77.5402
	-31.4348	7.016	-77.7348	-77.5348
	-31.4296	6.084	-77.7296	-77.5296
	-31.4244	5.09	-77.7244	-77.5244
	-31.4192	4.414	-77.7192	-77.5192
	-31.4136	3.416	-77.7136	-77.5136
	-31.408	2.856	-77.708	-77.508
	-31.4024	2.44	-77.7024	-77.5024
	-31.3968	2.444	-77.6968	-77.4968
	-31.3912	2.582	-77.6912	-77.4912
	-31.3856	2.934	-77.6856	-77.4856
	-31.38	3.398	-77.68	-77.48
	-31.3744	3.894	-77.6744	-77.4744
	-31.3688	4.144	-77.6688	-77.4688
	-31.3632	4.298	-77.6632	-77.4632
	-31.36	4.59	-77.66	-77.46
	-31.3567	4.904	-77.6567	-77.4567
	-31.3535	5.028	-77.6535	-77.4535
	-31.3502	4.818	-77.6502	-77.4502
	-31.347	3.33	-77.647	-77.447
	-31.3418	2.09	-77.6418	-77.4418
	-31.3365	1.396	-77.6365	-77.4365
	-31.3312	1.148	-77.6312	-77.4312
	-31.3272	0.838	-77.6272	-77.4272
	-31.3232	0.422	-77.6232	-77.4232
	-31.3192	0.134	-77.6192	-77.4192
	-31.3152	-0.01	-77.6152	-77.4152
	-31.3073	-0.1	-77.6073	-77.4073
	-31.2993	-0.194	-77.5993	-77.3993
	-31.2939	-0.26	-77.5939	-77.3939
	-31.2886	-0.272	-77.5886	-77.3886
	-31.2833	-0.238	-77.5833	-77.3833
	-31.2793	-0.16	-77.5793	-77.3793
	-31.2752	-0.072	-77.5752	-77.3752
	-31.2712	0.004	-77.5712	-77.3712
	-31.2672	0.07	-77.5672	-77.3672
	-31.2632	0.146	-77.5632	-77.3632
	-31.2592	0.224	-77.5592	-77.3592
	-31.2552	0.262	-77.5552	-77.3552
	-31.2512	0.272	-77.5512	-77.3512
	-31.2432	0.242	-77.5432	-77.3432
	-31.2352	0.198	-77.5352	-77.3352
	-31.2299	0.148	-77.5299	-77.3299
	-31.2246	0.1	-77.5246	-77.3246
	-31.2193	0.056	-77.5193	-77.3193
	-31.214	0.024	-77.514	-77.314
	-31.2087	0.01	-77.5087	-77.3087
	-31.2033	0.008	-77.5033	-77.3033
	-31.1993	0.006	-77.4993	-77.2993
	-31.1953	0.012	-77.4953	-77.2953
	-31.1913	0.03	-77.4913	-77.2913
	-31.1873	0.044	-77.4873	-77.2873
	-31.1818	0.056	-77.4818	-77.2818
	-31.1764	0.076	-77.4764	-77.2764
	-31.1709	0.088	-77.4709	-77.2709
	-31.1657	0.09	-77.4657	-77.2657
	-31.1605	0.094	-77.4605	-77.2605
	-31.1553	0.096	-77.4553	-77.2553
	-31.1499	0.092	-77.4499	-77.2499
	-31.1445	0.08	-77.4445	-77.2445
	-31.1391	0.072	-77.4391	-77.2391
	-31.1352	0.062	-77.4352	-77.2352
	-31.1312	0.05	-77.4312	-77.2312
	-31.1273	0.04	-77.4273	-77.2273
	-31.1234	0.028	-77.4234	-77.2234
	-31.118	0.02	-77.418	-77.218
	-31.1127	0.018	-77.4127	-77.2127
	-31.1073	0.022	-77.4073	-77.2073
	-31.1019	0.018	-77.4019	-77.2019
	-31.0965	0.028	-77.3965	-77.1965
	-31.0911	0.042	-77.3911	-77.1911
	-31.0858	0.054	-77.3858	-77.1858
	-31.0806	0.056	-77.3806	-77.1806
	-31.0753	0.066	-77.3753	-77.1753
	-31.0714	0.074	-77.3714	-77.1714
	-31.0674	0.068	-77.3674	-77.1674
	-31.0635	0.058	-77.3635	-77.1635
	-31.0595	0.054	-77.3595	-77.1595
	-31.0515	0.044	-77.3515	-77.1515
	-31.0435	0.028	-77.3435	-77.1435
	-31.0394	0.022	-77.3394	-77.1394
	-31.0354	0.018	-77.3354	-77.1354
	-31.0314	0.01	-77.3314	-77.1314
	-31.0273	0.008	-77.3273	-77.1273
	-31.022	0.016	-77.322	-77.122
	-31.0168	0.022	-77.3168	-77.1168
	-31.0115	0.026	-77.3115	-77.1115
	-31.0075	0.038	-77.3075	-77.1075
	-31.0035	0.048	-77.3035	-77.1035
	-30.9995	0.048	-77.2995	-77.0995
	-30.9955	0.052	-77.2955	-77.0955
	-30.9875	0.052	-77.2875	-77.0875
	-30.9794	0.048	-77.2794	-77.0794
	-30.9741	0.04	-77.2741	-77.0741
	-30.9689	0.032	-77.2689	-77.0689
	-30.9636	0.022	-77.2636	-77.0636
	-30.9595	0.014	-77.2595	-77.0595
	-30.9554	0.008	-77.2554	-77.0554
	-30.9513	0.006	-77.2513	-77.0513
	-30.9472	0.006	-77.2472	-77.0472
	-30.9433	0.012	-77.2433	-77.0433
	-30.9394	0.02	-77.2394	-77.0394
	-30.9354	0.026	-77.2354	-77.0354
	-30.9315	0.03	-77.2315	-77.0315
	-30.9235	0.042	-77.2235	-77.0235
	-30.9155	0.044	-77.2155	-77.0155
	-30.9101	0.04	-77.2101	-77.0101
	-30.9047	0.038	-77.2047	-77.0047
	-30.8994	0.036	-77.1994	-76.9994
	-30.8941	0.026	-77.1941	-76.9941
	-30.8888	0.016	-77.1888	-76.9888
	-30.8836	0.014	-77.1836	-76.9836
	-30.8804	0.008	-77.1804	-76.9804
	-30.8772	0.004	-77.1772	-76.9772
	-30.874	0.008	-77.174	-76.974
	-30.8708	0.014	-77.1708	-76.9708
	-30.8676	0.014	-77.1676	-76.9676
	-30.8585	0.018	-77.1585	-76.9585
	-30.8494	0.03	-77.1494	-76.9494
	-30.8449	0.034	-77.1449	-76.9449
	-30.8403	0.032	-77.1403	-76.9403
	-30.8357	0.03	-77.1357	-76.9357
	-30.8303	0.03	-77.1303	-76.9303
	-30.825	0.028	-77.125	-76.925
	-30.8197	0.02	-77.1197	-76.9197
	-30.8157	0.012	-77.1157	-76.9157
	-30.8117	0.01	-77.1117	-76.9117
	-30.8077	0.01	-77.1077	-76.9077
	-30.8037	0.01	-77.1037	-76.9037
	-30.7957	0.004	-77.0957	-76.8957
	-30.7877	0.008	-77.0877	-76.8877
	-30.7837	0.014	-77.0837	-76.8837
	-30.7797	0.018	-77.0797	-76.8797
	-30.7757	0.018	-77.0757	-76.8757
	-30.7717	0.02	-77.0717	-76.8717
	-30.7663	0.03	-77.0663	-76.8663
	-30.7608	0.028	-77.0608	-76.8608
	-30.7554	0.024	-77.0554	-76.8554
	-30.7515	0.022	-77.0515	-76.8515
	-30.7476	0.018	-77.0476	-76.8476
	-30.7437	0.016	-77.0437	-76.8437
	-30.7398	0.012	-77.0398	-76.8398
	-30.7318	0.006	-77.0318	-76.8318
	-30.7238	0.002	-77.0238	-76.8238
	-30.7184	0.006	-77.0184	-76.8184
	-30.7131	0.01	-77.0131	-76.8131
	-30.7078	0.006	-77.0078	-76.8078
	-30.7037	0.012	-77.0037	-76.8037
	-30.6997	0.022	-76.9997	-76.7997
	-30.6957	0.024	-76.9957	-76.7957
	-30.6917	0.024	-76.9917	-76.7917
	-30.6877	0.024	-76.9877	-76.7877
	-30.6838	0.024	-76.9838	-76.7838
	-30.6798	0.016	-76.9798	-76.7798
	-30.6758	0.01	-76.9758	-76.7758
	-30.6678	0.026	-76.9678	-76.7678
	-30.6598	0.044	-76.9598	-76.7598
	-30.6545	0.068	-76.9545	-76.7545
	-30.6492	0.112	-76.9492	-76.7492
	-30.6438	0.198	-76.9438	-76.7438
	-30.6385	0.426	-76.9385	-76.7385
	-30.6331	0.942	-76.9331	-76.7331
	-30.6278	2.404	-76.9278	-76.7278
	-30.6238	6.042	-76.9238	-76.7238
	-30.6199	10.41	-76.9199	-76.7199
	-30.6159	12.168	-76.9159	-76.7159
	-30.6119	10.378	-76.9119	-76.7119
	-30.6066	9.804	-76.9066	-76.7066
	-30.6012	9.844	-76.9012	-76.7012
	-30.5959	9.952	-76.8959	-76.6959
	-30.5904	9.26	-76.8904	-76.6904
	-30.5849	7.848	-76.8849	-76.6849
	-30.5794	6.008	-76.8794	-76.6794
	-30.5743	4.866	-76.8743	-76.6743
	-30.5691	4.284	-76.8691	-76.6691
	-30.5639	3.782	-76.8639	-76.6639
	-30.5599	3.282	-76.8599	-76.6599
	-30.5559	3.018	-76.8559	-76.6559
	-30.5519	3.126	-76.8519	-76.6519
	-30.5479	2.97	-76.8479	-76.6479
	-30.5397	2.906	-76.8397	-76.6397
	-30.5315	2.968	-76.8315	-76.6315
	-30.5276	3.512	-76.8276	-76.6276
	-30.5237	3.9	-76.8237	-76.6237
	-30.5198	4.256	-76.8198	-76.6198
	-30.5159	4.588	-76.8159	-76.6159
	-30.5105	4.76	-76.8105	-76.6105
	-30.505	4.414	-76.805	-76.605
	-30.4996	4.25	-76.7996	-76.5996
	-30.4957	4.272	-76.7957	-76.5957
	-30.4918	3.634	-76.7918	-76.5918
	-30.4879	2.31	-76.7879	-76.5879
	-30.484	1.498	-76.784	-76.584
	-30.476	1.054	-76.776	-76.576
	-30.468	0.834	-76.768	-76.568
	-30.4627	0.51	-76.7627	-76.5627
	-30.4574	0.214	-76.7574	-76.5574
	-30.452	0.046	-76.752	-76.552
	-30.4481	-0.054	-76.7481	-76.5481
	-30.4441	-0.126	-76.7441	-76.5441
	-30.4401	-0.188	-76.7401	-76.5401
	-30.4361	-0.214	-76.7361	-76.5361
	-30.4307	-0.194	-76.7307	-76.5307
	-30.4254	-0.132	-76.7254	-76.5254
	-30.4201	-0.062	-76.7201	-76.5201
	-30.4147	0.01	-76.7147	-76.5147
	-30.4094	0.078	-76.7094	-76.5094
	-30.404	0.15	-76.704	-76.504
	-30.3987	0.232	-76.6987	-76.4987
	-30.3934	0.28	-76.6934	-76.4934
	-30.3881	0.278	-76.6881	-76.4881
	-30.3827	0.244	-76.6827	-76.4827
	-30.3774	0.2	-76.6774	-76.4774
	-30.3721	0.146	-76.6721	-76.4721
	-30.3681	0.092	-76.6681	-76.4681
	-30.364	0.056	-76.664	-76.464
	-30.36	0.032	-76.66	-76.46
	-30.356	0.012	-76.656	-76.456
	-30.3528	0.008	-76.6528	-76.4528
	-30.3496	0.018	-76.6496	-76.4496
	-30.3464	0.036	-76.6464	-76.4464
	-30.3432	0.048	-76.6432	-76.4432
	-30.3399	0.06	-76.6399	-76.4399
	-30.3242	0.08	-76.6242	-76.4242
	-30.3188	0.09	-76.6188	-76.4188
	-30.3135	0.096	-76.6135	-76.4135
	-30.3082	0.092	-76.6082	-76.4082
	-30.3028	0.086	-76.6028	-76.4028
	-30.2974	0.082	-76.5974	-76.3974
	-30.292	0.072	-76.592	-76.392
	-30.2888	0.066	-76.5888	-76.3888
	-30.2857	0.058	-76.5857	-76.3857
	-30.2825	0.05	-76.5825	-76.3825
	-30.2793	0.048	-76.5793	-76.3793
	-30.2761	0.044	-76.5761	-76.3761
	-30.2681	0.044	-76.5681	-76.3681
	-30.2602	0.042	-76.5602	-76.3602
	-30.2549	0.042	-76.5549	-76.3549
	-30.2495	0.04	-76.5495	-76.3495
	-30.2442	0.042	-76.5442	-76.3442
	-30.2389	0.042	-76.5389	-76.3389
	-30.2336	0.04	-76.5336	-76.3336
	-30.2283	0.046	-76.5283	-76.3283
	-30.2243	0.046	-76.5243	-76.3243
	-30.2203	0.046	-76.5203	-76.3203
	-30.2163	0.044	-76.5163	-76.3163
	-30.2122	0.052	-76.5122	-76.3122
	-30.2069	0.05	-76.5069	-76.3069
	-30.2016	0.044	-76.5016	-76.3016
	-30.1963	0.044	-76.4963	-76.2963
	-30.1909	0.046	-76.4909	-76.2909
	-30.1856	0.042	-76.4856	-76.2856
	-30.1802	0.034	-76.4802	-76.2802
	-30.1749	0.032	-76.4749	-76.2749
	-30.1696	0.032	-76.4696	-76.2696
	-30.1642	0.026	-76.4642	-76.2642
	-30.1602	0.024	-76.4602	-76.2602
	-30.1562	0.022	-76.4562	-76.2562
	-30.1523	0.028	-76.4523	-76.2523
	-30.1483	0.034	-76.4483	-76.2483
	-30.1403	0.032	-76.4403	-76.2403
	-30.1323	0.032	-76.4323	-76.2323
	-30.1269	0.04	-76.4269	-76.2269
	-30.1215	0.046	-76.4215	-76.2215
	-30.1161	0.042	-76.4161	-76.2161
	-30.112	0.038	-76.412	-76.212
	-30.108	0.038	-76.408	-76.208
	-30.104	0.032	-76.404	-76.204
	-30.0999	0.022	-76.3999	-76.1999
	-30.096	0.018	-76.396	-76.196
	-30.0921	0.02	-76.3921	-76.1921
	-30.0882	0.02	-76.3882	-76.1882
	-30.0843	0.016	-76.3843	-76.1843
	-30.0763	0.018	-76.3763	-76.1763
	-30.0683	0.026	-76.3683	-76.1683
	-30.063	0.032	-76.363	-76.163
	-30.0577	0.032	-76.3577	-76.1577
	-30.0523	0.032	-76.3523	-76.1523
	-30.047	0.036	-76.347	-76.147
	-30.0417	0.034	-76.3417	-76.1417
	-30.0363	0.026	-76.3363	-76.1363
	-30.0323	0.02	-76.3323	-76.1323
	-30.0284	0.024	-76.3284	-76.1284
	-30.0244	0.02	-76.3244	-76.1244
	-30.0204	0.014	-76.3204	-76.1204
	-30.015	0.014	-76.315	-76.115
	-30.0096	0.018	-76.3096	-76.1096
	-30.0043	0.02	-76.3043	-76.1043
	-29.999	0.02	-76.299	-76.099
	-29.9937	0.022	-76.2937	-76.0937
	-29.9884	0.026	-76.2884	-76.0884
	-29.983	0.026	-76.283	-76.083
	-29.9777	0.028	-76.2777	-76.0777
	-29.9723	0.024	-76.2723	-76.0723
	-29.9669	0.02	-76.2669	-76.0669
	-29.9614	0.022	-76.2614	-76.0614
	-29.956	0.02	-76.256	-76.056
	-29.9505	0.012	-76.2505	-76.0505
	-29.9451	0.012	-76.2451	-76.0451
	-29.9396	0.014	-76.2396	-76.0396
	-29.9342	0.01	-76.2342	-76.0342
	-29.9287	0.01	-76.2287	-76.0287
	-29.9232	0.018	-76.2232	-76.0232
	-29.9178	0.022	-76.2178	-76.0178
	-29.9123	0.018	-76.2123	-76.0123
	-29.9069	0.026	-76.2069	-76.0069
	-29.9014	0.032	-76.2014	-76.0014
	-29.8982	0.026	-76.1982	-75.9982
	-29.895	0.018	-76.195	-75.995
	-29.8918	0.022	-76.1918	-75.9918
	-29.8887	0.02	-76.1887	-75.9887
	-29.8855	0.01	-76.1855	-75.9855
	-29.8801	0.002	-76.1801	-75.9801
	-29.8748	0.006	-76.1748	-75.9748
	-29.8695	0.01	-76.1695	-75.9695
	-29.8655	0.008	-76.1655	-75.9655
	-29.8615	0.01	-76.1615	-75.9615
	-29.8575	0.016	-76.1575	-75.9575
	-29.8536	0.024	-76.1536	-75.9536
	-29.8454	0.022	-76.1454	-75.9454
	-29.8373	0.024	-76.1373	-75.9373
	-29.832	0.026	-76.132	-75.932
	-29.8267	0.024	-76.1267	-75.9267
	-29.8214	0.02	-76.1214	-75.9214
	-29.8174	0.012	-76.1174	-75.9174
	-29.8134	0.008	-76.1134	-75.9134
	-29.8094	0.016	-76.1094	-75.9094
	-29.8055	0.036	-76.1055	-75.9055
	-29.8022	0.064	-76.1022	-75.9022
	-29.799	0.126	-76.099	-75.899
	-29.7958	0.232	-76.0958	-75.8958
	-29.7926	0.496	-76.0926	-75.8926
	-29.7894	1.13	-76.0894	-75.8894
	-29.7735	2.71	-76.0735	-75.8735
	-29.7679	6.11	-76.0679	-75.8679
	-29.7623	9.934	-76.0623	-75.8623
	-29.7567	11.776	-76.0567	-75.8567
	-29.7516	11.272	-76.0516	-75.8516
	-29.7466	9.512	-76.0466	-75.8466
	-29.7416	9.1	-76.0416	-75.8416
	-29.7376	8.702	-76.0376	-75.8376
	-29.7336	8.49	-76.0336	-75.8336
	-29.7296	7.388	-76.0296	-75.8296
	-29.7257	6.4	-76.0257	-75.8257
	-29.7203	5.75	-76.0203	-75.8203
	-29.7149	4.964	-76.0149	-75.8149
	-29.7095	4.064	-76.0095	-75.8095
	-29.7042	3.284	-76.0042	-75.8042
	-29.6988	3.004	-75.9988	-75.7988
	-29.6934	2.916	-75.9934	-75.7934
	-29.688	2.924	-75.988	-75.788
	-29.6827	3.028	-75.9827	-75.7827
	-29.6774	3.392	-75.9774	-75.7774
	-29.6734	3.28	-75.9734	-75.7734
	-29.6695	3.28	-75.9695	-75.7695
	-29.6656	3.378	-75.9656	-75.7656
	-29.6616	3.828	-75.9616	-75.7616
	-29.6534	4.114	-75.9534	-75.7534
	-29.6452	4.346	-75.9452	-75.7452
	-29.6414	4.728	-75.9414	-75.7414
	-29.6375	4.804	-75.9375	-75.7375
	-29.6336	3.548	-75.9336	-75.7336
	-29.6297	2.22	-75.9297	-75.7297
	-29.6243	1.606	-75.9243	-75.7243
	-29.6189	1.424	-75.9189	-75.7189
	-29.6135	1.184	-75.9135	-75.7135
	-29.6104	0.72	-75.9104	-75.7104
	-29.6072	0.29	-75.9072	-75.7072
	-29.604	0.088	-75.904	-75.704
	-29.6009	-0.002	-75.9009	-75.7009
	-29.5977	-0.078	-75.8977	-75.6977
	-29.5817	-0.156	-75.8817	-75.6817
	-29.5764	-0.202	-75.8764	-75.6764
	-29.5711	-0.21	-75.8711	-75.6711
	-29.5657	-0.16	-75.8657	-75.6657
	-29.5617	-0.088	-75.8617	-75.6617
	-29.5577	-0.016	-75.8577	-75.6577
	-29.5537	0.052	-75.8537	-75.6537
	-29.5497	0.128	-75.8497	-75.6497
	-29.5458	0.206	-75.8458	-75.6458
	-29.5418	0.262	-75.8418	-75.6418
	-29.5378	0.284	-75.8378	-75.6378
[truncated: 1,046,576+ more rows]
