# Supplementary material for: Testing and validation of reciprocating positive displacement pump for benchtop pulsating flow model of cerebrospinal fluid production and other physiologic systems
Source: PLoS One. 2022 May 12;17(5):e0262372. doi: 10.1371/journal.pone.0262372 (PMC9098063; doi:10.1371/journal.pone.0262372)
Supplement: S1 File — (ZIP) [file pone.0262372.s001.zip › Flow Waveforms/70BPM 03systolic 03mlmin.xlsx]

## Sheet: Test3Exp3 SF06
	-114.485	0.002
	-114.482	0.006
	-114.479	0.012
	-114.476	0.006
	-114.472	0
	-114.465	0.004
	-114.457	0.004
	-114.451	-0.004
	-114.446	-0.01
	-114.441	-0.006
	-114.435	-0.006
	-114.43	-0.008
	-114.424	-0.008
	-114.419	-0.002
	-114.413	0.006
	-114.407	0.01
	-114.401	0.006
	-114.395	0.008
	-114.39	0.018
	-114.384	0.014
	-114.38	-0.002
	-114.376	-0.002
	-114.371	0.002
	-114.367	-0.006
	-114.363	-0.016
	-114.359	-0.014
	-114.355	-0.008
	-114.351	-0.004
	-114.347	-0.004
	-114.344	0.002
	-114.34	0.01
	-114.336	0.012
	-114.328	0.014
	-114.32	0.012
	-114.314	0.008
	-114.309	0.008
	-114.304	0.002
	-114.298	-0.006
	-114.293	-0.01
	-114.287	-0.008
	-114.284	-0.008
	-114.28	-0.01
	-114.276	-0.004
	-114.272	0
	-114.267	-0.002
	-114.261	0.006
	-114.256	0.012
	-114.251	0.012
	-114.245	0.008
	-114.24	0.008
	-114.235	0.004
	-114.229	0
	-114.224	-0.002
	-114.22	-0.004
	-114.216	-0.008
	-114.212	-0.008
	-114.208	-0.006
	-114.203	-0.004
	-114.197	-0.002
	-114.192	0
	-114.187	0.004
	-114.181	0.004
	-114.176	0.006
	-114.171	0.008
	-114.165	0.004
	-114.16	0.004
	-114.155	0.006
	-114.149	0.004
	-114.144	-0.004
	-114.139	-0.002
	-114.133	-0.002
	-114.128	-0.002
	-114.124	-0.006
	-114.12	-0.006
	-114.116	-0.002
	-114.112	0.002
	-114.107	0.002
	-114.101	-0.002
	-114.096	0.006
	-114.093	0.006
	-114.09	0.006
	-114.086	0.002
	-114.083	0.008
	-114.08	0.008
	-114.064	-0.004
	-114.059	-0.002
	-114.053	0.006
	-114.048	-0.002
	-114.044	-0.01
	-114.04	-0.004
	-114.036	0.006
	-114.032	-0.004
	-114.028	-0.01
	-114.024	-0.002
	-114.02	0.006
	-114.016	0.006
	-114.008	0.002
	-114	0.006
	-113.995	0.01
	-113.99	0.006
	-113.984	0.002
	-113.979	0.004
	-113.974	0.004
	-113.968	-0.002
	-113.964	-0.006
	-113.96	-0.008
	-113.956	-0.006
	-113.952	-0.006
	-113.947	-0.002
	-113.942	0.002
	-113.936	0.002
	-113.931	0.004
	-113.925	0.008
	-113.92	0.008
	-113.915	0.006
	-113.909	0.004
	-113.904	0.006
	-113.9	0
	-113.896	-0.004
	-113.892	-0.002
	-113.888	-0.004
	-113.88	-0.006
	-113.872	-0.002
	-113.868	0.002
	-113.864	0.002
	-113.86	0
	-113.856	0.002
	-113.851	0.006
	-113.846	0.004
	-113.84	0.006
	-113.836	0.006
	-113.832	0.002
	-113.828	-0.002
	-113.824	0
	-113.816	0.002
	-113.808	-0.004
	-113.803	-0.004
	-113.798	0.002
	-113.792	-0.002
	-113.788	-0.004
	-113.784	-0.002
	-113.78	0.002
	-113.776	0.004
	-113.771	0.004
	-113.766	0.004
	-113.76	-0.002
	-113.755	0.004
	-113.75	0.008
	-113.744	0.004
	-113.739	-0.002
	-113.734	0.002
	-113.728	0.006
	-113.723	0.002
	-113.718	-0.004
	-113.712	-0.004
	-113.708	-0.002
	-113.704	-0.002
	-113.7	-0.006
	-113.696	-0.004
	-113.691	0
	-113.686	0
	-113.68	0.002
	-113.675	0.004
	-113.67	0.006
	-113.664	0.008
	-113.659	0.004
	-113.653	0.002
	-113.648	0.004
	-113.644	0.004
	-113.64	0
	-113.636	-0.004
	-113.632	-0.004
	-113.627	-0.004
	-113.621	-0.002
	-113.616	-0.006
	-113.611	-0.002
	-113.606	0.006
	-113.6	0.006
	-113.595	0.002
	-113.59	0.002
	-113.584	0.01
	-113.581	0.008
	-113.578	0
	-113.574	0.002
	-113.571	0.004
	-113.568	0
	-113.552	-0.004
	-113.547	-0.002
	-113.541	-0.002
	-113.536	-0.004
	-113.532	-0.002
	-113.528	0
	-113.524	-0.002
	-113.52	0
	-113.515	0.004
	-113.51	0.002
	-113.504	0
	-113.499	0.006
	-113.493	0.006
	-113.488	0.002
	-113.483	0.002
	-113.478	0.006
	-113.472	0.006
	-113.467	-0.002
	-113.462	-0.002
	-113.457	-0.002
	-113.453	-0.004
	-113.45	-0.004
	-113.447	-0.002
	-113.444	-0.004
	-113.44	-0.002
	-113.432	0.002
	-113.423	0.002
	-113.418	0.004
	-113.413	0.008
	-113.409	0.006
	-113.403	0.004
	-113.398	0.006
	-113.393	0.006
	-113.388	0
	-113.384	-0.002
	-113.38	-0.004
	-113.376	-0.002
	-113.371	-0.004
	-113.366	-0.008
	-113.361	-0.006
	-113.355	0.002
	-113.35	0.004
	-113.345	-0.002
	-113.339	0.002
	-113.334	0.01
	-113.329	0.01
	-113.323	0.002
	-113.318	0
	-113.313	0.006
	-113.307	-0.002
	-113.302	-0.008
	-113.297	-0.006
	-113.293	-0.002
	-113.288	0
	-113.284	-0.006
	-113.28	-0.004
	-113.275	0.004
	-113.27	0.01
	-113.264	0.006
	-113.258	0.002
	-113.252	0.002
	-113.247	0.008
	-113.243	0.002
	-113.24	-0.008
	-113.236	-0.006
	-113.233	0.002
	-113.225	-0.002
	-113.217	-0.006
	-113.213	0.002
	-113.209	0.006
	-113.204	0.004
	-113.201	0.006
	-113.197	0.008
	-113.193	0.004
	-113.189	-0.002
	-113.185	-0.002
	-113.177	-0.004
	-113.169	-0.006
	-113.163	-0.004
	-113.158	-0.002
	-113.153	-0.004
	-113.147	-0.002
	-113.142	0.006
	-113.137	0.004
	-113.133	0.006
	-113.13	0.012
	-113.127	0.008
	-113.124	0.002
	-113.121	0
	-113.113	-0.002
	-113.105	-0.004
	-113.099	-0.008
	-113.094	-0.008
	-113.088	-0.01
	-113.083	-0.006
	-113.078	0
	-113.072	0
	-113.069	0.004
	-113.066	0.012
	-113.063	0.014
	-113.06	0.01
	-113.057	0.008
	-113.041	0.01
	-113.037	0.002
	-113.033	-0.008
	-113.029	-0.008
	-113.025	-0.01
	-113.019	-0.016
	-113.014	-0.014
	-113.009	-0.006
	-113.005	-0.002
	-113.001	0.004
	-112.997	0.016
	-112.993	0.018
	-112.985	0.016
	-112.977	0.016
	-112.971	0.016
	-112.966	0.006
	-112.96	-0.004
	-112.957	-0.008
	-112.953	-0.014
	-112.949	-0.024
	-112.945	-0.018
	-112.941	-0.01
	-112.937	-0.008
	-112.933	-0.002
	-112.929	0.01
	-112.921	0.014
	-112.913	0.02
	-112.908	0.026
	-112.902	0.02
	-112.897	0.004
	-112.892	-0.002
	-112.886	-0.002
	-112.881	-0.012
	-112.878	-0.022
	-112.874	-0.018
	-112.871	-0.012
	-112.868	-0.012
	-112.865	-0.004
	-112.857	0.008
	-112.849	0.014
	-112.844	0.018
	-112.838	0.016
	-112.833	0.016
	-112.828	0.016
	-112.822	0.01
	-112.817	-0.002
	-112.813	-0.012
	-112.809	-0.016
	-112.805	-0.014
	-112.801	-0.016
	-112.793	-0.018
	-112.785	-0.006
	-112.781	0.006
	-112.777	0.01
	-112.773	0.014
	-112.769	0.018
	-112.764	0.02
	-112.758	0.016
	-112.753	0.008
	-112.749	-0.002
	-112.745	-0.008
	-112.741	-0.008
	-112.737	-0.018
	-112.729	-0.022
	-112.721	-0.012
	-112.716	-0.002
	-112.71	0.002
	-112.705	0.006
	-112.701	0.012
	-112.697	0.02
	-112.693	0.02
	-112.689	0.012
	-112.685	0.006
	-112.681	-0.002
	-112.677	-0.01
	-112.673	-0.014
	-112.665	-0.016
	-112.657	-0.014
	-112.652	-0.008
	-112.646	-0.004
	-112.641	-0.002
	-112.636	0.008
	-112.63	0.016
	-112.625	0.014
	-112.621	0.012
	-112.617	0.012
	-112.613	0.006
	-112.609	-0.004
	-112.604	-0.01
	-112.599	-0.008
	-112.593	-0.01
	-112.588	-0.014
	-112.583	-0.01
	-112.577	-0.002
	-112.572	0.004
	-112.567	0.008
	-112.561	0.012
	-112.557	0.014
	-112.553	0.016
	-112.549	0.014
	-112.545	0.006
	-112.54	-0.004
	-112.534	-0.01
	-112.529	-0.01
	-112.524	-0.014
	-112.519	-0.016
	-112.513	-0.012
	-112.508	-0.002
	-112.503	0.002
	-112.497	0.006
	-112.493	0.016
	-112.489	0.02
	-112.485	0.016
	-112.481	0.008
	-112.473	0.006
	-112.465	0.002
	-112.461	-0.008
	-112.457	-0.014
	-112.453	-0.014
	-112.449	-0.014
	-112.444	-0.012
	-112.439	-0.008
	-112.433	0.004
	-112.428	0.012
	-112.423	0.014
	-112.417	0.018
	-112.412	0.02
	-112.407	0.014
	-112.401	0.008
	-112.396	0
	-112.391	-0.01
	-112.385	-0.016
	-112.38	-0.016
	-112.375	-0.018
	-112.37	-0.018
	-112.365	-0.01
	-112.362	0.002
	-112.358	0.008
	-112.353	0.014
	-112.348	0.022
	-112.343	0.024
	-112.337	0.02
	-112.332	0.014
	-112.327	0.006
	-112.321	-0.006
	-112.316	-0.012
	-112.311	-0.016
	-112.305	-0.022
	-112.302	-0.022
	-112.297	-0.012
	-112.293	-0.002
	-112.29	0.002
	-112.284	0.01
	-112.279	0.022
	-112.273	0.022
	-112.268	0.018
	-112.263	0.016
	-112.257	0.01
	-112.252	-0.004
	-112.247	-0.012
	-112.242	-0.016
	-112.238	-0.022
	-112.234	-0.02
	-112.23	-0.012
	-112.226	-0.004
	-112.218	0.004
	-112.21	0.014
	-112.206	0.024
	-112.202	0.02
	-112.198	0.018
	-112.194	0.014
	-112.188	0.006
	-112.183	-0.006
	-112.178	-0.014
	-112.172	-0.018
	-112.167	-0.02
	-112.162	-0.014
	-112.156	-0.012
	-112.151	-0.004
	-112.146	0.01
	-112.14	0.018
	-112.135	0.018
	-112.13	0.018
	-112.126	0.022
	-112.122	0.016
	-112.118	0.004
	-112.114	-0.01
	-112.11	-0.012
	-112.106	-0.014
	-112.102	-0.02
	-112.098	-0.022
	-112.09	-0.014
	-112.082	-0.002
	-112.076	0.008
	-112.071	0.008
	-112.066	0.018
	-112.06	0.026
	-112.055	0.02
	-112.05	0.012
	-112.046	0.01
	-112.042	0.002
	-112.038	-0.008
	-112.034	-0.018
	-112.028	-0.022
	-112.023	-0.016
	-112.018	-0.012
	-112.012	-0.012
	-112.007	-0.006
	-112.002	0.006
	-111.996	0.016
	-111.991	0.018
	-111.986	0.02
	-111.983	0.02
	-111.979	0.014
	-111.976	0.002
	-111.973	-0.006
	-111.97	-0.01
	-111.962	-0.014
	-111.954	-0.018
	-111.948	-0.016
	-111.943	-0.014
	-111.938	-0.008
	-111.932	0.004
	-111.927	0.01
	-111.922	0.012
	-111.916	0.02
	-111.911	0.022
	-111.906	0.014
	-111.9	0.002
	-111.895	0.002
	-111.89	-0.002
	-111.884	-0.014
	-111.879	-0.014
	-111.873	-0.01
	-111.87	-0.008
	-111.866	-0.008
	-111.862	-0.002
	-111.858	0.004
	-111.853	0.01
	-111.847	0.014
	-111.842	0.012
	-111.837	0.002
	-111.831	0.004
	-111.826	0.008
	-111.82	-0.002
	-111.815	-0.008
	-111.809	-0.004
	-111.804	-0.002
	-111.799	-0.01
	-111.794	-0.008
	-111.791	0
	-111.787	0.004
	-111.784	0.006
	-111.781	0.006
	-111.778	0.006
	-111.77	0.006
	-111.762	0.006
	-111.757	0.004
	-111.751	0.002
	-111.746	0
	-111.74	-0.004
	-111.735	-0.008
	-111.73	-0.006
	-111.727	-0.004
	-111.724	-0.004
	-111.72	-0.002
	-111.717	0.002
	-111.714	0.006
	-111.706	0.006
	-111.698	0.004
	-111.693	0.006
	-111.687	0.004
	-111.682	0.002
	-111.677	0.002
	-111.671	-0.004
	-111.666	-0.006
	-111.661	0
	-111.655	0.002
	-111.65	-0.002
	-111.645	0
	-111.639	0.006
	-111.634	0.006
	-111.629	0.004
	-111.623	0
	-111.618	-0.002
	-111.614	-0.004
	-111.61	-0.002
	-111.606	-0.004
	-111.602	-0.008
	-111.597	-0.002
	-111.591	0.004
	-111.586	0.002
	-111.581	0.004
	-111.575	0.01
	-111.57	0.012
	-111.565	0.006
	-111.559	0.004
	-111.554	0.004
	-111.55	-0.006
	-111.546	-0.008
	-111.542	-0.002
	-111.538	-0.008
	-111.534	-0.016
	-111.53	-0.006
	-111.526	0.006
	-111.522	0.002
	-111.514	0.002
	-111.506	0.01
	-111.501	0.016
	-111.495	0.012
	-111.49	0.01
	-111.485	0.006
	-111.479	0.002
	-111.474	-0.002
	-111.471	-0.006
	-111.468	-0.012
	-111.465	-0.014
	-111.461	-0.01
	-111.458	-0.008
	-111.45	-0.006
	-111.442	-0.002
	-111.437	0.006
	-111.431	0.01
	-111.426	0.014
	-111.421	0.012
	-111.415	0.008
	-111.41	0.008
	-111.406	0.006
	-111.402	-0.006
	-111.398	-0.012
	-111.394	-0.012
	-111.386	-0.012
	-111.378	-0.01
	-111.374	-0.004
	-111.37	-0.002
	-111.366	0.004
	-111.362	0.012
	-111.357	0.012
	-111.352	0.008
	-111.346	0.006
	-111.341	0.006
	-111.336	-0.002
	-111.33	-0.008
	-111.325	-0.008
	-111.32	-0.006
	-111.314	-0.006
	-111.309	-0.006
	-111.303	-0.002
	-111.298	0.004
	-111.294	0.004
	-111.29	0.008
	-111.286	0.012
	-111.282	0.006
	-111.277	0.002
	-111.272	0.004
	-111.266	-0.002
	-111.261	-0.01
	-111.256	-0.008
	-111.25	-0.002
	-111.245	-0.002
	-111.239	-0.004
	-111.234	0
	-111.229	0.006
	-111.224	0.004
	-111.218	0.008
	-111.215	0.01
	-111.212	0.006
	-111.209	0.002
	-111.206	0.002
	-111.202	-0.002
	-111.194	-0.012
	-111.186	-0.01
	-111.181	-0.002
	-111.176	-0.01
	-111.17	-0.008
	-111.165	0.004
	-111.159	0.008
	-111.154	0.008
	-111.15	0.012
	-111.146	0.014
	-111.142	0.01
	-111.138	0.004
	-111.13	0.002
	-111.123	-0.002
	-111.118	-0.012
	-111.114	-0.016
	-111.11	-0.014
	-111.106	-0.002
	-111.101	-0.002
	-111.096	-0.004
	-111.09	0.004
	-111.086	0.012
	-111.082	0.016
	-111.078	0.014
	-111.074	0.006
	-111.066	0
	-111.058	0.002
	-111.053	-0.002
	-111.048	-0.012
	-111.042	-0.012
	-111.038	-0.008
	-111.034	-0.008
	-111.03	-0.002
	-111.026	0.006
	-111.021	0.006
	-111.016	0.008
	-111.01	0.01
	-111.005	0.012
	-111	0.008
	-110.995	0
	-110.989	-0.004
	-110.984	-0.004
	-110.978	-0.002
	-110.973	-0.01
	-110.968	-0.01
	-110.963	-0.004
	-110.959	0.002
	-110.954	0
	-110.951	0
	-110.947	0.008
	-110.941	0.012
	-110.936	0.006
	-110.93	0
	-110.925	0.004
	-110.92	0.004
	-110.915	-0.002
	-110.909	-0.006
	-110.904	-0.008
	-110.898	-0.004
	-110.895	-0.002
	-110.892	-0.006
	-110.889	-0.004
	-110.886	0.008
	-110.883	0.01
	-110.875	0.004
	-110.867	0.004
	-110.861	0.01
	-110.856	0.004
	-110.851	-0.006
	-110.845	-0.004
	-110.84	-0.002
	-110.835	-0.004
	-110.831	-0.008
	-110.827	-0.006
	-110.823	-0.002
	-110.819	0.004
	-110.811	0.002
	-110.803	0.004
	-110.797	0.008
	-110.792	0.008
	-110.787	0.004
	-110.783	0.002
	-110.779	0.002
	-110.775	-0.002
	-110.771	-0.004
	-110.765	-0.006
	-110.76	-0.006
	-110.755	-0.004
	-110.749	-0.002
	-110.744	-0.002
	-110.739	0.004
	-110.733	0.006
	-110.728	0.004
	-110.722	0.004
	-110.718	0.006
	-110.715	0.006
	-110.711	0
	-110.707	-0.004
	-110.701	-0.002
	-110.696	-0.002
	-110.691	-0.004
	-110.686	-0.006
	-110.68	-0.006
	-110.675	0.002
	-110.669	0.004
	-110.664	0
	-110.659	0.002
	-110.653	0.008
	-110.648	0.008
	-110.643	0.002
	-110.639	-0.002
	-110.635	0.002
	-110.631	0
	-110.627	-0.004
	-110.621	-0.008
	-110.616	-0.006
	-110.611	0
	-110.606	0.006
	-110.6	0
	-110.595	0.002
	-110.59	0.01
	-110.584	0.01
	-110.579	0.004
	-110.575	0.002
	-110.571	0.006
	-110.567	-0.002
	-110.563	-0.01
	-110.555	-0.012
	-110.547	-0.01
	-110.543	-0.008
	-110.539	-0.004
	-110.535	0.002
	-110.531	0.004
	-110.526	0.012
	-110.52	0.016
	-110.515	0.01
	-110.51	0.008
	-110.504	0.008
	-110.499	0.004
	-110.494	-0.008
	-110.488	-0.01
	-110.483	-0.012
	-110.478	-0.012
	-110.472	-0.01
	-110.467	-0.006
	-110.463	0.002
	-110.459	0.006
	-110.455	0.008
	-110.451	0.01
	-110.446	0.016
	-110.44	0.014
	-110.435	0.006
	-110.43	0.004
	-110.424	0
	-110.419	-0.008
	-110.414	-0.012
	-110.408	-0.012
	-110.403	-0.01
	-110.398	-0.006
	-110.392	-0.004
	-110.387	-0.002
	-110.383	0.004
	-110.379	0.014
	-110.375	0.016
	-110.371	0.01
	-110.366	0.01
	-110.36	0.012
	-110.355	0.002
	-110.35	-0.008
	-110.344	-0.012
	-110.339	-0.012
	-110.334	-0.01
	-110.329	-0.012
	-110.323	-0.008
	-110.319	0.002
	-110.315	0.006
	-110.311	0.008
	-110.307	0.012
	-110.299	0.016
	-110.291	0.01
	-110.287	0.004
	-110.283	0.002
	-110.279	-0.002
	-110.275	-0.008
	-110.27	-0.012
	-110.264	-0.01
	-110.259	-0.01
	-110.255	-0.008
	-110.251	-0.002
	-110.247	0.002
	-110.243	0.006
	-110.235	0.01
	-110.227	0.01
	-110.222	0.008
	-110.216	0.008
	-110.211	0.01
	-110.207	0.002
	-110.203	-0.008
	-110.199	-0.004
	-110.195	-0.002
	-110.19	-0.008
	-110.185	-0.012
	-110.179	-0.002
	-110.174	0.002
	-110.169	-0.004
	-110.163	-0.002
	-110.158	0.006
	-110.152	0.008
	-110.147	0.004
	-110.142	0.004
	-110.136	0.008
	-110.131	0.004
	-110.127	0
	-110.123	0
	-110.119	-0.002
	-110.115	-0.002
	-110.11	-0.002
	-110.105	-0.006
	-110.099	-0.004
	-110.094	0
	-110.089	-0.002
	-110.083	-0.002
	-110.078	0.004
	-110.073	0.006
	-110.067	0.004
	-110.063	0.006
	-110.059	0.006
	-110.055	0.004
	-110.051	0.004
	-110.046	-0.002
	-110.041	-0.006
	-110.035	-0.006
	-110.03	-0.002
	-110.025	-0.004
	-110.019	-0.008
	-110.014	-0.004
	-110.009	0.002
	-110.003	0.004
	-109.999	0.004
	-109.995	0.01
	-109.991	0.008
	-109.987	0.004
	-109.979	0.006
	-109.972	0.004
	-109.966	-0.004
	-109.961	-0.004
	-109.955	-0.004
	-109.951	-0.008
	-109.947	-0.008
	-109.943	-0.002
	-109.939	-0.002
	-109.934	-0.002
	-109.929	0.004
	-109.923	0.008
	-109.918	0.006
	-109.913	0.006
	-109.907	0.006
	-109.902	0.008
	-109.897	0.002
	-109.891	-0.006
	-109.887	-0.004
	-109.883	-0.004
	-109.879	-0.008
	-109.875	-0.01
	-109.87	-0.004
	-109.865	0.002
	-109.859	0.002
	-109.854	0.002
	-109.849	0.008
	-109.843	0.008
	-109.838	0.008
	-109.833	0.008
	-109.827	0.004
	-109.822	0.002
	-109.817	-0.002
	-109.811	-0.008
	-109.808	-0.012
	-109.805	-0.008
	-109.802	-0.006
	-109.799	-0.006
	-109.796	-0.002
	-109.787	0.008
	-109.779	0.01
	-109.774	0.008
	-109.769	0.008
	-109.763	0.012
	-109.758	0.01
	-109.753	0.002
	-109.747	-0.008
	-109.744	-0.006
	-109.741	-0.008
	-109.738	-0.012
	-109.735	-0.014
	-109.731	-0.006
	-109.716	0.002
	-109.712	0
	-109.707	0.004
	-109.704	0.012
	-109.7	0.016
	-109.694	0.016
	-109.689	0.012
	-109.684	0.006
	-109.68	0.002
	-109.676	-0.002
	-109.672	-0.008
	-109.668	-0.018
	-109.66	-0.016
	-109.652	-0.012
	-109.646	-0.01
	-109.641	-0.008
	-109.636	-0.002
	-109.632	0.008
	-109.628	0.012
	-109.624	0.02
	-109.62	0.022
	-109.614	0.012
	-109.609	0.012
	-109.604	0.006
	-109.598	-0.012
	-109.593	-0.016
	-109.588	-0.018
	-109.582	-0.014
	-109.577	-0.02
	-109.572	-0.026
	-109.566	-0.006
	-109.561	0.004
	-109.556	0.01
	-109.552	0.012
	-109.548	0.02
	-109.544	0.026
	-109.54	0.016
	-109.534	0.014
	-109.529	0.004
	-109.524	-0.004
	-109.519	-0.006
	-109.513	-0.006
	-109.508	-0.016
	-109.502	-0.008
	-109.497	0
	-109.492	0.004
	-109.488	0.008
	-109.484	0.024
	-109.48	0.036
	-109.476	0.026
	-109.468	0.024
	-109.46	0.026
	-109.456	0.022
	-109.452	0.008
	-109.448	0.006
	-109.443	0.002
	-109.438	0
	-109.433	0.006
	-109.428	0.014
	-109.424	0.018
	-109.42	0.022
	-109.416	0.03
	-109.412	0.038
	-109.404	0.042
	-109.396	0.038
	-109.391	0.034
	-109.385	0.02
	-109.38	0.016
	-109.376	0.012
	-109.372	0.014
	-109.368	0.008
	-109.364	0.01
	-109.358	0.024
	-109.352	0.034
	-109.346	0.036
	-109.341	0.04
	-109.336	0.052
	-109.332	0.048
	-109.326	0.042
	-109.321	0.038
	-109.316	0.036
	-109.31	0.026
	-109.305	0.02
	-109.3	0.02
	-109.296	0.024
	-109.292	0.03
	-109.288	0.032
	-109.284	0.04
	-109.279	0.048
	-109.273	0.056
	-109.268	0.048
	-109.263	0.048
	-109.257	0.05
	-109.252	0.044
	-109.247	0.032
	-109.241	0.028
	-109.236	0.03
	-109.232	0.026
	-109.228	0.022
	-109.224	0.032
	-109.22	0.04
	-109.215	0.044
	-109.209	0.046
	-109.204	0.052
	-109.199	0.052
	-109.193	0.046
	-109.188	0.042
	-109.183	0.036
	-109.177	0.03
	-109.172	0.024
	-109.168	0.014
	-109.164	0.012
	-109.16	0.02
	-109.156	0.026
	-109.148	0.028
	-109.14	0.038
	-109.135	0.044
	-109.129	0.046
	-109.124	0.04
	-109.12	0.046
	-109.116	0.044
	-109.112	0.028
	-109.108	0.016
	-109.104	0.014
	-109.1	0.018
	-109.096	0.008
	-109.092	0.006
	-109.084	0.018
	-109.076	0.022
	-109.071	0.032
	-109.065	0.036
	-109.06	0.04
	-109.056	0.042
	-109.052	0.044
	-109.048	0.036
	-109.044	0.022
	-109.04	0.022
	-109.036	0.016
	-109.032	0.004
	-109.028	0
	-109.02	0.006
	-109.012	0.012
	-109.007	0.01
	-109.001	0.022
	-108.996	0.034
	-108.991	0.036
	-108.985	0.038
	-108.98	0.036
	-108.976	0.038
	-108.972	0.028
	-108.968	0.018
	-108.964	0.008
	-108.959	0.008
	-108.954	0.008
	-108.948	-0.002
	-108.943	-0.002
	-108.938	0.01
	-108.932	0.018
	-108.927	0.02
	-108.921	0.022
	-108.916	0.032
	-108.912	0.034
	-108.908	0.034
	-108.904	0.03
	-108.9	0.024
	-108.892	0.016
	-108.884	0.01
	-108.88	0.006
	-108.876	0.002
	-108.872	-0.002
	-108.868	0.002
	-108.863	0.006
	-108.857	0.008
	-108.852	0.016
	-108.849	0.026
	-108.846	0.03
	-108.843	0.028
	-108.839	0.032
	-108.836	0.028
	-108.82	0.018
	-108.815	0.012
	-108.809	0.008
	-108.804	-0.002
	-108.8	-0.006
	-108.796	0.004
	-108.792	0.002
	-108.788	0
	-108.785	0.014
	-108.782	0.026
	-108.779	0.024
	-108.775	0.024
	-108.772	0.034
	-108.756	0.026
	-108.751	0.014
	-108.746	0.01
	-108.74	0.006
	-108.735	-0.002
	-108.73	-0.004
	-108.724	-0.002
	-108.72	-0.002
	-108.716	0.004
	-108.712	0.016
	-108.708	0.02
	-108.703	0.02
	-108.698	0.028
	-108.692	0.026
	-108.687	0.016
	-108.682	0.016
	-108.676	0.016
	-108.671	0.004
	-108.666	-0.002
	-108.66	-0.002
	-108.656	0
	-108.652	-0.002
	-108.648	0.002
	-108.644	0.012
	-108.639	0.014
	-108.634	0.014
	-108.629	0.022
	-108.623	0.024
	-108.618	0.018
	-108.612	0.014
	-108.607	0.01
	-108.602	0.006
	-108.596	0.002
	-108.592	0
	-108.588	-0.008
	-108.584	-0.002
	-108.58	0.01
	-108.572	0.006
	-108.564	0.006
	-108.559	0.02
	-108.554	0.028
	-108.549	0.018
	-108.544	0.008
	-108.54	0.016
	-108.537	0.016
	-108.532	-0.002
	-108.527	-0.008
	-108.522	-0.002
	-108.517	0.002
	-108.511	0.002
	-108.506	0.008
	-108.501	0.004
	-108.495	0.012
	-108.49	0.022
	-108.485	0.024
	-108.479	0.01
	-108.474	0.014
	-108.469	0.012
	-108.465	0.002
	-108.461	-0.002
	-108.457	0.002
	-108.453	-0.002
	-108.447	-0.008
	-108.442	0.004
	-108.437	0.01
	-108.431	0.008
	-108.426	0.012
	-108.421	0.018
	-108.415	0.016
	-108.41	0.016
	-108.405	0.02
	-108.401	0.01
	-108.397	0.002
	-108.393	0.008
	-108.389	0.008
	-108.383	-0.008
	-108.378	-0.008
	-108.373	0.002
	-108.367	0.002
	-108.362	-0.002
	-108.357	0.008
	-108.351	0.018
	-108.346	0.016
	-108.341	0.014
	-108.337	0.02
	-108.333	0.016
	-108.329	0.012
	-108.325	0.008
	-108.317	0
	-108.309	-0.004
	-108.305	-0.004
	-108.301	-0.004
	-108.297	-0.004
	-108.293	0
	-108.287	0.008
	-108.282	0.012
	-108.277	0.012
	-108.273	0.014
	-108.269	0.02
	-108.265	0.018
	-108.261	0.008
	-108.253	0.004
	-108.245	0.004
	-108.239	-0.002
	-108.234	-0.004
	-108.229	-0.008
	-108.224	-0.002
	-108.218	0.004
	-108.213	0.004
	-108.209	0.006
	-108.205	0.014
	-108.201	0.02
	-108.197	0.012
	-108.191	0.008
	-108.186	0.01
	-108.181	0.008
	-108.176	0.004
	-108.17	-0.002
	-108.165	0
	-108.16	-0.002
	-108.154	-0.002
	-108.149	0
	-108.145	0.002
	-108.141	0.002
	-108.137	0.006
	-108.133	0.012
	-108.128	0.012
	-108.122	0.012
	-108.117	0.014
	-108.112	0.01
	-108.106	0.006
	-108.101	0.006
	-108.096	0.004
	-108.09	-0.002
	-108.085	-0.004
	-108.081	-0.002
	-108.077	-0.002
	-108.073	-0.002
	-108.069	0.002
	-108.061	0.006
	-108.053	0.01
	-108.049	0.014
	-108.045	0.014
	-108.041	0.01
	-108.037	0.008
	-108.031	0.012
	-108.026	0.01
	-108.021	0.002
	-108.017	-0.002
	-108.013	0.004
	-108.009	0.004
	-108.005	-0.002
	-107.997	0.006
	-107.989	0.004
	-107.984	-0.002
	-107.978	0.006
	-107.973	0.01
	-107.969	0
	-107.965	0.002
	-107.961	0.01
	-107.957	0.008
	-107.951	0.002
	-107.946	0.008
	-107.941	0.006
	-107.936	0.004
	-107.93	0.008
	-107.925	0.002
	-107.92	-0.002
	-107.914	0.006
	-107.909	0.01
	-107.904	-0.002
	-107.898	-0.004
	-107.893	0.006
	-107.89	0.01
	-107.886	0.002
	-107.883	0.002
	-107.88	0.006
	-107.877	0.008
	-107.869	0.006
	-107.861	0.002
	-107.856	-0.002
	-107.85	0.006
	-107.845	0.008
	-107.84	0.002
	-107.834	0
	-107.829	0.012
	-107.826	0.008
	-107.823	-0.002
	-107.819	0.004
	-107.816	0.008
	-107.813	0.008
	-107.797	-0.002
	-107.793	-0.002
	-107.789	-0.002
	-107.785	0.004
	-107.781	0.004
	-107.776	0
	-107.771	0.004
	-107.765	0.006
	-107.761	0.006
	-107.757	0.004
	-107.753	0.008
	-107.749	0.01
	-107.741	0.006
	-107.733	0.004
	-107.728	0.002
	-107.723	0.004
	-107.717	0.004
	-107.713	0
	-107.709	-0.002
	-107.705	0.002
	-107.701	0.002
	-107.697	-0.002
	-107.693	0
	-107.689	0.006
	-107.685	0.004
	-107.677	0.004
	-107.669	0.008
	-107.664	0.01
	-107.659	0.01
	-107.653	0.008
	-107.648	0.002
	-107.643	0.002
	-107.637	0.006
	-107.633	0.002
	-107.629	-0.006
	-107.625	-0.004
	-107.621	0
	-107.616	-0.002
	-107.611	-0.002
	-107.605	0.004
	-107.6	0.008
	-107.595	0.01
	-107.589	0.012
	-107.584	0.006
	-107.579	0.006
	-107.573	0.01
	-107.569	0.006
	-107.565	-0.004
	-107.561	-0.004
	-107.557	0.004
	-107.552	-0.002
	-107.546	-0.01
	-107.541	-0.006
	-107.536	0.002
	-107.53	0.006
	-107.525	0
	-107.52	0.006
	-107.515	0.01
	-107.509	0.012
	-107.505	0.01
	-107.501	0.01
	-107.497	0.01
	-107.493	0.006
	-107.485	-0.002
	-107.477	-0.004
	-107.472	-0.004
	-107.467	-0.002
	-107.461	-0.008
	-107.457	-0.01
	-107.453	-0.004
	-107.449	0.004
	-107.445	0.01
	-107.441	0.01
	-107.437	0.016
	-107.433	0.02
	-107.429	0.024
	-107.421	0.014
	-107.413	0.012
	-107.408	0.012
	-107.403	0.012
	-107.397	0.008
	-107.392	0.002
	-107.387	0.006
	-107.382	0.012
	-107.377	0.016
	-107.374	0.014
	-107.37	0.014
	-107.365	0.024
	-107.36	0.028
	-107.355	0.02
	-107.349	0.02
	-107.344	0.02
	-107.338	0.012
	-107.333	0.008
	-107.328	0.008
	-107.323	0.006
	-107.317	0.004
	-107.314	0.002
	-107.309	0.004
	-107.305	0.012
	-107.302	0.016
	-107.296	0.01
	-107.291	0.012
	-107.286	0.022
	-107.28	0.022
	-107.275	0.014
	-107.27	0.01
	-107.264	0.014
	-107.259	0.014
	-107.254	0.008
	-107.249	0.004
	-107.246	0.006
	-107.242	0.01
	-107.238	0.004
	-107.23	0.004
	-107.222	0.01
	-107.218	0.014
	-107.214	0.012
	-107.21	0.012
	-107.206	0.012
	-107.2	0.012
	-107.195	0.014
	-107.19	0.01
	-107.186	0.008
	-107.182	0.014
	-107.178	0.01
	-107.174	0.002
	-107.166	0.004
	-107.158	0.012
	-107.152	0.008
	-107.147	0
	-107.142	0.006
	-107.138	0.008
	-107.134	0.012
	-107.13	0.01
	-107.126	0.008
	-107.122	0.008
	-107.118	0.014
	-107.114	0.022
	-107.11	0.008
	-107.102	0.006
	-107.094	0.018
	-107.088	0.012
	-107.083	-0.008
	-107.078	-0.004
	-107.072	0.012
	-107.067	0.004
	-107.062	-0.008
	-107.058	0.002
	-107.054	0.016
	-107.05	0.012
	-107.046	0.01
	-107.04	0.014
	-107.035	0.014
	-107.03	0.02
	-107.024	0.022
	-107.019	0.008
	-107.013	-0.002
	-107.008	0.014
	-107.003	0.02
	-106.998	0.012
	-106.994	0.012
	-106.99	0.028
	-106.986	0.03
	-106.982	0.03
	-106.974	0.032
	-106.966	0.044
	-106.962	0.036
	-106.958	0.034
	-106.954	0.036
	-106.95	0.038
	-106.944	0.034
	-106.939	0.03
	-106.933	0.042
	-106.93	0.042
	-106.926	0.04
	-106.922	0.042
	-106.918	0.064
	-106.91	0.064
	-106.902	0.064
	-106.897	0.05
	-106.891	0.062
	-106.886	0.076
	-106.882	0.064
	-106.878	0.06
	-106.874	0.056
	-106.87	0.062
	-106.866	0.054
	-106.862	0.068
	-106.858	0.07
	-106.854	0.062
	-106.846	0.06
	-106.838	0.08
	-106.832	0.084
	-106.827	0.08
	-106.822	0.088
	-106.817	0.096
	-106.811	0.092
	-106.806	0.088
	-106.802	0.096
	-106.798	0.094
	-106.794	0.09
	-106.79	0.086
	-106.785	0.092
	-106.779	0.084
	-106.774	0.086
	-106.769	0.082
	-106.763	0.09
	-106.758	0.096
	-106.753	0.092
	-106.747	0.092
	-106.742	0.098
	-106.738	0.11
	-106.734	0.102
	-106.73	0.106
	-106.726	0.108
	-106.721	0.114
	-106.715	0.104
	-106.71	0.11
	-106.705	0.106
	-106.699	0.108
	-106.694	0.112
	-106.689	0.114
	-106.683	0.112
	-106.678	0.112
	-106.674	0.124
	-106.67	0.124
	-106.666	0.124
	-106.662	0.118
	-106.654	0.132
	-106.646	0.128
	-106.641	0.118
	-106.635	0.11
	-106.63	0.124
	-106.626	0.124
	-106.622	0.11
	-106.618	0.14
	-106.614	0.158
	-106.61	0.158
	-106.606	0.148
	-106.602	0.148
	-106.598	0.16
	-106.59	0.152
	-106.582	0.146
	-106.577	0.14
	-106.571	0.116
	-106.566	0.112
	-106.561	0.124
	-106.555	0.128
	-106.55	0.116
	-106.547	0.112
	-106.544	0.144
	-106.54	0.15
	-106.537	0.152
	-106.534	0.142
	-106.526	0.164
	-106.518	0.166
	-106.513	0.154
	-106.507	0.126
	-106.502	0.122
	-106.497	0.132
	-106.492	0.122
	-106.486	0.106
	-106.483	0.102
	-106.48	0.106
	-106.477	0.1
	-106.473	0.096
	-106.47	0.098
	-106.462	0.088
	-106.454	0.08
	-106.449	0.076
	-106.443	0.072
	-106.438	0.064
	-106.433	0.058
	-106.427	0.056
	-106.422	0.06
	-106.418	0.06
	-106.414	0.062
	-106.41	0.066
	-106.406	0.07
	-106.398	0.072
	-106.39	0.068
	-106.386	0.068
	-106.382	0.062
	-106.378	0.054
	-106.374	0.048
	-106.369	0.04
	-106.364	0.034
	-106.358	0.034
	-106.354	0.032
	-106.35	0.032
	-106.346	0.038
	-106.342	0.042
	-106.334	0.046
	-106.326	0.054
	-106.321	0.06
	-106.316	0.056
	-106.31	0.05
	-106.306	0.048
	-106.302	0.042
	-106.298	0.034
	-106.294	0.024
	-106.289	0.022
	-106.284	0.016
	-106.278	0.016
	-106.273	0.022
	-106.268	0.028
	-106.262	0.032
	-106.257	0.04
	-106.252	0.044
	-106.246	0.046
	-106.241	0.044
	-106.236	0.04
	-106.23	0.034
	-106.226	0.03
	-106.222	0.026
	-106.218	0.016
	-106.214	0.012
	-106.209	0.012
	-106.204	0.014
	-106.198	0.018
	-106.193	0.026
	-106.188	0.032
	-106.182	0.032
	-106.177	0.032
	-106.172	0.042
	-106.166	0.05
	-106.162	0.038
	-106.158	0.034
	-106.154	0.042
	-106.15	0.042
	-106.142	0.038
	-106.134	0.034
	-106.13	0.046
	-106.126	0.05
	-106.123	0.052
	-106.118	0.05
	-106.113	0.056
	-106.108	0.064
	-106.102	0.07
	-106.099	0.07
	-106.094	0.078
	-106.09	0.082
	-106.086	0.078
	-106.079	0.084
	-106.07	0.088
	-106.065	0.09
	-106.06	0.076
	-106.055	0.096
	-106.05	0.106
	-106.046	0.104
	-106.042	0.102
	-106.038	0.128
	-106.033	0.132
	-106.028	0.12
	-106.022	0.136
	-106.017	0.146
	-106.012	0.136
	-106.006	0.122
	-106.001	0.148
	-105.995	0.148
	-105.99	0.14
	-105.985	0.148
	-105.98	0.21
	-105.975	0.202
	-105.971	0.204
	-105.966	0.192
	-105.963	0.2
	-105.959	0.232
	-105.953	0.216
	-105.948	0.212
	-105.942	0.194
	-105.937	0.2
	-105.932	0.184
	-105.927	0.2
	-105.921	0.208
	-105.916	0.206
	-105.91	0.196
	-105.906	0.22
	-105.902	0.236
	-105.898	0.222
	-105.894	0.234
	-105.889	0.262
	-105.884	0.268
	-105.879	0.236
	-105.873	0.248
	-105.868	0.264
	-105.862	0.254
	-105.857	0.242
	-105.852	0.28
	-105.847	0.264
	-105.84	0.244
	-105.834	0.254
	-105.827	0.278
	-105.821	0.268
	-105.815	0.246
	-105.811	0.266
	-105.807	0.264
	-105.803	0.258
	-105.799	0.254
	-105.795	0.288
	-105.791	0.278
	-105.787	0.278
	-105.783	0.288
	-105.777	0.326
	-105.772	0.318
	-105.767	0.312
	-105.761	0.33
	-105.756	0.33
	-105.751	0.328
	-105.745	0.312
	-105.74	0.318
	-105.735	0.31
	-105.729	0.31
	-105.724	0.292
	-105.719	0.314
	-105.715	0.332
	-105.711	0.338
	-105.707	0.332
	-105.703	0.364
	-105.697	0.382
	-105.692	0.356
	-105.686	0.426
	-105.681	0.484
	-105.676	0.488
	-105.671	0.416
	-105.665	0.392
	-105.66	0.448
	-105.655	0.444
	-105.651	0.39
	-105.647	0.348
	-105.643	0.33
	-105.639	0.324
	-105.633	0.28
	-105.628	0.25
	-105.622	0.222
	-105.617	0.206
	-105.612	0.19
	-105.607	0.168
	-105.602	0.16
	-105.596	0.16
	-105.591	0.154
	-105.587	0.15
	-105.583	0.156
	-105.579	0.16
	-105.575	0.158
	-105.567	0.152
	-105.559	0.15
	-105.555	0.152
	-105.551	0.146
	-105.547	0.13
	-105.543	0.118
	-105.537	0.114
	-105.532	0.112
	-105.527	0.102
	-105.523	0.096
	-105.519	0.1
	-105.515	0.102
	-105.511	0.102
	-105.503	0.1
	-105.494	0.104
	-105.489	0.106
	-105.484	0.1
	-105.479	0.102
	-105.475	0.096
	-105.471	0.086
	-105.467	0.084
	-105.463	0.086
	-105.459	0.082
	-105.455	0.072
	-105.451	0.076
	-105.447	0.08
	-105.439	0.08
	-105.431	0.076
	-105.425	0.082
	-105.42	0.084
	-105.414	0.078
	-105.409	0.074
	-105.404	0.076
	-105.398	0.072
	-105.393	0.066
	-105.388	0.06
	-105.383	0.058
	-105.377	0.058
	-105.372	0.06
	-105.367	0.062
	-105.363	0.06
	-105.359	0.064
	-105.355	0.072
	-105.351	0.07
	-105.345	0.066
	-105.34	0.068
	-105.335	0.062
	-105.332	0.056
	-105.329	0.052
	-105.325	0.046
	-105.322	0.042
	-105.319	0.05
	-105.302	0.052
	-105.298	0.054
	-105.294	0.072
	-105.291	0.092
	-105.287	0.098
	-105.282	0.1
	-105.276	0.126
	-105.271	0.138
	-105.268	0.144
	-105.264	0.138
	-105.261	0.154
	-105.258	0.154
	-105.255	0.156
	-105.239	0.152
	-105.234	0.17
	-105.228	0.178
	-105.223	0.182
	-105.219	0.21
	-105.215	0.222
	-105.211	0.236
	-105.207	0.234
	-105.202	0.264
	-105.196	0.268
	-105.191	0.268
	-105.186	0.26
	-105.18	0.276
	-105.175	0.274
	-105.17	0.264
	-105.164	0.268
	-105.159	0.286
	-105.153	0.296
	-105.148	0.298
	-105.143	0.328
	-105.139	0.354
	-105.135	0.372
	-105.131	0.37
	-105.127	0.404
	-105.122	0.394
	-105.116	0.39
	-105.111	0.382
	-105.105	0.414
	-105.1	0.392
	-105.095	0.36
	-105.09	0.388
	-105.084	0.428
	-105.079	0.426
	-105.076	0.408
	-105.073	0.49
	-105.069	0.536
	-105.066	0.52
	-105.063	0.508
	-105.055	0.686
	-105.047	0.74
	-105.042	0.708
	-105.036	0.616
	-105.031	0.636
	-105.026	0.706
	-105.02	0.66
	-105.015	0.656
	-105.012	0.636
	-105.009	0.63
	-105.005	0.57
	-105.002	0.65
	-104.999	0.674
	-104.983	0.612
	-104.979	0.57
	-104.975	0.626
	-104.971	0.636
	-104.967	0.568
	-104.962	0.598
	-104.956	0.662
	-104.951	0.652
	-104.947	0.6
	-104.943	0.664
	-104.939	0.692
	-104.935	0.688
	-104.927	0.664
	-104.919	0.734
	-104.914	0.688
	-104.909	0.62
	-104.903	0.602
	-104.898	0.602
	-104.893	0.564
	-104.887	0.49
	-104.883	0.5
	-104.879	0.488
	-104.875	0.488
	-104.871	0.476
	-104.866	0.548
	-104.861	0.57
	-104.855	0.59
	-104.85	0.586
	-104.845	0.648
	-104.839	0.664
	-104.834	0.612
	-104.829	0.602
	-104.823	0.604
	-104.819	0.58
	-104.815	0.512
	-104.811	0.532
	-104.807	0.542
	-104.802	0.54
	-104.797	0.492
	-104.791	0.47
	-104.786	0.466
	-104.781	0.444
	-104.775	0.402
	-104.77	0.342
	-104.765	0.282
	-104.759	0.244
	-104.754	0.212
	-104.748	0.176
	-104.742	0.142
	-104.737	0.13
	-104.731	0.13
	-104.726	0.13
	-104.72	0.132
	-104.714	0.14
	-104.71	0.154
	-104.706	0.166
	-104.702	0.17
	-104.698	0.166
	-104.693	0.156
	-104.688	0.148
	-104.683	0.134
	-104.677	0.114
	-104.672	0.098
	-104.666	0.088
	-104.661	0.08
	-104.656	0.076
	-104.65	0.078
	-104.645	0.086
	-104.64	0.092
	-104.635	0.102
	-104.63	0.114
	-104.626	0.114
	-104.623	0.116
	-104.619	0.116
	-104.613	0.106
	-104.608	0.092
	-104.602	0.08
	-104.599	0.068
	-104.596	0.056
	-104.593	0.056
	-104.59	0.056
	-104.587	0.058
	-104.579	0.064
	-104.57	0.078
	-104.565	0.084
	-104.56	0.088
	-104.555	0.092
	-104.549	0.09
	-104.544	0.084
	-104.539	0.076
	-104.535	0.068
	-104.531	0.056
	-104.527	0.046
	-104.523	0.046
	-104.515	0.048
	-104.507	0.046
	-104.503	0.054
	-104.499	0.064
	-104.495	0.066
	-104.491	0.068
	-104.485	0.076
	-104.48	0.074
	-104.475	0.066
[truncated: 1,046,576+ more rows]
