# Supplementary material for: Testing and validation of reciprocating positive displacement pump for benchtop pulsating flow model of cerebrospinal fluid production and other physiologic systems
Source: PLoS One. 2022 May 12;17(5):e0262372. doi: 10.1371/journal.pone.0262372 (PMC9098063; doi:10.1371/journal.pone.0262372)
Supplement: S2 File — (ZIP) [file pone.0262372.s002.zip]

Archive with 1 entries (1 files):
- Volumetric Testing/Volumetric Testing Final.xlsx
