# Supplementary material for: Testing and validation of reciprocating positive displacement pump for benchtop pulsating flow model of cerebrospinal fluid production and other physiologic systems
Source: PLoS One. 2022 May 12;17(5):e0262372. doi: 10.1371/journal.pone.0262372 (PMC9098063; doi:10.1371/journal.pone.0262372)
Supplement: S2 File — (ZIP) [file pone.0262372.s002.zip › Volumetric Testing/Volumetric Testing Final.xlsx]

## Sheet: 0.47
	Profile (volume, stime, bpm)	Initial Weight	Volume rate	Volume rate* time	Final Weight	NET weight	inefficiency factor		Net Volume Difference per minute
1	0.47,0.3,100-HF	2.3511	0.47	4.7	6.9846	4.6335	0.014352		0.00665	0.00769313
2	0.47,0.3,100-HF	2.3761	0.47	4.7	6.9954	4.6193	0.0174702		0.00807
3	0.47,0.3,100-HF	2.4214	0.47	4.7	7.0575	4.6361	0.0137831		0.00639
4	0.47,0.3,100-HF	2.3563	0.47	4.7	6.9854	4.6291	0.0153162		0.00709
5	0.47,0.3,100-HF	2.432	0.47	4.7	7.0728	4.6408	0.0127564		0.00592
6	0.47,0.3,100-HF	2.3761	0.47	4.7	6.9296	4.5535	0.0321731		0.01465
7	0.47,0.3,100-HF	2.38407	0.47	4.7	7.022	4.63793	0.0133831		0.006207
8	0.47,0.3,100-HF	2.40702	0.47	4.7	7.0823	4.67528	0.00528738		0.002472
9	0.47,0.3,100-HF	2.3963	0.47	4.7	6.9963	4.6	0.0217391		0.01
10	0.47,0.3,100-HF	2.38817	0.47	4.7	7.023	4.63483	0.0140609		0.006517
11	0.47,0.3,100-HF	2.42432	0.47	4.7	7.0491	4.62478	0.0162646		0.007522
12	0.47,0.3,100-HF	2.43541	0.47	4.7	7.0225	4.58709	0.0246147		0.011291
13	0.47,0.3,100-HF	2.42136	0.47	4.7	7.0758	4.65444	0.0097885		0.004556
14	0.47,0.3,100-HF	2.4207	0.47	4.7	6.9934	4.5727	0.0278391		0.01273
15	0.47,0.3,100-HF	2.37012	0.47	4.7	7.0168	4.64668	0.0114749		0.005332
									code multiplier
						4.62307	0.0166869		1.01669
						0.462307

## Sheet: 0.21
	Profile (volume, stime, bpm)	Initial Weight	Volume rate	Volume rate* time	Final Weight	NET weight	inefficiency factor		Net Volume Difference per minute
1	0.21,0.3,100-HF	2.3511	0.21	2.1	4.4458	2.0947	0.0025302		0.00053	0.000984467
2	0.21,0.3,100-HF	2.3761	0.21	2.1	4.4705	2.0944	0.0026738		0.00056
3	0.21,0.3,100-HF	2.4214	0.21	2.1	4.5079	2.0865	0.00647017		0.00135
4	0.21,0.3,100-HF	2.3563	0.21	2.1	4.4256	2.0693	0.0148359		0.00307
5	0.21,0.3,100-HF	2.432	0.21	2.1	4.5241	2.0921	0.00377611		0.00079
6	0.21,0.3,100-HF	2.3761	0.21	2.1	4.4875	2.1114	-0.00539926		-0.00114
7	0.21,0.3,100-HF	2.38407	0.21	2.1	4.4139	2.02983	0.0345694		0.007017
8	0.21,0.3,100-HF	2.40702	0.21	2.1	4.5225	2.11548	-0.00731749		-0.001548
9	0.21,0.3,100-HF	2.3963	0.21	2.1	4.4798	2.0835	0.00791937		0.00165
10	0.21,0.3,100-HF	2.38817	0.21	2.1	4.4782	2.09003	0.00477027		0.000997
11	0.21,0.3,100-HF	2.42432	0.21	2.1	4.5378	2.11348	-0.00637811		-0.001348
12	0.21,0.3,100-HF	2.43541	0.21	2.1	4.4956	2.06019	0.0193235		0.003981
13	0.21,0.3,100-HF	2.42136	0.21	2.1	4.5291	2.10774	-0.00367218		-0.000774
14	0.21,0.3,100-HF	2.4207	0.21	2.1	4.5212	2.1005	-0.000238039		-5e-05
15	0.21,0.3,100-HF	2.37012	0.21	2.1	4.4733	2.10318	-0.001512		-0.000318
									code multiplier
						2.09016	0.00482344		1.00482
						0.209016

## Sheet: 0.34
	Profile (volume, stime, bpm)	Initial Weight	Volume rate	Volume rate* time	Final Weight	NET weight	inefficiency factor		Net Volume Difference per minute
1	0.34,0.3,100-HF	2.3511	0.34	3.4	5.8422	3.4911	-0.0260949		-0.00911	-0.0059962
2	0.34,0.3,100-HF	2.3761	0.34	3.4	5.8631	3.487	-0.0249498		-0.0087
3	0.34,0.3,100-HF	2.4214	0.34	3.4	5.9145	3.4931	-0.0266525		-0.00931
4	0.34,0.3,100-HF	2.3563	0.34	3.4	5.836	3.4797	-0.0229043		-0.00797
5	0.34,0.3,100-HF	2.432	0.34	3.4	5.7572	3.3252	0.0224949		0.00748
6	0.34,0.3,100-HF	2.3761	0.34	3.4	5.8213	3.4452	-0.0131197		-0.00452
7	0.34,0.3,100-HF	2.38407	0.34	3.4	5.8894	3.50533	-0.0300485		-0.010533
8	0.34,0.3,100-HF	2.40702	0.34	3.4	5.8855	3.47848	-0.0225616		-0.007848
9	0.34,0.3,100-HF	2.3963	0.34	3.4	5.8112	3.4149	-0.00436323		-0.00149
10	0.34,0.3,100-HF	2.38817	0.34	3.4	5.8532	3.46503	-0.0187675		-0.006503
11	0.34,0.3,100-HF	2.42432	0.34	3.4	5.8939	3.46958	-0.0200543		-0.006958
12	0.34,0.3,100-HF	2.43541	0.34	3.4	5.8765	3.44109	-0.011941		-0.004109
13	0.34,0.3,100-HF	2.42136	0.34	3.4	5.9114	3.49004	-0.0257991		-0.009004
14	0.34,0.3,100-HF	2.4207	0.34	3.4	5.892	3.4713	-0.0205399		-0.00713
15	0.34,0.3,100-HF	2.37012	0.34	3.4	5.8125	3.44238	-0.0123112		-0.004238
									code multiplier
						3.45996	-0.0171742		0.982826
						0.345996

## Sheet: 0.01
	Profile (volume, stime, bpm)	Initial Weight	Volume rate	Volume rate* time	Final Weight	NET weight	inefficiency factor		Net Volume Difference per minute
1	0.01,0.3,100-HF	2.3511	0.01	0.1	2.4838	0.1327	-0.24642		-0.00327	-0.00165887
2	0.01,0.3,100-HF	2.3761	0.01	0.1	2.4961	0.12	-0.166667		-0.002
3	0.01,0.3,100-HF	2.4214	0.01	0.1	2.526	0.1046	-0.0439771		-0.00046
4	0.01,0.3,100-HF	2.3563	0.01	0.1	2.4596	0.1033	-0.0319458		-0.00033
5	0.01,0.3,100-HF	2.432	0.01	0.1	2.5456	0.1136	-0.119718		-0.00136
6	0.01,0.3,100-HF	2.3761	0.01	0.1	2.506	0.1299	-0.230177		-0.00299
7	0.01,0.3,100-HF	2.38407	0.01	0.1	2.5072	0.12313	-0.18785		-0.002313
8	0.01,0.3,100-HF	2.40702	0.01	0.1	2.5413	0.13428	-0.255287		-0.003428
9	0.01,0.3,100-HF	2.3963	0.01	0.1	2.5107	0.1144	-0.125874		-0.00144
10	0.01,0.3,100-HF	2.38817	0.01	0.1	2.498	0.10983	-0.089502		-0.000983
11	0.01,0.3,100-HF	2.42432	0.01	0.1	2.5241	0.09978	0.00220485		2.2e-05
12	0.01,0.3,100-HF	2.43541	0.01	0.1	2.5552	0.11979	-0.165206		-0.001979
13	0.01,0.3,100-HF	2.42136	0.01	0.1	2.5302	0.10884	-0.0812201		-0.000884
14	0.01,0.3,100-HF	2.4207	0.01	0.1	2.5269	0.1062	-0.0583804		-0.00062
15	0.01,0.3,100-HF	2.37012	0.01	0.1	2.4986	0.12848	-0.221669		-0.002848
									code multiplier
						0.116589	-0.134779		0.865221
						0.0116589
		0.01327	-0.00327
		0.012	-0.002
		0.01046	-0.00046
		0.01033	-0.00033
		0.01136	-0.00136
		0.01299	-0.00299
		0.012313	-0.002313
		0.013428	-0.003428
		0.01144	-0.00144
		0.010983	-0.000983
		0.009978	2.2e-05
		0.011979	-0.001979		-0.00165887
		0.010884	-0.000884
		0.01062	-0.00062
		0.012848	-0.002848

## Sheet: 0.1
	Profile (volume, stime, bpm)	Initial Weight	Volume rate	Volume rate* time	Final Weight	NET weight	inefficiency factor		Net Volume Difference per minute
1	0.1,0.3,100-HF	2.3511	0.1	1	3.3468	0.9957	0.00431857		0.00043	-0.00115953
2	0.1,0.3,100-HF	2.3761	0.1	1	3.3854	1.0093	-0.00921431		-0.00093
3	0.1,0.3,100-HF	2.4214	0.1	1	3.4469	1.0255	-0.0248659		-0.00255
4	0.1,0.3,100-HF	2.3563	0.1	1	3.3804	1.0241	-0.0235329		-0.00241
5	0.1,0.3,100-HF	2.432	0.1	1	3.4511	1.0191	-0.018742		-0.00191
6	0.1,0.3,100-HF	2.3761	0.1	1	3.3966	1.0205	-0.0200882		-0.00205
7	0.1,0.3,100-HF	2.38407	0.1	1	3.4085	1.02443	-0.0238474		-0.002443
8	0.1,0.3,100-HF	2.40702	0.1	1	3.4247	1.01768	-0.0173728		-0.001768
9	0.1,0.3,100-HF	2.3963	0.1	1	3.4031	1.0068	-0.00675407		-0.00068
10	0.1,0.3,100-HF	2.38817	0.1	1	3.3921	1.00393	-0.00391462		-0.000393
11	0.1,0.3,100-HF	2.42432	0.1	1	3.4196	0.99528	0.00474238		0.000472
12	0.1,0.3,100-HF	2.43541	0.1	1	3.448	1.01259	-0.0124335		-0.001259
13	0.1,0.3,100-HF	2.42136	0.1	1	3.4232	1.00184	-0.00183662		-0.000184
14	0.1,0.3,100-HF	2.4207	0.1	1	3.422	1.0013	-0.00129831		-0.00013
15	0.1,0.3,100-HF	2.37012	0.1	1	3.386	1.01588	-0.0156318		-0.001588
									code multiplier
						1.0116	-0.0113648		0.988635
						0.10116
		0.09957	0.00043
		0.10093	-0.00093
		0.10255	-0.00255
		0.10241	-0.00241
		0.10191	-0.00191
		0.10205	-0.00205
		0.102443	-0.002443
		0.101768	-0.001768
		0.10068	-0.00068
		0.100393	-0.000393
		0.099528	0.000472
		0.101259	-0.001259		-0.00115953
		0.100184	-0.000184
		0.10013	-0.00013
		0.101588	-0.001588

## Sheet: 0.2
	Profile (volume, stime, bpm)	Initial Weight	Volume rate	Volume rate* time	Final Weight	NET weight	inefficiency factor		Net Volume Difference per minute
1	0.2,0.3,100-HF	2.3511	0.2	2	4.3555	2.0044	-0.00219517		-0.00044	-0.000437533
2	0.2,0.3,100-HF	2.3761	0.2	2	4.3872	2.0111	-0.00551937		-0.00111
3	0.2,0.3,100-HF	2.4214	0.2	2	4.4199	1.9985	0.000750563		0.00015
4	0.2,0.3,100-HF	2.3563	0.2	2	4.3671	2.0108	-0.005371		-0.00108
5	0.2,0.3,100-HF	2.432	0.2	2	4.4537	2.0217	-0.0107335		-0.00217
6	0.2,0.3,100-HF	2.3761	0.2	2	4.3913	2.0152	-0.00754268		-0.00152
7	0.2,0.3,100-HF	2.38407	0.2	2	4.4031	2.01903	-0.00942532		-0.001903
8	0.2,0.3,100-HF	2.40702	0.2	2	4.4236	2.01658	-0.00822184		-0.001658
9	0.2,0.3,100-HF	2.3963	0.2	2	4.3985	2.0022	-0.00109879		-0.00022
10	0.2,0.3,100-HF	2.38817	0.2	2	4.3826	1.99443	0.00279278		0.000557
11	0.2,0.3,100-HF	2.42432	0.2	2	4.4033	1.97898	0.0106216		0.002102
12	0.2,0.3,100-HF	2.43541	0.2	2	4.4307	1.99529	0.00236056		0.000471
13	0.2,0.3,100-HF	2.42136	0.2	2	4.4136	1.99224	0.00389511		0.000776
14	0.2,0.3,100-HF	2.4207	0.2	2	4.3948	1.9741	0.0131199		0.00259
15	0.2,0.3,100-HF	2.37012	0.2	2	4.4012	2.03108	-0.0153022		-0.003108
									code multiplier
						2.00438	-0.00212462		0.997875
						0.200438
		0.20044	-0.00044
		0.20111	-0.00111
		0.19985	0.00015
		0.20108	-0.00108
		0.20217	-0.00217
		0.20152	-0.00152
		0.201903	-0.001903
		0.201658	-0.001658
		0.20022	-0.00022
		0.199443	0.000557
		0.197898	0.002102
		0.199529	0.000471		-0.000437533
		0.199224	0.000776
		0.19741	0.00259
		0.203108	-0.003108

## Sheet: 0.3
	Profile (volume, stime, bpm)	Initial Weight	Volume rate	Volume rate* time	Final Weight	NET weight	inefficiency factor		Net Volume Difference per minute
1	0.3,0.3,100-HF	2.3511	0.3	3	5.3488	2.9977	0.000767255		0.00023	0.000353133
2	0.3,0.3,100-HF	2.3761	0.3	3	5.3721	2.996	0.00133511		0.0004
3	0.3,0.3,100-HF	2.4214	0.3	3	5.4043	2.9829	0.00573268		0.00171
4	0.3,0.3,100-HF	2.3563	0.3	3	5.357	3.0007	-0.000233279		-7e-05
5	0.3,0.3,100-HF	2.432	0.3	3	5.4459	3.0139	-0.00461196		-0.00139
6	0.3,0.3,100-HF	2.3761	0.3	3	5.3783	3.0022	-0.000732796		-0.00022
7	0.3,0.3,100-HF	2.38407	0.3	3	5.4171	3.03303	-0.0108901		-0.003303
8	0.3,0.3,100-HF	2.40702	0.3	3	5.413	3.00598	-0.00198937		-0.000598
9	0.3,0.3,100-HF	2.3963	0.3	3	5.383	2.9867	0.00445308		0.00133
10	0.3,0.3,100-HF	2.38817	0.3	3	5.3829	2.99473	0.00175976		0.000527
11	0.3,0.3,100-HF	2.42432	0.3	3	5.4214	2.99708	0.000974282		0.000292
12	0.3,0.3,100-HF	2.43541	0.3	3	5.4428	3.00739	-0.00245728		-0.000739
13	0.3,0.3,100-HF	2.42136	0.3	3	5.4041	2.98274	0.00578663		0.001726
14	0.3,0.3,100-HF	2.4207	0.3	3	5.3552	2.9345	0.0223207		0.00655
15	0.3,0.3,100-HF	2.37012	0.3	3	5.3816	3.01148	-0.00381208		-0.001148
									code multiplier
						2.99647	0.00122684		1.00123
						0.299647
		0.29977	0.00023
		0.2996	0.0004
		0.29829	0.00171
		0.30007	-7e-05
		0.30139	-0.00139
		0.30022	-0.00022
		0.303303	-0.003303
		0.300598	-0.000598
		0.29867	0.00133
		0.299473	0.000527
		0.299708	0.000292
		0.300739	-0.000739		0.000353133
		0.298274	0.001726
		0.29345	0.00655
		0.301148	-0.001148

## Sheet: 0.4
	Profile (volume, stime, bpm)	Initial Weight	Volume rate	Volume rate* time	Final Weight	NET weight	inefficiency factor		Net Volume Difference per minute
1	0.4,0.3,100-HF	2.3511	0.4	4	6.3892	4.0381	-0.00943513		-0.00381	-0.00285353
2	0.4,0.3,100-HF	2.3761	0.4	4	6.3935	4.0174	-0.00433116		-0.00174
3	0.4,0.3,100-HF	2.4214	0.4	4	6.4485	4.0271	-0.00672941		-0.00271
4	0.4,0.3,100-HF	2.3563	0.4	4	6.4088	4.0525	-0.012955		-0.00525
5	0.4,0.3,100-HF	2.432	0.4	4	6.4757	4.0437	-0.0108069		-0.00437
6	0.4,0.3,100-HF	2.3761	0.4	4	6.4061	4.03	-0.00744417		-0.003
7	0.4,0.3,100-HF	2.38407	0.4	4	6.447	4.06293	-0.0154888		-0.006293
8	0.4,0.3,100-HF	2.40702	0.4	4	6.4367	4.02968	-0.00736535		-0.002968
9	0.4,0.3,100-HF	2.3963	0.4	4	6.4186	4.0223	-0.00554409		-0.00223
10	0.4,0.3,100-HF	2.38817	0.4	4	6.4139	4.02573	-0.00639139		-0.002573
11	0.4,0.3,100-HF	2.42432	0.4	4	6.4613	4.03698	-0.00916031		-0.003698
12	0.4,0.3,100-HF	2.43541	0.4	4	6.4782	4.04279	-0.0105843		-0.004279
13	0.4,0.3,100-HF	2.42136	0.4	4	6.4079	3.98654	0.00337636		0.001346
14	0.4,0.3,100-HF	2.4207	0.4	4	6.3984	3.9777	0.00560625		0.00223
15	0.4,0.3,100-HF	2.37012	0.4	4	6.4047	4.03458	-0.0085709		-0.003458
									code multiplier
						4.02854	-0.00705495		0.992945
						0.402854
		0.40381	-0.00381
		0.40174	-0.00174
		0.40271	-0.00271
		0.40525	-0.00525
		0.40437	-0.00437
		0.403	-0.003
		0.406293	-0.006293
		0.402968	-0.002968
		0.40223	-0.00223
		0.402573	-0.002573
		0.403698	-0.003698
		0.404279	-0.004279		-0.00285353
		0.398654	0.001346
		0.39777	0.00223
		0.403458	-0.003458

## Sheet: 0.5
	Profile (volume, stime, bpm)	Initial Weight	Volume rate	Volume rate* time	Final Weight	NET weight	inefficiency factor		Net Volume Difference per minute
1	0.5,0.3,100-HF	2.3511	0.5	5	7.3723	5.0212	-0.0042221		-0.00212	-0.000973533
2	0.5,0.3,100-HF	2.3761	0.5	5	7.3821	5.006	-0.00119856		-0.0006
3	0.5,0.3,100-HF	2.4214	0.5	5	7.4214	5	0		0
4	0.5,0.3,100-HF	2.3563	0.5	5	7.3815	5.0252	-0.00501473		-0.00252
5	0.5,0.3,100-HF	2.432	0.5	5	7.4481	5.0161	-0.00320966		-0.00161
6	0.5,0.3,100-HF	2.3761	0.5	5	7.3693	4.9932	0.00136185		0.00068
7	0.5,0.3,100-HF	2.38407	0.5	5	7.4314	5.04733	-0.00937724		-0.004733
8	0.5,0.3,100-HF	2.40702	0.5	5	7.412	5.00498	-0.000995009		-0.000498
9	0.5,0.3,100-HF	2.3963	0.5	5	7.3977	5.0014	-0.000279922		-0.00014
10	0.5,0.3,100-HF	2.38817	0.5	5	7.3856	4.99743	0.000514264		0.000257
11	0.5,0.3,100-HF	2.42432	0.5	5	7.4337	5.00938	-0.00187249		-0.000938
12	0.5,0.3,100-HF	2.43541	0.5	5	7.4548	5.01939	-0.00386302		-0.001939
13	0.5,0.3,100-HF	2.42136	0.5	5	7.4006	4.97924	0.00416931		0.002076
14	0.5,0.3,100-HF	2.4207	0.5	5	7.3806	4.9599	0.00808484		0.00401
15	0.5,0.3,100-HF	2.37012	0.5	5	7.4354	5.06528	-0.0128877		-0.006528
									code multiplier
						5.00974	-0.00191935		0.998081
						0.500974
		0.50212	-0.00212
		0.5006	-0.0006
		0.5	0
		0.50252	-0.00252
		0.50161	-0.00161
		0.49932	0.00068
		0.504733	-0.004733
		0.500498	-0.000498
		0.50014	-0.00014
		0.499743	0.000257
		0.500938	-0.000938
		0.501939	-0.001939		-0.000973533
		0.497924	0.002076
		0.49599	0.00401
		0.506528	-0.006528

## Sheet: 0.6
	Profile (volume, stime, bpm)	Initial Weight	Volume rate	Volume rate* time	Final Weight	NET weight	inefficiency factor		Net Volume Difference per minute
1	0.6,0.3,100-HF	2.3511	0.6	6	8.3711	6.02	-0.00332226		-0.002	-0.000693533
2	0.6,0.3,100-HF	2.3761	0.6	6	8.361	5.9849	0.00252302		0.00151
3	0.6,0.3,100-HF	2.4214	0.6	6	8.4095	5.9881	0.00198727		0.00119
4	0.6,0.3,100-HF	2.3563	0.6	6	8.3919	6.0356	-0.00589834		-0.00356
5	0.6,0.3,100-HF	2.432	0.6	6	8.4552	6.0232	-0.00385177		-0.00232
6	0.6,0.3,100-HF	2.3761	0.6	6	8.373	5.9969	0.000516934		0.00031
7	0.6,0.3,100-HF	2.38407	0.6	6	8.4382	6.05413	-0.008941		-0.005413
8	0.6,0.3,100-HF	2.40702	0.6	6	8.4043	5.99728	0.000453539		0.000272
9	0.6,0.3,100-HF	2.3963	0.6	6	8.3963	6	0		0
10	0.6,0.3,100-HF	2.38817	0.6	6	8.4061	6.01793	-0.00297943		-0.001793
11	0.6,0.3,100-HF	2.42432	0.6	6	8.4373	6.01298	-0.00215866		-0.001298
12	0.6,0.3,100-HF	2.43541	0.6	6	8.4676	6.03219	-0.00533637		-0.003219
13	0.6,0.3,100-HF	2.42136	0.6	6	8.3984	5.97704	0.00384137		0.002296
14	0.6,0.3,100-HF	2.4207	0.6	6	8.3736	5.9529	0.00791211		0.00471
15	0.6,0.3,100-HF	2.37012	0.6	6	8.381	6.01088	-0.00181005		-0.001088
									code multiplier
						6.00694	-0.00113758		0.998862
						0.600694
		0.602	-0.002
		0.59849	0.00151
		0.59881	0.00119
		0.60356	-0.00356
		0.60232	-0.00232
		0.59969	0.00031
		0.605413	-0.005413
		0.599728	0.000272
		0.6	0
		0.601793	-0.001793
		0.601298	-0.001298
		0.603219	-0.003219		-0.000693533
		0.597704	0.002296
		0.59529	0.00471
		0.601088	-0.001088

[truncated: 1 more sheets:  0.7]
